# Supplementary material for: Unraveling the plasticity of translation initiation in prokaryotes: Beyond the invariant Shine-Dalgarno sequence
Source: PLoS One. 2024 Jan 11;19(1):e0289914. doi: 10.1371/journal.pone.0289914 (PMC10783764; doi:10.1371/journal.pone.0289914)
Supplement: S1 Table — The table includes information on the species identifier in the KEGG database and its taxonomy annotations. (XLSX) [file pone.0289914.s001.xlsx]

## Sheet: Sheet1
Org_KeggID	Species	Kingdom	Phylum	Class	Order	Family	Genus
aaa	Acidovorax avenae subsp. avenae ATCC 19860	Bacteria	Pseudomonadota	Betaproteobacteria	Burkholderiales	Comamonadaceae	Acidovorax
aab	Amycolatopsis albispora WP1	Bacteria	Actinomycetota	Actinomycetia	Pseudonocardiales	Pseudonocardiaceae	Amycolatopsis
aac	Alicyclobacillus acidocaldarius subsp. acidocaldarius DSM 446	Bacteria	Bacillota	Bacilli	Bacillales	Alicyclobacillaceae	Alicyclobacillus
aace	Acetobacter aceti TMW2.1153	Bacteria	Pseudomonadota	Alphaproteobacteria	Rhodospirillales	Acetobacteraceae	Acetobacter
aaci	Acidipropionibacterium acidipropionici CGMCC 1.2230	Bacteria	Actinomycetota	Actinomycetia	Propionibacteriales	Propionibacteriaceae	Acidipropionibacterium
aacn	Aggregatibacter actinomycetemcomitans NUM4039	Bacteria	Pseudomonadota	Gammaproteobacteria	Pasteurellales	Pasteurellaceae	Aggregatibacter
aact	Aggregatibacter actinomycetemcomitans 624	Bacteria	Pseudomonadota	Gammaproteobacteria	Pasteurellales	Pasteurellaceae	Aggregatibacter
aad	Alicyclobacillus acidocaldarius subsp. acidocaldarius Tc-4-1	Bacteria	Bacillota	Bacilli	Bacillales	Alicyclobacillaceae	Alicyclobacillus
aae	Aquifex aeolicus VF5	Bacteria	Aquificota	Aquificae	Aquificales	Aquificaceae	Aquifex
aagg	Anatilimnocola aggregata ETA_A8	Bacteria	Planctomycetota	Planctomycetia	Pirellulales	Pirellulaceae	Anatilimnocola
aagi	Arthrobacter agilis NCTC2676_1	Bacteria	Actinomycetota	Actinomycetia	Micrococcales	Micrococcaceae	Arthrobacter
aah	Aggregatibacter actinomycetemcomitans HK1651	Bacteria	Pseudomonadota	Gammaproteobacteria	Pasteurellales	Pasteurellaceae	Aggregatibacter
aai	Glutamicibacter arilaitensis Re117 (Arthrobacter arilaitensis Re117)	Bacteria	Actinomycetota	Actinomycetia	Micrococcales	Micrococcaceae	Glutamicibacter
aaj	Aeromonas hydrophila MX16A	Bacteria	Pseudomonadota	Gammaproteobacteria	Aeromonadales	Aeromonadaceae	Aeromonas
aak	Aminobacter aminovorans KCTC 2477	Bacteria	Pseudomonadota	Alphaproteobacteria	Rhizobiales	Phyllobacteriaceae	Aminobacter
aal	Alteromonas australica H 17	Bacteria	Pseudomonadota	Gammaproteobacteria	Alteromonadales	Alteromonadaceae	Alteromonas
aalg	Arenibacter algicola SMS7	Bacteria	Bacteroidota	Flavobacteriia	Flavobacteriales	Flavobacteriaceae	Arenibacter
aall	Aeromonas allosaccharophila FDAARGOS_933	Bacteria	Pseudomonadota	Gammaproteobacteria	Aeromonadales	Aeromonadaceae	Aeromonas
aamb	Acidianus ambivalens LEI 10	Archaea	Thermoproteota	Thermoprotei	Sulfolobales	Sulfolobaceae	Acidianus
aamy	Anoxybacillus amylolyticus DSM 15939	Bacteria	Bacillota	Bacilli	Bacillales	Bacillaceae	Anoxybacillus
aan	Aggregatibacter actinomycetemcomitans D7S-1	Bacteria	Pseudomonadota	Gammaproteobacteria	Pasteurellales	Pasteurellaceae	Aggregatibacter
aana	Arcobacter anaerophilus DSM 24636	Bacteria	Pseudomonadota	Epsilonproteobacteria	Campylobacterales	Campylobacteraceae	Arcobacter
aao	Aggregatibacter actinomycetemcomitans ANH9381	Bacteria	Pseudomonadota	Gammaproteobacteria	Pasteurellales	Pasteurellaceae	Aggregatibacter
aap	Aggregatibacter aphrophilus NJ8700	Bacteria	Pseudomonadota	Gammaproteobacteria	Pasteurellales	Pasteurellaceae	Aggregatibacter
aaq	Arthrobacter alpinus R3.8	Bacteria	Actinomycetota	Actinomycetia	Micrococcales	Micrococcaceae	Arthrobacter
aaqi	Arcobacter aquimarinus W63	Bacteria	Pseudomonadota	Epsilonproteobacteria	Campylobacterales	Campylobacteraceae	Arcobacter
aaqu	Alcaligenes aquatilis QD168	Bacteria	Pseudomonadota	Betaproteobacteria	Burkholderiales	Alcaligenaceae	Alcaligenes
aar	Acetohalobium arabaticum DSM 5501	Bacteria	Bacillota	Clostridia	Halanaerobiales	Halobacteroidaceae	Acetohalobium
aarg	Amedibacterium intestinale JCM 30884	Bacteria	Bacillota	Erysipelotrichia	Erysipelotrichales	Erysipelotrichaceae	Amedibacterium
aas	Candidatus Amoebophilus asiaticus 5a2	Bacteria	Bacteroidota	Cytophagia	Cytophagales	Amoebophilaceae	Candidatus Amoebophilus
aasc	Acetobacter ascendens LMG 1590	Bacteria	Pseudomonadota	Alphaproteobacteria	Rhodospirillales	Acetobacteraceae	Acetobacter
aat	Aggregatibacter actinomycetemcomitans D11S-1	Bacteria	Pseudomonadota	Gammaproteobacteria	Pasteurellales	Pasteurellaceae	Aggregatibacter
aau	Paenarthrobacter aurescens TC1 (Arthrobacter aurescens TC1)	Bacteria	Actinomycetota	Actinomycetia	Micrococcales	Micrococcaceae	Paenarthrobacter
aav	Acidovorax citrulli AAC00-1	Bacteria	Pseudomonadota	Betaproteobacteria	Burkholderiales	Comamonadaceae	Acidovorax
aaw	Alteromonas addita R10SW13	Bacteria	Pseudomonadota	Gammaproteobacteria	Alteromonadales	Alteromonadaceae	Alteromonas
aaxa	Acholeplasma axanthum NCTC10138	Bacteria	Mycoplasmatota	Mollicutes	Acholeplasmatales	Acholeplasmataceae	Acholeplasma
aay	Altererythrobacter atlanticus 26DY36	Bacteria	Pseudomonadota	Alphaproteobacteria	Sphingomonadales	Erythrobacteraceae	Altererythrobacter
aaz	Aggregatibacter aphrophilus W10433	Bacteria	Pseudomonadota	Gammaproteobacteria	Pasteurellales	Pasteurellaceae	Aggregatibacter
aba	Candidatus Koribacter versatilis Ellin345	Bacteria	Acidobacteriota	Acidobacteriia	Acidobacteriales	Acidobacteriaceae	Candidatus Koribacter
abaa	Acinetobacter baumannii AB031	Bacteria	Pseudomonadota	Gammaproteobacteria	Pseudomonadales	Moraxellaceae	Acinetobacter
abab	Acinetobacter baumannii BJAB0715	Bacteria	Pseudomonadota	Gammaproteobacteria	Pseudomonadales	Moraxellaceae	Acinetobacter
abac	Luteitalea pratensis DSM 100886	Bacteria	Acidobacteriota	Vicinamibacteria	-	Vicinamibacteraceae	Luteitalea
abad	Acinetobacter baumannii D1279779	Bacteria	Pseudomonadota	Gammaproteobacteria	Pseudomonadales	Moraxellaceae	Acinetobacter
abae	Suicoccus acidiformans ZY16052	Bacteria	Bacillota	Bacilli	Lactobacillales	Aerococcaceae	Suicoccus
abai	Actinobacteria bacterium IMCC26256	Bacteria	Actinomycetota	Actinomycetia	-	-	-
abaj	Acinetobacter baumannii BJAB0868	Bacteria	Pseudomonadota	Gammaproteobacteria	Pseudomonadales	Moraxellaceae	Acinetobacter
abal	Acinetobacter baumannii LAC-4	Bacteria	Pseudomonadota	Gammaproteobacteria	Pseudomonadales	Moraxellaceae	Acinetobacter
abam	Candidatus Nanopelagicus limnes	Bacteria	Actinomycetota	Actinomycetia	Candidatus Nanopelagicales	Candidatus Nanopelagicaceae	Candidatus Nanopelagicus
abao	Anaerolineaceae bacterium oral taxon 439 W11661	Bacteria	Chloroflexota	Anaerolineae	Anaerolineales	Anaerolineaceae	-
abas	Acidisarcina polymorpha SBC82	Bacteria	Acidobacteriota	Acidobacteriia	Acidobacteriales	Acidobacteriaceae	Acidisarcina
abau	Acinetobacter baumannii AB030	Bacteria	Pseudomonadota	Gammaproteobacteria	Pseudomonadales	Moraxellaceae	Acinetobacter
abaw	Georhizobium profundi WS11	Bacteria	Pseudomonadota	Alphaproteobacteria	Rhizobiales	Rhizobiaceae	Georhizobium
abaz	Acinetobacter baumannii ZW85-1	Bacteria	Pseudomonadota	Gammaproteobacteria	Pseudomonadales	Moraxellaceae	Acinetobacter
abb	Acinetobacter baumannii AB307-0294	Bacteria	Pseudomonadota	Gammaproteobacteria	Pseudomonadales	Moraxellaceae	Acinetobacter
abc	Acinetobacter baumannii ACICU	Bacteria	Pseudomonadota	Gammaproteobacteria	Pseudomonadales	Moraxellaceae	Acinetobacter
abd	Acinetobacter baumannii TCDC-AB0715	Bacteria	Pseudomonadota	Gammaproteobacteria	Pseudomonadales	Moraxellaceae	Acinetobacter
aber	Acinetobacter bereziniae XH901	Bacteria	Pseudomonadota	Gammaproteobacteria	Pseudomonadales	Moraxellaceae	Acinetobacter
abf	Azospirillum brasilense Sp7	Bacteria	Pseudomonadota	Alphaproteobacteria	Rhodospirillales	Rhodospirillaceae	Azospirillum
abg	Asaia bogorensis NBRC 16594	Bacteria	Pseudomonadota	Alphaproteobacteria	Rhodospirillales	Acetobacteraceae	Asaia
abh	Acinetobacter baumannii TYTH-1	Bacteria	Pseudomonadota	Gammaproteobacteria	Pseudomonadales	Moraxellaceae	Acinetobacter
abi	Aciduliprofundum boonei T469	Archaea	Candidatus Thermoplasmatota	-	-	-	Aciduliprofundum
abj	Acinetobacter baumannii BJAB07104	Bacteria	Pseudomonadota	Gammaproteobacteria	Pseudomonadales	Moraxellaceae	Acinetobacter
abk	Acinetobacter baumannii AbH12O-A2	Bacteria	Pseudomonadota	Gammaproteobacteria	Pseudomonadales	Moraxellaceae	Acinetobacter
abl	Arcobacter butzleri 7h1h	Bacteria	Pseudomonadota	Epsilonproteobacteria	Campylobacterales	Campylobacteraceae	Arcobacter
abm	Acinetobacter baumannii SDF	Bacteria	Pseudomonadota	Gammaproteobacteria	Pseudomonadales	Moraxellaceae	Acinetobacter
abn	Acinetobacter baumannii AB0057	Bacteria	Pseudomonadota	Gammaproteobacteria	Pseudomonadales	Moraxellaceae	Acinetobacter
abo	Alcanivorax borkumensis SK2	Bacteria	Pseudomonadota	Gammaproteobacteria	Oceanospirillales	Alcanivoracaceae	Alcanivorax
abq	Azospirillum brasilense Az39	Bacteria	Pseudomonadota	Alphaproteobacteria	Rhodospirillales	Rhodospirillaceae	Azospirillum
abr	Acinetobacter baumannii MDR-TJ	Bacteria	Pseudomonadota	Gammaproteobacteria	Pseudomonadales	Moraxellaceae	Acinetobacter
abra	Acholeplasma brassicae O502	Bacteria	Mycoplasmatota	Mollicutes	Acholeplasmatales	Acholeplasmataceae	Acholeplasma
abri	Acidianus brierleyi DSM 1651	Archaea	Thermoproteota	Thermoprotei	Sulfolobales	Sulfolobaceae	Acidianus
abs	Azospirillum baldaniorum Sp245 (Azospirillum brasilense Sp245)	Bacteria	Pseudomonadota	Alphaproteobacteria	Rhodospirillales	Rhodospirillaceae	Azospirillum
absi	Amedibacterium intestinale 9CBEGH2	Bacteria	Bacillota	Erysipelotrichia	Erysipelotrichales	Erysipelotrichaceae	Amedibacterium
abt	Arcobacter butzleri ED-1	Bacteria	Pseudomonadota	Epsilonproteobacteria	Campylobacterales	Campylobacteraceae	Arcobacter
abu	Arcobacter butzleri RM4018	Bacteria	Pseudomonadota	Epsilonproteobacteria	Campylobacterales	Campylobacteraceae	Arcobacter
abut	Aminipila butyrica DSM 103574	Bacteria	Bacillota	Clostridia	Eubacteriales	Clostridiales Family XIII. Incertae Sedis	Aminipila
abw	Acinetobacter baumannii AC29	Bacteria	Pseudomonadota	Gammaproteobacteria	Pseudomonadales	Moraxellaceae	Acinetobacter
abx	Acinetobacter baumannii 1656-2	Bacteria	Pseudomonadota	Gammaproteobacteria	Pseudomonadales	Moraxellaceae	Acinetobacter
aby	Acinetobacter baumannii AYE	Bacteria	Pseudomonadota	Gammaproteobacteria	Pseudomonadales	Moraxellaceae	Acinetobacter
abz	Acinetobacter baumannii MDR-ZJ06	Bacteria	Pseudomonadota	Gammaproteobacteria	Pseudomonadales	Moraxellaceae	Acinetobacter
aca	Acidobacterium capsulatum ATCC 51196	Bacteria	Acidobacteriota	Acidobacteriia	Acidobacteriales	Acidobacteriaceae	Acidobacterium
acaa	Malaciobacter canalis LMG 29148	Bacteria	Pseudomonadota	Epsilonproteobacteria	Campylobacterales	Campylobacteraceae	Malaciobacter
acac	Anaerostipes caccae DSM 14662	Bacteria	Bacillota	Clostridia	Eubacteriales	Lachnospiraceae	Anaerostipes
acad	Actinoalloteichus fjordicus ADI127-7	Bacteria	Actinomycetota	Actinomycetia	Pseudonocardiales	Pseudonocardiaceae	Actinoalloteichus
acai	Anoxybacillus caldiproteolyticus U458	Bacteria	Bacillota	Bacilli	Bacillales	Bacillaceae	Anoxybacillus
acal	Acinetobacter calcoaceticus CA16	Bacteria	Pseudomonadota	Gammaproteobacteria	Pseudomonadales	Moraxellaceae	Acinetobacter
acav	Aeromonas caviae 8LM	Bacteria	Pseudomonadota	Gammaproteobacteria	Aeromonadales	Aeromonadaceae	Aeromonas
acb	Acinetobacter baumannii ATCC 17978	Bacteria	Pseudomonadota	Gammaproteobacteria	Pseudomonadales	Moraxellaceae	Acinetobacter
acc	Acinetobacter pittii PHEA-2 (Acinetobacter calcoaceticus PHEA-2)	Bacteria	Pseudomonadota	Gammaproteobacteria	Pseudomonadales	Moraxellaceae	Acinetobacter
acd	Acinetobacter oleivorans DR1	Bacteria	Pseudomonadota	Gammaproteobacteria	Pseudomonadales	Moraxellaceae	Acinetobacter
ace	Acidothermus cellulolyticus 11B	Bacteria	Actinomycetota	Actinomycetia	Acidothermales	Acidothermaceae	Acidothermus
acel	Anaerocolumna cellulosilytica SN021	Bacteria	Bacillota	Clostridia	Eubacteriales	Lachnospiraceae	Anaerocolumna
acet	Acetobacter sp. JWB	Bacteria	Pseudomonadota	Alphaproteobacteria	Rhodospirillales	Acetobacteraceae	Acetobacter
acf	Aciduliprofundum sp. MAR08-339	Archaea	Candidatus Thermoplasmatota	-	-	-	Aciduliprofundum
acg	Aerococcus christensenii CCUG28831	Bacteria	Bacillota	Bacilli	Lactobacillales	Aerococcaceae	Aerococcus
ach	Pseudarthrobacter chlorophenolicus A6 (Arthrobacter chlorophenolicus A6)	Bacteria	Actinomycetota	Actinomycetia	Micrococcales	Micrococcaceae	Pseudarthrobacter
achb	Achromobacter sp. B7	Bacteria	Pseudomonadota	Betaproteobacteria	Burkholderiales	Alcaligenaceae	Achromobacter
achi	Acinetobacter chinensis WCHAc010005	Bacteria	Pseudomonadota	Gammaproteobacteria	Pseudomonadales	Moraxellaceae	Acinetobacter
achr	Achromobacter sp. AONIH1	Bacteria	Pseudomonadota	Betaproteobacteria	Burkholderiales	Alcaligenaceae	Achromobacter
aci	Acinetobacter baylyi ADP1 (Acinetobacter sp. ADP1)	Bacteria	Pseudomonadota	Gammaproteobacteria	Pseudomonadales	Moraxellaceae	Acinetobacter
acia	Acidilobus sp. 7A	Archaea	Thermoproteota	Thermoprotei	Acidilobales	Acidilobaceae	Acidilobus
acib	Aliarcobacter cibarius LMG 21996	Bacteria	Pseudomonadota	Epsilonproteobacteria	Campylobacterales	Campylobacteraceae	Arcobacter
acid	Acidovorax carolinensis NA2	Bacteria	Pseudomonadota	Betaproteobacteria	Burkholderiales	Comamonadaceae	Acidovorax
acii	Acidiferrobacter sp. SPIII_3	Bacteria	Pseudomonadota	Gammaproteobacteria	Acidiferrobacterales	Acidiferrobacteraceae	Acidiferrobacter
acij	Acidipropionibacterium virtanenii JS278	Bacteria	Actinomycetota	Actinomycetia	Propionibacteriales	Propionibacteriaceae	Acidipropionibacterium
acil	Candidatus Azoamicus ciliaticola; endosymbiont of anaerobic ciliates	Bacteria	Pseudomonadota	Gammaproteobacteria	-	-	Candidatus Azoamicus
acin	Acidovorax carolinensis NA3	Bacteria	Pseudomonadota	Betaproteobacteria	Burkholderiales	Comamonadaceae	Acidovorax
acio	Acidovorax sp. 1608163	Bacteria	Pseudomonadota	Betaproteobacteria	Burkholderiales	Comamonadaceae	Acidovorax
acip	Acidovorax carolinensis P4	Bacteria	Pseudomonadota	Betaproteobacteria	Burkholderiales	Comamonadaceae	Acidovorax
acis	Acidovorax carolinensis P3	Bacteria	Pseudomonadota	Betaproteobacteria	Burkholderiales	Comamonadaceae	Acidovorax
acit	Arthrobacter citreus NEB 577	Bacteria	Actinomycetota	Actinomycetia	Micrococcales	Micrococcaceae	Arthrobacter
acj	Aeropyrum camini SY1 = JCM 12091	Archaea	Thermoproteota	Thermoprotei	Desulfurococcales	Desulfurococcaceae	Aeropyrum
ack	Acidovorax sp. KKS102	Bacteria	Pseudomonadota	Betaproteobacteria	Burkholderiales	Comamonadaceae	Acidovorax
acl	Acholeplasma laidlawii PG-8A	Bacteria	Mycoplasmatota	Mollicutes	Acholeplasmatales	Acholeplasmataceae	Acholeplasma
aclo	Arcobacter cloacae LMG 26153	Bacteria	Pseudomonadota	Epsilonproteobacteria	Campylobacterales	Campylobacteraceae	Arcobacter
acm	Granulicella tundricola MP5ACTX9	Bacteria	Acidobacteriota	Acidobacteriia	Acidobacteriales	Acidobacteriaceae	Granulicella
acn	Anaplasma centrale Israel	Bacteria	Pseudomonadota	Alphaproteobacteria	Rickettsiales	Anaplasmataceae	Anaplasma
aco	Aminobacterium colombiense DSM 12261	Bacteria	Synergistota	Synergistia	Synergistales	Synergistaceae	Aminobacterium
acom	Azoarcus communis TSPY31	Bacteria	Pseudomonadota	Betaproteobacteria	Rhodocyclales	Zoogloeaceae	Azoarcus
acou	Alistipes communis 5CBH24	Bacteria	Bacteroidota	Bacteroidia	Bacteroidales	Rikenellaceae	Alistipes
acp	Anaeromyxobacter dehalogenans 2CP-1	Bacteria	Pseudomonadota	Deltaproteobacteria	Myxococcales	Anaeromyxobacteraceae	Anaeromyxobacter
acq	Actinomyces sp. oral taxon 414 F0588	Bacteria	Actinomycetota	Actinomycetia	Actinomycetales	Actinomycetaceae	Actinomyces
acr	Acidiphilium cryptum JF-5	Bacteria	Pseudomonadota	Alphaproteobacteria	Rhodospirillales	Acetobacteraceae	Acidiphilium
acra	Acidovorax sp. RAC01	Bacteria	Pseudomonadota	Betaproteobacteria	Burkholderiales	Comamonadaceae	Acidovorax
acre	Arcobacter cryaerophilus ATCC 43158	Bacteria	Pseudomonadota	Epsilonproteobacteria	Campylobacterales	Campylobacteraceae	Arcobacter
acry	Arthrobacter crystallopoietes DSM 20117	Bacteria	Actinomycetota	Actinomycetia	Micrococcales	Micrococcaceae	Arthrobacter
acta	Actinoalloteichus sp. AHMU CJ021	Bacteria	Actinomycetota	Actinomycetia	Pseudonocardiales	Pseudonocardiaceae	Actinoalloteichus
actc	Actinomyces sp. Chiba101	Bacteria	Actinomycetota	Actinomycetia	Actinomycetales	Actinomycetaceae	Actinomyces
acti	Actinoalloteichus sp. GBA129-24	Bacteria	Actinomycetota	Actinomycetia	Pseudonocardiales	Pseudonocardiaceae	Actinoalloteichus
actn	Actinoplanes sp. N902-109	Bacteria	Actinomycetota	Actinomycetia	Micromonosporales	Micromonosporaceae	Actinoplanes
acto	Actinomyces sp. oral taxon 897 F0631	Bacteria	Actinomycetota	Actinomycetia	Actinomycetales	Actinomycetaceae	Actinomyces
actp	Actinomyces gaoshouyii pika_114	Bacteria	Actinomycetota	Actinomycetia	Actinomycetales	Actinomycetaceae	Actinomyces
acts	Actinoplanes sp. SE50	Bacteria	Actinomycetota	Actinomycetia	Micromonosporales	Micromonosporaceae	Actinoplanes
actt	Actinobaculum sp. 313	Bacteria	Actinomycetota	Actinomycetia	Actinomycetales	Actinomycetaceae	Actinobaculum
actw	Actinomadura sp. WMMB499	Bacteria	Actinomycetota	Actinomycetia	Streptosporangiales	Thermomonosporaceae	Actinomadura
actz	Actinomyces sp. 432	Bacteria	Actinomycetota	Actinomycetia	Actinomycetales	Actinomycetaceae	Actinomyces
acu	Acidithiobacillus caldus SM-1	Bacteria	Pseudomonadota	Acidithiobacillia	Acidithiobacillales	Acidithiobacillaceae	Acidithiobacillus
acum	Acinetobacter cumulans WCHAc060092	Bacteria	Pseudomonadota	Gammaproteobacteria	Pseudomonadales	Moraxellaceae	Acinetobacter
acv	Acinetobacter sp. TGL-Y2	Bacteria	Pseudomonadota	Gammaproteobacteria	Pseudomonadales	Moraxellaceae	Acinetobacter
acw	Acinetobacter sp. DUT-2	Bacteria	Pseudomonadota	Gammaproteobacteria	Pseudomonadales	Moraxellaceae	Acinetobacter
acx	Azotobacter chroococcum NCIMB 8003	Bacteria	Pseudomonadota	Gammaproteobacteria	Pseudomonadales	Pseudomonadaceae	Azotobacter
acy	Anabaena cylindrica PCC 7122	Bacteria	Cyanobacteria	-	Nostocales	Nostocaceae	Anabaena
acz	Acidithiobacillus caldus ATCC 51756	Bacteria	Pseudomonadota	Acidithiobacillia	Acidithiobacillales	Acidithiobacillaceae	Acidithiobacillus
ada	Alistipes dispar 5CPEGH6	Bacteria	Bacteroidota	Bacteroidia	Bacteroidales	Rikenellaceae	Alistipes
adc	Abiotrophia defectiva FDAARGOS_785	Bacteria	Bacillota	Bacilli	Lactobacillales	Aerococcaceae	Abiotrophia
add	Adhaeribacter radiodurans KUDC8001	Bacteria	Bacteroidota	Cytophagia	Cytophagales	Hymenobacteraceae	Adhaeribacter
ade	Anaeromyxobacter dehalogenans 2CP-C	Bacteria	Pseudomonadota	Deltaproteobacteria	Myxococcales	Anaeromyxobacteraceae	Anaeromyxobacter
adg	Ammonifex degensii KC4	Bacteria	Bacillota	Clostridia	Thermoanaerobacterales	Thermoanaerobacteraceae	Ammonifex
adh	Aeromonas dhakensis KN-Mc-6U21	Bacteria	Pseudomonadota	Gammaproteobacteria	Aeromonadales	Aeromonadaceae	Aeromonas
adi	Alcanivorax dieselolei B5	Bacteria	Pseudomonadota	Gammaproteobacteria	Oceanospirillales	Alcanivoracaceae	Alcanivorax
adk	Alicycliphilus denitrificans K601	Bacteria	Pseudomonadota	Betaproteobacteria	Burkholderiales	Comamonadaceae	Alicycliphilus
adn	Alicycliphilus denitrificans BC	Bacteria	Pseudomonadota	Betaproteobacteria	Burkholderiales	Comamonadaceae	Alicycliphilus
ado	Tsuneonella dongtanensis KCTC 22672 (Altererythrobacter dongtanensis KCTC 22672)	Bacteria	Pseudomonadota	Alphaproteobacteria	Sphingomonadales	Erythrobacteraceae	Tsuneonella
adp	Actinobacillus delphinicola NCTC12871	Bacteria	Pseudomonadota	Gammaproteobacteria	Pasteurellales	Pasteurellaceae	Actinobacillus
ads	Acinetobacter dispersus NCCP 16014	Bacteria	Pseudomonadota	Gammaproteobacteria	Pseudomonadales	Moraxellaceae	Acinetobacter
adt	Achromobacter denitrificans USDA-ARS-USMARC-56712	Bacteria	Pseudomonadota	Betaproteobacteria	Burkholderiales	Alcaligenaceae	Achromobacter
adv	Acinetobacter defluvii WCHA30	Bacteria	Pseudomonadota	Gammaproteobacteria	Pseudomonadales	Moraxellaceae	Acinetobacter
adz	Arcobacter defluvii LMG 25694	Bacteria	Pseudomonadota	Epsilonproteobacteria	Campylobacterales	Campylobacteraceae	Arcobacter
aea	Aeromonas sp. ASNIH3	Bacteria	Pseudomonadota	Gammaproteobacteria	Aeromonadales	Aeromonadaceae	Aeromonas
aeb	Aeromicrobium sp. A1-2	Bacteria	Actinomycetota	Actinomycetia	Propionibacteriales	Nocardioidaceae	Aeromicrobium
aef	Aeromicrobium yanjiei MF47	Bacteria	Actinomycetota	Actinomycetia	Propionibacteriales	Nocardioidaceae	Aeromicrobium
aeh	Alkalilimnicola ehrlichii MLHE-1	Bacteria	Pseudomonadota	Gammaproteobacteria	Chromatiales	Ectothiorhodospiraceae	Alkalilimnicola
aei	Acinetobacter equi 114	Bacteria	Pseudomonadota	Gammaproteobacteria	Pseudomonadales	Moraxellaceae	Acinetobacter
ael	Aeromonas encheleia NCTC12917	Bacteria	Pseudomonadota	Gammaproteobacteria	Aeromonadales	Aeromonadaceae	Aeromonas
aell	Arcobacter ellisii LMG 26155	Bacteria	Pseudomonadota	Epsilonproteobacteria	Campylobacterales	Campylobacteraceae	Arcobacter
aem	Aeromonas sp. CU5	Bacteria	Pseudomonadota	Gammaproteobacteria	Aeromonadales	Aeromonadaceae	Aeromonas
aeo	Aeromonas salmonicida O23A (Aeromonas sp. O23A)	Bacteria	Pseudomonadota	Gammaproteobacteria	Aeromonadales	Aeromonadaceae	Aeromonas
aep	Altererythrobacter epoxidivorans CGMCC 1.7731	Bacteria	Pseudomonadota	Alphaproteobacteria	Sphingomonadales	Erythrobacteraceae	Altererythrobacter
aeq	Adlercreutzia equolifaciens DSM 19450	Bacteria	Actinomycetota	Coriobacteriia	Eggerthellales	Eggerthellaceae	Adlercreutzia
aer	Aeromicrobium erythreum AR18	Bacteria	Actinomycetota	Actinomycetia	Propionibacteriales	Nocardioidaceae	Aeromicrobium
aes	Aeromonas sp. ASNIH5	Bacteria	Pseudomonadota	Gammaproteobacteria	Aeromonadales	Aeromonadaceae	Aeromonas
aeu	Actinobacillus equuli subsp. equuli 19392	Bacteria	Pseudomonadota	Gammaproteobacteria	Pasteurellales	Pasteurellaceae	Actinobacillus
aev	Aequorivita sp. H23M31	Bacteria	Bacteroidota	Flavobacteriia	Flavobacteriales	Flavobacteriaceae	Aequorivita
aex	Asticcacaulis excentricus CB 48	Bacteria	Pseudomonadota	Alphaproteobacteria	Caulobacterales	Caulobacteraceae	Asticcacaulis
aey	Actinopolyspora erythraea YIM 90600	Bacteria	Actinomycetota	Actinomycetia	Actinopolysporales	Actinopolysporaceae	Actinopolyspora
aez	Aeromicrobium chenweiae 592	Bacteria	Actinomycetota	Actinomycetia	Propionibacteriales	Nocardioidaceae	Aeromicrobium
afa	Alcaligenes faecalis ZD02	Bacteria	Pseudomonadota	Betaproteobacteria	Burkholderiales	Alcaligenaceae	Alcaligenes
afc	Aliarcobacter faecis CCUG 66484	Bacteria	Pseudomonadota	Epsilonproteobacteria	Campylobacterales	Campylobacteraceae	Aliarcobacter
afd	Alistipes finegoldii DSM 17242	Bacteria	Bacteroidota	Bacteroidia	Bacteroidales	Rikenellaceae	Alistipes
afe	Acidithiobacillus ferrooxidans ATCC 53993	Bacteria	Pseudomonadota	Acidithiobacillia	Acidithiobacillales	Acidithiobacillaceae	Acidithiobacillus
aff	Alysiella filiformis DSM 16848	Bacteria	Pseudomonadota	Betaproteobacteria	Neisseriales	Neisseriaceae	Alysiella
afg	Archaeoglobus fulgidus DSM 8774	Archaea	Euryarchaeota	Archaeoglobi	Archaeoglobales	Archaeoglobaceae	Archaeoglobus
afi	Acidithiobacillus ferrivorans SS3	Bacteria	Pseudomonadota	Acidithiobacillia	Acidithiobacillales	Acidithiobacillaceae	Acidithiobacillus
afj	Acidithiobacillus ferridurans JCM 18981	Bacteria	Pseudomonadota	Acidithiobacillia	Acidithiobacillales	Acidithiobacillaceae	Acidithiobacillus
afl	Anoxybacillus flavithermus WK1	Bacteria	Bacillota	Bacilli	Bacillales	Bacillaceae	Anoxybacillus
afla	Antarcticibacterium flavum KCTC 52984	Bacteria	Bacteroidota	Flavobacteriia	Flavobacteriales	Flavobacteriaceae	Antarcticibacterium
afn	Acidaminococcus fermentans DSM 20731	Bacteria	Bacillota	Negativicutes	Acidaminococcales	Acidaminococcaceae	Acidaminococcus
afo	Acidimicrobium ferrooxidans DSM 10331	Bacteria	Actinomycetota	Acidimicrobiia	Acidimicrobiales	Acidimicrobiaceae	Acidimicrobium
afq	Alcaligenes faecalis JQ135	Bacteria	Pseudomonadota	Betaproteobacteria	Burkholderiales	Alcaligenaceae	Alcaligenes
afr	Acidithiobacillus ferrooxidans ATCC 23270	Bacteria	Pseudomonadota	Acidithiobacillia	Acidithiobacillales	Acidithiobacillaceae	Acidithiobacillus
afri	Allofrancisella frigidaquae SYSU 10HL1970	Bacteria	Pseudomonadota	Gammaproteobacteria	Thiotrichales	Francisellaceae	Allofrancisella
afs	Actinoplanes friuliensis DSM 7358	Bacteria	Actinomycetota	Actinomycetia	Micromonosporales	Micromonosporaceae	Actinoplanes
aft	Anoxybacter fermentans DY22613	Bacteria	Bacillota	Clostridia	Halanaerobiales	-	Anoxybacter
afu	Archaeoglobus fulgidus DSM 4304 (VC-16)	Archaea	Euryarchaeota	Archaeoglobi	Archaeoglobales	Archaeoglobaceae	Archaeoglobus
afw	Anaeromyxobacter sp. Fw109-5	Bacteria	Pseudomonadota	Deltaproteobacteria	Myxococcales	Anaeromyxobacteraceae	Anaeromyxobacter
agc	Agrobacterium sp. RAC06	Bacteria	Pseudomonadota	Alphaproteobacteria	Rhizobiales	Rhizobiaceae	Agrobacterium
agd	Anseongella ginsenosidimutans Gsoil 524	Bacteria	Bacteroidota	Sphingobacteriia	Sphingobacteriales	Sphingobacteriaceae	Anseongella
age	Archangium gephyra DSM 2261	Bacteria	Pseudomonadota	Deltaproteobacteria	Myxococcales	Archangiaceae	Archangium
agf	Agromyces protaetiae FW100M-8	Bacteria	Actinomycetota	Actinomycetia	Micrococcales	Microbacteriaceae	Agromyces
agg	Agrococcus sp. SGAir0287	Bacteria	Actinomycetota	Actinomycetia	Micrococcales	Microbacteriaceae	Agrococcus
agi	Arachidicoccus ginsenosidivorans Gsoil 809	Bacteria	Bacteroidota	Chitinophagia	Chitinophagales	Chitinophagaceae	Arachidicoccus
agl	Akkermansia glycaniphila APytT	Bacteria	Verrucomicrobiota	Verrucomicrobiae	Verrucomicrobiales	Akkermansiaceae	Akkermansia
agm	Agromyces badenianii MF30-A	Bacteria	Actinomycetota	Actinomycetia	Micrococcales	Microbacteriaceae	Agromyces
agn	Anoxybacillus gonensis G2	Bacteria	Bacillota	Bacilli	Bacillales	Bacillaceae	Anoxybacillus
agr	Agrobacterium fabacearum H13-3 (Agrobacterium sp. H13-3)	Bacteria	Pseudomonadota	Alphaproteobacteria	Rhizobiales	Rhizobiaceae	Agrobacterium
agt	Agrobacterium sp. 33MFTa1.1	Bacteria	Pseudomonadota	Alphaproteobacteria	Rhizobiales	Rhizobiaceae	Agrobacterium
agu	Acinetobacter guillouiae NBRC 110550	Bacteria	Pseudomonadota	Gammaproteobacteria	Pseudomonadales	Moraxellaceae	Acinetobacter
agv	Aquisphaera giovannonii OJF2	Bacteria	Planctomycetota	Planctomycetia	Isosphaerales	Isosphaeraceae	Aquisphaera
agw	Archaeon GW2011_AR10	Archaea	-	-	-	-	-
agx	Agreia sp. COWG	Bacteria	Actinomycetota	Actinomycetia	Micrococcales	Microbacteriaceae	Agreia
agy	Agromyces aureus AR33	Bacteria	Actinomycetota	Actinomycetia	Micrococcales	Microbacteriaceae	Agromyces
aha	Aeromonas hydrophila subsp. hydrophila ATCC 7966	Bacteria	Pseudomonadota	Gammaproteobacteria	Aeromonadales	Aeromonadaceae	Aeromonas
ahd	Aeromonas hydrophila YL17	Bacteria	Pseudomonadota	Gammaproteobacteria	Aeromonadales	Aeromonadaceae	Aeromonas
ahe	Arcanobacterium haemolyticum DSM 20595	Bacteria	Actinomycetota	Actinomycetia	Actinomycetales	Actinomycetaceae	Arcanobacterium
ahel	Aureliella helgolandensis Q31a	Bacteria	Planctomycetota	Planctomycetia	Pirellulales	Pirellulaceae	Aureliella
ahg	Actinoalloteichus hoggarensis DSM 45943	Bacteria	Actinomycetota	Actinomycetia	Pseudonocardiales	Pseudonocardiaceae	Actinoalloteichus
ahh	Aeromonas hydrophila AL06-06	Bacteria	Pseudomonadota	Gammaproteobacteria	Aeromonadales	Aeromonadaceae	Aeromonas
ahi	Aeromonas hydrophila AH10	Bacteria	Pseudomonadota	Gammaproteobacteria	Aeromonadales	Aeromonadaceae	Aeromonas
ahj	Aeromonas hydrophila J-1	Bacteria	Pseudomonadota	Gammaproteobacteria	Aeromonadales	Aeromonadaceae	Aeromonas
ahk	Acholeplasma hippikon NCTC10172	Bacteria	Mycoplasmatota	Mollicutes	Acholeplasmatales	Acholeplasmataceae	Acholeplasma
ahl	Acinetobacter haemolyticus TJS01	Bacteria	Pseudomonadota	Gammaproteobacteria	Pseudomonadales	Moraxellaceae	Acinetobacter
ahm	Actinoalloteichus hymeniacidonis HPA177(T) (=DSM 45092(T))	Bacteria	Actinomycetota	Actinomycetia	Pseudonocardiales	Pseudonocardiaceae	Actinoalloteichus
ahn	Atlantibacter hermannii NCTC12129	Bacteria	Pseudomonadota	Gammaproteobacteria	Enterobacterales	Enterobacteriaceae	Atlantibacter
aho	Acidianus hospitalis W1	Archaea	Thermoproteota	Thermoprotei	Sulfolobales	Sulfolobaceae	Acidianus
ahp	Aeromonas hydrophila pc104A	Bacteria	Pseudomonadota	Gammaproteobacteria	Aeromonadales	Aeromonadaceae	Aeromonas
ahr	Aeromonas hydrophila subsp. hydrophila AL09-71	Bacteria	Pseudomonadota	Gammaproteobacteria	Aeromonadales	Aeromonadaceae	Aeromonas
ahs	Malaciobacter halophilus CCUG 53805 (Arcobacter halophilus CCUG 53805)	Bacteria	Pseudomonadota	Epsilonproteobacteria	Campylobacterales	Campylobacteraceae	Malaciobacter
aht	Antarctobacter heliothermus SMS3	Bacteria	Pseudomonadota	Alphaproteobacteria	Rhodobacterales	Rhodobacteraceae	Antarctobacter
ahu	Azospirillum humicireducens SgZ-5	Bacteria	Pseudomonadota	Alphaproteobacteria	Rhodospirillales	Rhodospirillaceae	Azospirillum
ahw	Actinomyces howellii NCTC11636	Bacteria	Actinomycetota	Actinomycetia	Actinomycetales	Actinomycetaceae	Actinomyces
ahy	Aeromonas hydrophila ML09-119	Bacteria	Pseudomonadota	Gammaproteobacteria	Aeromonadales	Aeromonadaceae	Aeromonas
ahz	Algibacter alginicilyticus HZ22 (Algibacter alginolytica HZ22)	Bacteria	Bacteroidota	Flavobacteriia	Flavobacteriales	Flavobacteriaceae	Algibacter
aia	Anaerobacillus isosaccharinicus NB2006	Bacteria	Bacillota	Bacilli	Bacillales	Bacillaceae	Anaerobacillus
aid	Acinetobacter indicus SGAir0564	Bacteria	Pseudomonadota	Gammaproteobacteria	Pseudomonadales	Moraxellaceae	Acinetobacter
aii	Allofrancisella inopinata SYSU YG23	Bacteria	Pseudomonadota	Gammaproteobacteria	Thiotrichales	Francisellaceae	Allofrancisella
ain	Acidaminococcus intestini RyC-MR95	Bacteria	Bacillota	Negativicutes	Acidaminococcales	Acidaminococcaceae	Acidaminococcus
aio	Actinobacillus indolicus AIFJ1607	Bacteria	Pseudomonadota	Gammaproteobacteria	Pasteurellales	Pasteurellaceae	Actinobacillus
air	Actinomyces israelii NCTC12972	Bacteria	Actinomycetota	Actinomycetia	Actinomycetales	Actinomycetaceae	Actinomyces
ais	Achromobacter insolitus DSM 23807	Bacteria	Pseudomonadota	Betaproteobacteria	Burkholderiales	Alcaligenaceae	Achromobacter
ait	Alistipes indistinctus 2BBH45	Bacteria	Bacteroidota	Bacteroidia	Bacteroidales	Rikenellaceae	Alistipes
aja	Amycolatopsis japonica MG417-CF17	Bacteria	Actinomycetota	Actinomycetia	Pseudonocardiales	Pseudonocardiaceae	Amycolatopsis
aji	Acidipropionibacterium jensenii JS280	Bacteria	Actinomycetota	Actinomycetia	Propionibacteriales	Propionibacteriaceae	Acidipropionibacterium
ajn	Acinetobacter junii 65	Bacteria	Pseudomonadota	Gammaproteobacteria	Pseudomonadales	Moraxellaceae	Acinetobacter
ajo	Acinetobacter johnsonii XBB1	Bacteria	Pseudomonadota	Gammaproteobacteria	Pseudomonadales	Moraxellaceae	Acinetobacter
ajp	Amphritea japonica ATCC BAA-1530	Bacteria	Pseudomonadota	Gammaproteobacteria	Oceanospirillales	Oceanospirillaceae	Amphritea
ajs	Acidovorax sp. JS42	Bacteria	Pseudomonadota	Betaproteobacteria	Burkholderiales	Comamonadaceae	Acidovorax
aka	Advenella kashmirensis WT001	Bacteria	Pseudomonadota	Betaproteobacteria	Burkholderiales	Alcaligenaceae	Advenella
ala	Acinetobacter larvae BRTC-1	Bacteria	Pseudomonadota	Gammaproteobacteria	Pseudomonadales	Moraxellaceae	Acinetobacter
alan	Aliarcobacter lanthieri LMG 28516	Bacteria	Pseudomonadota	Epsilonproteobacteria	Campylobacterales	Campylobacteraceae	Arcobacter
alb	Altererythrobacter sp. B11	Bacteria	Pseudomonadota	Alphaproteobacteria	Sphingomonadales	Erythrobacteraceae	Altererythrobacter
alc	Acinetobacter lactucae OTEC-02	Bacteria	Pseudomonadota	Gammaproteobacteria	Pseudomonadales	Moraxellaceae	Acinetobacter
ald	Alistipes sp. dk3624	Bacteria	Bacteroidota	Bacteroidia	Bacteroidales	Rikenellaceae	Alistipes
ale	Alteromonas sp. Mac1	Bacteria	Pseudomonadota	Gammaproteobacteria	Alteromonadales	Alteromonadaceae	Alteromonas
alf	Agrobacterium larrymoorei CFBP5473	Bacteria	Pseudomonadota	Alphaproteobacteria	Rhizobiales	Rhizobiaceae	Agrobacterium
alg	Aquicella lusitana SGT-39	Bacteria	Pseudomonadota	Gammaproteobacteria	Legionellales	Coxiellaceae	Aquicella
alh	Altererythrobacter sp. BO-6	Bacteria	Pseudomonadota	Alphaproteobacteria	Sphingomonadales	Erythrobacteraceae	Altererythrobacter
ali	Azospirillum lipoferum 4B	Bacteria	Pseudomonadota	Alphaproteobacteria	Rhodospirillales	Rhodospirillaceae	Azospirillum
alig	Actinobacillus lignieresii NCTC10568	Bacteria	Pseudomonadota	Gammaproteobacteria	Pasteurellales	Pasteurellaceae	Actinobacillus
alj	Acinetobacter lanii 185	Bacteria	Pseudomonadota	Gammaproteobacteria	Pseudomonadales	Moraxellaceae	Acinetobacter
alk	Poseidonibacter lekithochrous DSM 100870	Bacteria	Pseudomonadota	Epsilonproteobacteria	Campylobacterales	Campylobacteraceae	Poseidonibacter
alm	Algoriphagus sanaruensis M8-2 (Algoriphagus sp. M8-2)	Bacteria	Bacteroidota	Cytophagia	Cytophagales	Cyclobacteriaceae	Algoriphagus
aln	Alcanivorax sp. NBRC 101098	Bacteria	Pseudomonadota	Gammaproteobacteria	Oceanospirillales	Alcanivoracaceae	Alcanivorax
alo	Alloactinosynnema sp. L-07	Bacteria	Actinomycetota	Actinomycetia	Pseudonocardiales	Pseudonocardiaceae	Alloactinosynnema
alp	Poseidonibacter parvus LPB0137	Bacteria	Pseudomonadota	Epsilonproteobacteria	Campylobacterales	Campylobacteraceae	Poseidonibacter
alq	Alloprevotella sp. E39	Bacteria	Bacteroidota	Bacteroidia	Bacteroidales	Prevotellaceae	Alloprevotella
alr	Alteromonas sp. RKMC-009	Bacteria	Pseudomonadota	Gammaproteobacteria	Alteromonadales	Alteromonadaceae	Alteromonas
als	Arcticibacterium luteifluviistationis SM1504	Bacteria	Bacteroidota	Cytophagia	Cytophagales	Cytophagaceae	Arcticibacterium
alt	Alteromonas naphthalenivorans (Alteromonas sp. SN2)	Bacteria	Pseudomonadota	Gammaproteobacteria	Alteromonadales	Alteromonadaceae	Alteromonas
alti	Altibacter sp. ALE3EI	Bacteria	Bacteroidota	Flavobacteriia	Flavobacteriales	Flavobacteriaceae	Altibacter
alus	Anaerohalosphaera lusitana ST-NAGAB-D1	Bacteria	Planctomycetota	Phycisphaerae	Sedimentisphaerales	Anaerohalosphaeraceae	Anaerohalosphaera
alv	Allochromatium vinosum DSM 180	Bacteria	Pseudomonadota	Gammaproteobacteria	Chromatiales	Chromatiaceae	Allochromatium
alw	Acinetobacter lwoffii FDAARGOS_552	Bacteria	Pseudomonadota	Gammaproteobacteria	Pseudomonadales	Moraxellaceae	Acinetobacter
alz	Alteromonas sp. Mac2	Bacteria	Pseudomonadota	Gammaproteobacteria	Alteromonadales	Alteromonadaceae	Alteromonas
ama	Anaplasma marginale St. Maries	Bacteria	Pseudomonadota	Alphaproteobacteria	Rickettsiales	Anaplasmataceae	Anaplasma
amac	Alteromonas macleodii ATCC 27126	Bacteria	Pseudomonadota	Gammaproteobacteria	Alteromonadales	Alteromonadaceae	Alteromonas
amad	Alteromonas mediterranea UM4b (Alteromonas macleodii Ionian Sea UM4b)	Bacteria	Pseudomonadota	Gammaproteobacteria	Alteromonadales	Alteromonadaceae	Alteromonas
amae	Alteromonas mediterranea U7 (Alteromonas macleodii Ionian Sea U7)	Bacteria	Pseudomonadota	Gammaproteobacteria	Alteromonadales	Alteromonadaceae	Alteromonas
amag	Alteromonas mediterranea MED64 (Alteromonas macleodii Aegean Sea MED64)	Bacteria	Pseudomonadota	Gammaproteobacteria	Alteromonadales	Alteromonadaceae	Alteromonas
amah	Aquitalea magnusonii H3	Bacteria	Pseudomonadota	Betaproteobacteria	Neisseriales	Chromobacteriaceae	Aquitalea
amal	Alteromonas mediterranea U4 (Alteromonas macleodii Ionian Sea U4)	Bacteria	Pseudomonadota	Gammaproteobacteria	Alteromonadales	Alteromonadaceae	Alteromonas
aman	Acidianus manzaensis YN-25	Archaea	Thermoproteota	Thermoprotei	Sulfolobales	Sulfolobaceae	Acidianus
amao	Alteromonas mediterranea U8 (Alteromonas macleodii Ionian Sea U8)	Bacteria	Pseudomonadota	Gammaproteobacteria	Alteromonadales	Alteromonadaceae	Alteromonas
amar	Malaciobacter marinus JCM 15502	Bacteria	Pseudomonadota	Epsilonproteobacteria	Campylobacterales	Campylobacteraceae	Malaciobacter
amb	Alteromonas macleodii Balearic Sea AD45	Bacteria	Pseudomonadota	Gammaproteobacteria	Alteromonadales	Alteromonadaceae	Alteromonas
amc	Alteromonas mediterranea DE (Alteromonas macleodii Deep ecotype)	Bacteria	Pseudomonadota	Gammaproteobacteria	Alteromonadales	Alteromonadaceae	Alteromonas
amd	Amycolatopsis mediterranei U32	Bacteria	Actinomycetota	Actinomycetia	Pseudonocardiales	Pseudonocardiaceae	Amycolatopsis
amed	Aeromonas media WS	Bacteria	Pseudomonadota	Gammaproteobacteria	Aeromonadales	Aeromonadaceae	Aeromonas
amf	Anaplasma marginale Florida	Bacteria	Pseudomonadota	Alphaproteobacteria	Rickettsiales	Anaplasmataceae	Anaplasma
amg	Alteromonas macleodii English Channel 673	Bacteria	Pseudomonadota	Gammaproteobacteria	Alteromonadales	Alteromonadaceae	Alteromonas
amh	Alteromonas mediterranea 615 (Alteromonas macleodii English Channel 615)	Bacteria	Pseudomonadota	Gammaproteobacteria	Alteromonadales	Alteromonadaceae	Alteromonas
ami	Actinosynnema mirum DSM 43827	Bacteria	Actinomycetota	Actinomycetia	Pseudonocardiales	Pseudonocardiaceae	Actinosynnema
amic	Aminipila sp. CBA3637	Bacteria	Bacillota	Clostridia	Eubacteriales	Clostridiales Family XIII. Incertae Sedis	Aminipila
amih	Aminobacter sp. MSH1	Bacteria	Pseudomonadota	Alphaproteobacteria	Rhizobiales	Phyllobacteriaceae	Aminobacter
amij	Aminipila sp. JN-18	Bacteria	Bacillota	Clostridia	Eubacteriales	Clostridiales Family XIII. Incertae Sedis	Aminipila
amim	Advenella mimigardefordensis DPN7	Bacteria	Pseudomonadota	Betaproteobacteria	Burkholderiales	Alcaligenaceae	Advenella
amk	Alteromonas macleodii Black Sea 11	Bacteria	Pseudomonadota	Gammaproteobacteria	Alteromonadales	Alteromonadaceae	Alteromonas
amm	Amycolatopsis mediterranei S699	Bacteria	Actinomycetota	Actinomycetia	Pseudonocardiales	Pseudonocardiaceae	Amycolatopsis
amn	Amycolatopsis mediterranei S699	Bacteria	Actinomycetota	Actinomycetia	Pseudonocardiales	Pseudonocardiaceae	Amycolatopsis
amo	Acetomicrobium mobile DSM 13181 (Anaerobaculum mobile DSM 13181)	Bacteria	Synergistota	Synergistia	Synergistales	Synergistaceae	Acetomicrobium
amol	Malaciobacter molluscorum LMG 25693 = CECT 7696	Bacteria	Pseudomonadota	Epsilonproteobacteria	Campylobacterales	Campylobacteraceae	Malaciobacter
amon	Acidovorax monticola KACC 19171	Bacteria	Pseudomonadota	Betaproteobacteria	Burkholderiales	Comamonadaceae	Acidovorax
amp	Anaplasma marginale Gypsy Plains	Bacteria	Pseudomonadota	Alphaproteobacteria	Rickettsiales	Anaplasmataceae	Anaplasma
amq	Amycolatopsis methanolica 239	Bacteria	Actinomycetota	Actinomycetia	Pseudonocardiales	Pseudonocardiaceae	Amycolatopsis
amr	Acaryochloris marina MBIC11017	Bacteria	Cyanobacteria	-	Synechococcales	Acaryochloridaceae	Acaryochloris
ams	Actinoplanes missouriensis 431	Bacteria	Actinomycetota	Actinomycetia	Micromonosporales	Micromonosporaceae	Actinoplanes
amt	Alkaliphilus metalliredigens QYMF	Bacteria	Bacillota	Clostridia	Eubacteriales	Clostridiaceae	Alkaliphilus
amu	Akkermansia muciniphila ATCC BAA-835	Bacteria	Verrucomicrobiota	Verrucomicrobiae	Verrucomicrobiales	Akkermansiaceae	Akkermansia
amuc	Aeoliella mucimassa Pan181	Bacteria	Planctomycetota	Planctomycetia	Pirellulales	Lacipirellulaceae	Aeoliella
amv	Acidiphilium multivorum AIU301	Bacteria	Pseudomonadota	Alphaproteobacteria	Rhodospirillales	Acetobacteraceae	Acidiphilium
amw	Anaplasma marginale Dawn	Bacteria	Pseudomonadota	Alphaproteobacteria	Rickettsiales	Anaplasmataceae	Anaplasma
amx	Pelagerythrobacter marensis KCTC 22370	Bacteria	Pseudomonadota	Alphaproteobacteria	Sphingomonadales	Erythrobacteraceae	Pelagerythrobacter
amy	Schaalia meyeri W712	Bacteria	Actinomycetota	Actinomycetia	Actinomycetales	Actinomycetaceae	Schaalia
amyb	Amycolatopsis sp. BJA-103	Bacteria	Actinomycetota	Actinomycetia	Pseudonocardiales	Pseudonocardiaceae	Amycolatopsis
amyc	Amycolatopsis sp. AA4	Bacteria	Actinomycetota	Actinomycetia	Pseudonocardiales	Pseudonocardiaceae	Amycolatopsis
amyt	Malaciobacter mytili LMG 24559	Bacteria	Pseudomonadota	Epsilonproteobacteria	Campylobacterales	Campylobacteraceae	Malaciobacter
amyy	Amycolatopsis sp. YIM 10	Bacteria	Actinomycetota	Actinomycetia	Pseudonocardiales	Pseudonocardiaceae	Amycolatopsis
amz	Amycolatopsis mediterranei RB	Bacteria	Actinomycetota	Actinomycetia	Pseudonocardiales	Pseudonocardiaceae	Amycolatopsis
ana	Nostoc sp. PCC 7120 (Anabaena sp. PCC 7120)	Bacteria	Cyanobacteria	-	Nostocales	Nostocaceae	Nostoc
anb	Anabaena sp. 90	Bacteria	Cyanobacteria	-	Nostocales	Nostocaceae	Anabaena
anc	Ancylobacter sp. TS-1	Bacteria	Pseudomonadota	Alphaproteobacteria	Rhizobiales	Xanthobacteraceae	Ancylobacter
and	Anoxybacillus sp. PDR2	Bacteria	Bacillota	Bacilli	Bacillales	Bacillaceae	Anoxybacillus
ane	Actinomyces naeslundii ATCC 27039	Bacteria	Actinomycetota	Actinomycetia	Actinomycetales	Actinomycetaceae	Actinomyces
anh	Paraurantiacibacter namhicola JCM 16345	Bacteria	Pseudomonadota	Alphaproteobacteria	Sphingomonadales	Erythrobacteraceae	Paraurantiacibacter
ank	Anaeromyxobacter sp. K	Bacteria	Pseudomonadota	Deltaproteobacteria	Myxococcales	Anaeromyxobacteraceae	Anaeromyxobacter
anl	Anoxybacillus sp. B7M1	Bacteria	Bacillota	Bacilli	Bacillales	Bacillaceae	Anoxybacillus
anm	Anoxybacillus sp. B2M1	Bacteria	Bacillota	Bacilli	Bacillales	Bacillaceae	Anoxybacillus
ann	Anabaena sp. YBS01	Bacteria	Cyanobacteria	-	Nostocales	Nostocaceae	Anabaena
ano	Acinetobacter nosocomialis 6411	Bacteria	Pseudomonadota	Gammaproteobacteria	Pseudomonadales	Moraxellaceae	Acinetobacter
anp	Antarcticibacterium arcticum PAMC 28998	Bacteria	Bacteroidota	Flavobacteriia	Flavobacteriales	Flavobacteriaceae	Antarcticibacterium
anr	Anaerocolumna sedimenticola CBA3638	Bacteria	Bacillota	Clostridia	Eubacteriales	Lachnospiraceae	Anaerocolumna
ans	Arsenophonus nasoniae FIN	Bacteria	Pseudomonadota	Gammaproteobacteria	Enterobacterales	Morganellaceae	Arsenophonus
ant	Arcobacter nitrofigilis DSM 7299	Bacteria	Pseudomonadota	Epsilonproteobacteria	Campylobacterales	Campylobacteraceae	Arcobacter
anx	Aneurinibacillus sp. XH2	Bacteria	Bacillota	Bacilli	Bacillales	Paenibacillaceae	Aneurinibacillus
aoa	Azoarcus olearius DQS4	Bacteria	Pseudomonadota	Betaproteobacteria	Rhodocyclales	Zoogloeaceae	Azoarcus
aoc	Acholeplasma oculi 19L	Bacteria	Mycoplasmatota	Mollicutes	Acholeplasmatales	Acholeplasmataceae	Acholeplasma
aoe	Alkaliphilus oremlandii OhILAs	Bacteria	Bacillota	Clostridia	Eubacteriales	Clostridiaceae	Alkaliphilus
aoh	Anaplasma ovis Haibei	Bacteria	Pseudomonadota	Alphaproteobacteria	Rickettsiales	Anaplasmataceae	Anaplasma
aoi	Amycolatopsis keratiniphila HCCB10007 (Amycolatopsis orientalis HCCB10007)	Bacteria	Actinomycetota	Actinomycetia	Pseudonocardiales	Pseudonocardiaceae	Amycolatopsis
aok	Alistipes onderdonkii subsp. vulgaris 3BBH6	Bacteria	Bacteroidota	Bacteroidia	Bacteroidales	Rikenellaceae	Alistipes
aol	Bradyrhizobium oligotrophicum S58 (Agromonas oligotrophica S58); endosymbiont of Aeschynomene indica	Bacteria	Pseudomonadota	Alphaproteobacteria	Rhizobiales	Bradyrhizobiaceae	Bradyrhizobium
aon	Aquabacterium olei NBRC 110486	Bacteria	Pseudomonadota	Betaproteobacteria	Burkholderiales	-	Aquabacterium
aori	Amycolatopsis orientalis B-37	Bacteria	Actinomycetota	Actinomycetia	Pseudonocardiales	Pseudonocardiaceae	Amycolatopsis
aos	Actinomyces oris T14V	Bacteria	Actinomycetota	Actinomycetia	Actinomycetales	Actinomycetaceae	Actinomyces
aot	Acetobacter orientalis FAN1	Bacteria	Pseudomonadota	Alphaproteobacteria	Rhodospirillales	Acetobacteraceae	Acetobacter
aoy	Acetobacter oryzoeni B6	Bacteria	Pseudomonadota	Alphaproteobacteria	Rhodospirillales	Acetobacteraceae	Acetobacter
aoz	Azospirillum oryzae KACC 14407	Bacteria	Pseudomonadota	Alphaproteobacteria	Rhodospirillales	Rhodospirillaceae	Azospirillum
apa	Actinobacillus pleuropneumoniae AP76 (serotype 7)	Bacteria	Pseudomonadota	Gammaproteobacteria	Pasteurellales	Pasteurellaceae	Actinobacillus
apac	Alcanivorax pacificus W11-5	Bacteria	Pseudomonadota	Gammaproteobacteria	Oceanospirillales	Alcanivoracaceae	Alcanivorax
apag	Avibacterium paragallinarum FARPER-174	Bacteria	Pseudomonadota	Gammaproteobacteria	Pasteurellales	Pasteurellaceae	Avibacterium
apai	Malaciobacter pacificus LMG 26638	Bacteria	Pseudomonadota	Epsilonproteobacteria	Campylobacterales	Campylobacteraceae	Malaciobacter
apak	Aeribacillus pallidus KCTC3564	Bacteria	Bacillota	Bacilli	Bacillales	Bacillaceae	Aeribacillus
apal	Acholeplasma palmae J233	Bacteria	Mycoplasmatota	Mollicutes	Acholeplasmatales	Acholeplasmataceae	Acholeplasma
apb	Candidatus Puniceispirillum marinum IMCC1322	Bacteria	Pseudomonadota	Alphaproteobacteria	-	-	Candidatus Puniceispirillum
apc	Alpha proteobacterium HIMB59	Bacteria	Pseudomonadota	Alphaproteobacteria	Pelagibacterales	Pelagibacteraceae	-
apd	Anaplasma phagocytophilum Dog2	Bacteria	Pseudomonadota	Alphaproteobacteria	Rickettsiales	Anaplasmataceae	Anaplasma
apel	Alteromonas pelagimontana 5.12	Bacteria	Pseudomonadota	Gammaproteobacteria	Alteromonadales	Alteromonadaceae	Alteromonas
aper	Acetobacter persici TMW2.1084	Bacteria	Pseudomonadota	Alphaproteobacteria	Rhodospirillales	Acetobacteraceae	Acetobacter
apf	Acetobacter pasteurianus IFO 3283-03	Bacteria	Pseudomonadota	Alphaproteobacteria	Rhodospirillales	Acetobacteraceae	Acetobacter
apg	Acetobacter pasteurianus IFO 3283-12	Bacteria	Pseudomonadota	Alphaproteobacteria	Rhodospirillales	Acetobacteraceae	Acetobacter
aph	Anaplasma phagocytophilum HZ	Bacteria	Pseudomonadota	Alphaproteobacteria	Rickettsiales	Anaplasmataceae	Anaplasma
apha	Anaplasma phagocytophilum JM	Bacteria	Pseudomonadota	Alphaproteobacteria	Rickettsiales	Anaplasmataceae	Anaplasma
apib	Apibacter sp. B2966	Bacteria	Bacteroidota	Flavobacteriia	Flavobacteriales	Weeksellaceae	Apibacter
apj	Actinobacillus pleuropneumoniae JL03 (serotype 3)	Bacteria	Pseudomonadota	Gammaproteobacteria	Pasteurellales	Pasteurellaceae	Actinobacillus
apk	Acetobacter pasteurianus 386B	Bacteria	Pseudomonadota	Alphaproteobacteria	Rhodospirillales	Acetobacteraceae	Acetobacter
apl	Actinobacillus pleuropneumoniae L20 (serotype 5b)	Bacteria	Pseudomonadota	Gammaproteobacteria	Pasteurellales	Pasteurellaceae	Actinobacillus
apm	Alpha proteobacterium HIMB5	Bacteria	Pseudomonadota	Alphaproteobacteria	Pelagibacterales	Pelagibacteraceae	-
apn	Pseudarthrobacter phenanthrenivorans Sphe3 (Arthrobacter phenanthrenivorans Sphe3)	Bacteria	Actinomycetota	Actinomycetia	Micrococcales	Micrococcaceae	Pseudarthrobacter
apo	Archaeoglobus profundus DSM 5631	Archaea	Euryarchaeota	Archaeoglobi	Archaeoglobales	Archaeoglobaceae	Archaeoglobus
apoc	Arcobacter porcinus CCUG 56899	Bacteria	Pseudomonadota	Epsilonproteobacteria	Campylobacterales	Campylobacteraceae	Aliarcobacter
apom	Acetobacter pomorum BDGP5	Bacteria	Pseudomonadota	Alphaproteobacteria	Rhodospirillales	Acetobacteraceae	Acetobacter
apor	Actinobacillus porcitonsillarum 9953L55	Bacteria	Pseudomonadota	Gammaproteobacteria	Pasteurellales	Pasteurellaceae	Actinobacillus
app	Candidatus Accumulibacter phosphatis clade IIA UW-1	Bacteria	Pseudomonadota	Betaproteobacteria	-	-	Candidatus Accumulibacter
apq	Acetobacter pasteurianus IFO 3283-22	Bacteria	Pseudomonadota	Alphaproteobacteria	Rhodospirillales	Acetobacteraceae	Acetobacter
apr	Anaerococcus prevotii DSM 20548	Bacteria	Bacillota	Tissierellia	Tissierellales	Peptoniphilaceae	Anaerococcus
apra	Ancylobacter pratisalsi DSM 102029	Bacteria	Pseudomonadota	Alphaproteobacteria	Rhizobiales	Xanthobacteraceae	Ancylobacter
apre	Actinosynnema pretiosum X47	Bacteria	Actinomycetota	Actinomycetia	Pseudonocardiales	Pseudonocardiaceae	Actinosynnema
aprs	Acidihalobacter prosperus F5	Bacteria	Pseudomonadota	Gammaproteobacteria	Chromatiales	Ectothiorhodospiraceae	Acidihalobacter
aps	Candidatus Azobacteroides pseudotrichonymphae genomovar. CFP2; endosymbiont of Coptotermes formosanus (Formosan subterranean termite)	Bacteria	Bacteroidota	Bacteroidia	Bacteroidales	-	Candidatus Azobacteroides
apt	Acetobacter pasteurianus IFO 3283-01	Bacteria	Pseudomonadota	Alphaproteobacteria	Rhodospirillales	Acetobacteraceae	Acetobacter
apu	Acetobacter pasteurianus IFO 3283-07	Bacteria	Pseudomonadota	Alphaproteobacteria	Rhodospirillales	Acetobacteraceae	Acetobacter
apv	Atopobium parvulum DSM 20469	Bacteria	Actinomycetota	Coriobacteriia	Coriobacteriales	Atopobiaceae	Lancefieldella
apw	Acetobacter pasteurianus IFO 3283-01-42C	Bacteria	Pseudomonadota	Alphaproteobacteria	Rhodospirillales	Acetobacteraceae	Acetobacter
apx	Acetobacter pasteurianus IFO 3283-26	Bacteria	Pseudomonadota	Alphaproteobacteria	Rhodospirillales	Acetobacteraceae	Acetobacter
apy	Anaplasma phagocytophilum HZ2	Bacteria	Pseudomonadota	Alphaproteobacteria	Rickettsiales	Anaplasmataceae	Anaplasma
apz	Acetobacter pasteurianus IFO 3283-32	Bacteria	Pseudomonadota	Alphaproteobacteria	Rhodospirillales	Acetobacteraceae	Acetobacter
aqa	Aquimarina sp. AD1	Bacteria	Bacteroidota	Flavobacteriia	Flavobacteriales	Flavobacteriaceae	Aquimarina
aqb	Aquimarina sp. BL5	Bacteria	Bacteroidota	Flavobacteriia	Flavobacteriales	Flavobacteriaceae	Aquimarina
aqd	Aquimarina sp. AD10	Bacteria	Bacteroidota	Flavobacteriia	Flavobacteriales	Flavobacteriaceae	Aquimarina
aqg	Candidatus Aquiluna sp. 15G-AUS-rot	Bacteria	Actinomycetota	Actinomycetia	Micrococcales	Microbacteriaceae	Candidatus Aquiluna
aql	Aquaspirillum sp. LM1	Bacteria	Pseudomonadota	Betaproteobacteria	Neisseriales	Chromobacteriaceae	Aquaspirillum
aqs	Aquitalea sp. USM4	Bacteria	Pseudomonadota	Betaproteobacteria	Neisseriales	Chromobacteriaceae	Aquitalea
aqt	Radiobacillus deserti TKL69	Bacteria	Bacillota	Bacilli	Bacillales	Bacillaceae	Radiobacillus
ara	Agrobacterium radiobacter K84	Bacteria	Pseudomonadota	Alphaproteobacteria	Rhizobiales	Rhizobiaceae	Agrobacterium
arac	Arachidicoccus sp. B3-10	Bacteria	Bacteroidota	Chitinophagia	Chitinophagales	Chitinophagaceae	Arachidicoccus
arb	Arachidicoccus sp. BS20	Bacteria	Bacteroidota	Chitinophagia	Chitinophagales	Chitinophagaceae	Arachidicoccus
arc	Arcobacter sp. L	Bacteria	Pseudomonadota	Epsilonproteobacteria	Campylobacterales	Campylobacteraceae	-
arca	Arcanobacterium sp. 2701	Bacteria	Actinomycetota	Actinomycetia	Actinomycetales	Actinomycetaceae	Arcanobacterium
ard	Actinomyces radicidentis CCUG 36733	Bacteria	Actinomycetota	Actinomycetia	Actinomycetales	Actinomycetaceae	Actinomyces
are	Arthrobacter sp. ERGS1:01	Bacteria	Actinomycetota	Actinomycetia	Micrococcales	Micrococcaceae	Arthrobacter
ares	Azospira restricta DSM 18626	Bacteria	Pseudomonadota	Betaproteobacteria	Rhodocyclales	Rhodocyclaceae	Azospira
arf	Anaerostipes rhamnosivorans 1y2	Bacteria	Bacillota	Clostridia	Eubacteriales	Lachnospiraceae	Anaerostipes
arg	Archaeon GW2011_AR20	Archaea	-	-	-	-	-
arh	Arthrobacter sp. Hiyo8	Bacteria	Actinomycetota	Actinomycetia	Micrococcales	Micrococcaceae	Arthrobacter
ari	Psychromicrobium lacuslunae IHBB 11108 (Arthrobacter sp. IHBB 11108)	Bacteria	Actinomycetota	Actinomycetia	Micrococcales	Micrococcaceae	Psychromicrobium
arj	Acinetobacter radioresistens LH6	Bacteria	Pseudomonadota	Gammaproteobacteria	Pseudomonadales	Moraxellaceae	Acinetobacter
ark	Arachidicoccus soli KIS59-12	Bacteria	Bacteroidota	Chitinophagia	Chitinophagales	Chitinophagaceae	Arachidicoccus
arl	Arthrobacter sp. LS16	Bacteria	Actinomycetota	Actinomycetia	Micrococcales	Micrococcaceae	Arthrobacter
arm	Arthrobacter sp. PAMC 25486	Bacteria	Actinomycetota	Actinomycetia	Micrococcales	Micrococcaceae	Arthrobacter
arn	Arthrobacter sp. YN	Bacteria	Actinomycetota	Actinomycetia	Micrococcales	Micrococcaceae	Arthrobacter
aro	Agrobacterium rhizogenes K599	Bacteria	Pseudomonadota	Alphaproteobacteria	Rhizobiales	Rhizobiaceae	Agrobacterium
arp	Arthrospira platensis NIES-39	Bacteria	Cyanobacteria	-	Oscillatoriales	Microcoleaceae	Arthrospira
arq	Arthrobacter sp. QXT-31	Bacteria	Actinomycetota	Actinomycetia	Micrococcales	Micrococcaceae	Arthrobacter
arr	Arthrobacter sp. Rue61a	Bacteria	Actinomycetota	Actinomycetia	Micrococcales	Micrococcaceae	Arthrobacter
ars	Arsenicicoccus sp. oral taxon 190	Bacteria	Actinomycetota	Actinomycetia	Micrococcales	Intrasporangiaceae	Arsenicicoccus
art	Arthrobacter sp. FB24	Bacteria	Actinomycetota	Actinomycetia	Micrococcales	Micrococcaceae	Arthrobacter
arth	Arthrobacter sp. PGP41	Bacteria	Actinomycetota	Actinomycetia	Micrococcales	Micrococcaceae	Arthrobacter
artp	Arthrobacter sp. PAMC25564	Bacteria	Actinomycetota	Actinomycetia	Micrococcales	Micrococcaceae	Arthrobacter
aru	Arthrobacter sp. U41	Bacteria	Actinomycetota	Actinomycetia	Micrococcales	Micrococcaceae	Arthrobacter
arv	Aeromonas rivipollensis KN-Mc-11N1	Bacteria	Pseudomonadota	Gammaproteobacteria	Aeromonadales	Aeromonadaceae	Aeromonas
arw	Arthrobacter alpinus A3	Bacteria	Actinomycetota	Actinomycetia	Micrococcales	Micrococcaceae	Arthrobacter
arx	Arthrobacter sp. ZXY-2	Bacteria	Actinomycetota	Actinomycetia	Micrococcales	Micrococcaceae	Arthrobacter
ary	Arthrobacter sp. YC-RL1	Bacteria	Actinomycetota	Actinomycetia	Micrococcales	Micrococcaceae	Arthrobacter
arz	Arthrobacter sp. ATCC 21022	Bacteria	Actinomycetota	Actinomycetia	Micrococcales	Micrococcaceae	Arthrobacter
asa	Aeromonas salmonicida subsp. salmonicida A449	Bacteria	Pseudomonadota	Gammaproteobacteria	Aeromonadales	Aeromonadaceae	Aeromonas
asac	Athalassotoga saccharophila NAS-01	Bacteria	Thermotogota	Thermotogae	Mesoaciditogales	Mesoaciditogaceae	Athalassotoga
asan	Aerococcus sanguinicola CCUG43001	Bacteria	Bacillota	Bacilli	Lactobacillales	Aerococcaceae	Aerococcus
asb	Candidatus Arthromitus sp. SFB-rat-Yit	Bacteria	Bacillota	Clostridia	Eubacteriales	Clostridiaceae	Candidatus Arthromitus
asc	Acidilobus saccharovorans 345-15	Archaea	Thermoproteota	Thermoprotei	Acidilobales	Acidilobaceae	Acidilobus
asd	Hoyosella subflava DQS3-9A1 (Amycolicicoccus subflavus DQS3-9A1)	Bacteria	Actinomycetota	Actinomycetia	Corynebacteriales	Mycobacteriaceae	Hoyosella
ase	Actinoplanes sp. SE50/110	Bacteria	Actinomycetota	Actinomycetia	Micromonosporales	Micromonosporaceae	Actinoplanes
aseg	Aggregatibacter segnis ATCC 33393	Bacteria	Pseudomonadota	Gammaproteobacteria	Pasteurellales	Pasteurellaceae	Aggregatibacter
asf	Candidatus Arthromitus sp. SFB-mouse-Japan	Bacteria	Bacillota	Clostridia	Eubacteriales	Clostridiaceae	Candidatus Arthromitus
asg	Actinotignum schaalii CCUG 27420 (Actinobaculum schaalii CCUG 27420)	Bacteria	Actinomycetota	Actinomycetia	Actinomycetales	Actinomycetaceae	Actinotignum
ash	Alistipes shahii WAL 8301	Bacteria	Bacteroidota	Bacteroidia	Bacteroidales	Rikenellaceae	Alistipes
asi	Actinobacillus suis H91-0380	Bacteria	Pseudomonadota	Gammaproteobacteria	Pasteurellales	Pasteurellaceae	Actinobacillus
asim	Aeromonas simiae A6	Bacteria	Pseudomonadota	Gammaproteobacteria	Aeromonadales	Aeromonadaceae	Aeromonas
asip	Aquicella siphonis SGT-108	Bacteria	Pseudomonadota	Gammaproteobacteria	Legionellales	Coxiellaceae	Aquicella
asj	Acinetobacter schindleri ACE	Bacteria	Pseudomonadota	Gammaproteobacteria	Pseudomonadales	Moraxellaceae	Acinetobacter
ask	Aliarcobacter skirrowii A2S6	Bacteria	Pseudomonadota	Epsilonproteobacteria	Campylobacterales	Campylobacteraceae	Arcobacter
asl	Aequorivita sublithincola DSM 14238	Bacteria	Bacteroidota	Flavobacteriia	Flavobacteriales	Flavobacteriaceae	Aequorivita
asla	Actinomyces slackii NCTC11923	Bacteria	Actinomycetota	Actinomycetia	Actinomycetales	Actinomycetaceae	Actinomyces
asm	Candidatus Arthromitus sp. SFB-mouse-Yit	Bacteria	Bacillota	Clostridia	Eubacteriales	Clostridiaceae	Candidatus Arthromitus
aso	Candidatus Arthromitus sp. SFB-mouse-NL	Bacteria	Bacillota	Clostridia	Eubacteriales	Clostridiaceae	Candidatus Arthromitus
asoc	Aneurinibacillus soli CB4	Bacteria	Bacillota	Bacilli	Bacillales	Paenibacillaceae	Aneurinibacillus
asol	Acinetobacter soli GFJ2	Bacteria	Pseudomonadota	Gammaproteobacteria	Pseudomonadales	Moraxellaceae	Acinetobacter
asp	Alteromonas stellipolaris LMG 21856	Bacteria	Pseudomonadota	Gammaproteobacteria	Alteromonadales	Alteromonadaceae	Alteromonas
asq	Alteromonas stellipolaris LMG 21861	Bacteria	Pseudomonadota	Gammaproteobacteria	Alteromonadales	Alteromonadaceae	Alteromonas
asr	Aeromonas schubertii WL1483	Bacteria	Pseudomonadota	Gammaproteobacteria	Aeromonadales	Aeromonadaceae	Aeromonas
ass	Actinobacillus suis ATCC 33415	Bacteria	Pseudomonadota	Gammaproteobacteria	Pasteurellales	Pasteurellaceae	Actinobacillus
ast	Archaeoglobus sulfaticallidus PM70-1	Archaea	Euryarchaeota	Archaeoglobi	Archaeoglobales	Archaeoglobaceae	Archaeoglobus
asu	Actinobacillus succinogenes 130Z	Bacteria	Pseudomonadota	Gammaproteobacteria	Pasteurellales	Pasteurellaceae	Actinobacillus
asui	Arcobacter suis CECT 7833	Bacteria	Pseudomonadota	Epsilonproteobacteria	Campylobacterales	Campylobacteraceae	Arcobacter
asul	Acidianus sulfidivorans JP7	Archaea	Thermoproteota	Thermoprotei	Sulfolobales	Sulfolobaceae	Acidianus
asv	Acetobacter oryzifermentans SLV-7	Bacteria	Pseudomonadota	Alphaproteobacteria	Rhodospirillales	Acetobacteraceae	Acetobacter
asw	Achromobacter spanius DSM 23806	Bacteria	Pseudomonadota	Betaproteobacteria	Burkholderiales	Alcaligenaceae	Achromobacter
aswu	Adhaeribacter swui KCTC 52873	Bacteria	Bacteroidota	Cytophagia	Cytophagales	Hymenobacteraceae	Adhaeribacter
asx	Alkalitalea saponilacus SC/BZ-SP2	Bacteria	Bacteroidota	Bacteroidia	Marinilabiliales	Marinilabiliaceae	Alkalitalea
asy	Candidatus Arsenophonus lipoptenae CB; endosymbiont of Lipoptena cervi	Bacteria	Pseudomonadota	Gammaproteobacteria	Enterobacterales	Morganellaceae	Arsenophonus
asz	Acetobacter senegalensis 108B	Bacteria	Pseudomonadota	Alphaproteobacteria	Rhodospirillales	Acetobacteraceae	Acetobacter
ata	Agrobacterium tumefaciens S33	Bacteria	Pseudomonadota	Alphaproteobacteria	Rhizobiales	Rhizobiaceae	Agrobacterium
ate	Caldicellulosiruptor bescii DSM 6725	Bacteria	Bacillota	Clostridia	Thermoanaerobacterales	Thermoanaerobacterales Family III. Incertae Sedis	Caldicellulosiruptor
atf	Agrobacterium fabacearum Ach5 (Agrobacterium tumefaciens Ach5)	Bacteria	Pseudomonadota	Alphaproteobacteria	Rhizobiales	Rhizobiaceae	Agrobacterium
ati	Azospirillum thiophilum BV-S	Bacteria	Pseudomonadota	Alphaproteobacteria	Rhodospirillales	Rhodospirillaceae	Azospirillum
atl	Actinocatenispora thailandica NBRC 105041	Bacteria	Actinomycetota	Actinomycetia	Micromonosporales	Micromonosporaceae	Actinocatenispora
atm	Anaerolinea thermophila UNI-1	Bacteria	Chloroflexota	Anaerolineae	Anaerolineales	Anaerolineaceae	Anaerolinea
atn	Acinetobacter tandoii SE63	Bacteria	Pseudomonadota	Gammaproteobacteria	Pseudomonadales	Moraxellaceae	Acinetobacter
ato	Acetobacter tropicalis BDGP1	Bacteria	Pseudomonadota	Alphaproteobacteria	Rhodospirillales	Acetobacteraceae	Acetobacter
atp	Arcobacter trophiarum LMG 25534	Bacteria	Pseudomonadota	Epsilonproteobacteria	Campylobacterales	Campylobacteraceae	Arcobacter
atq	Actinomarinicola tropica SCSIO 58843	Bacteria	Actinomycetota	Acidimicrobiia	Acidimicrobiales	Iamiaceae	Actinomarinicola
att	Acinetobacter sp. TTH0-4	Bacteria	Pseudomonadota	Gammaproteobacteria	Pseudomonadales	Moraxellaceae	Acinetobacter
atu	Agrobacterium fabrum C58 (Agrobacterium tumefaciens C58)	Bacteria	Pseudomonadota	Alphaproteobacteria	Rhizobiales	Rhizobiaceae	Agrobacterium
atw	Azoarcus pumilus SY39	Bacteria	Pseudomonadota	Betaproteobacteria	Rhodocyclales	Zoogloeaceae	Azoarcus
atx	Acidithiobacillus thiooxidans ATCC 19377	Bacteria	Pseudomonadota	Acidithiobacillia	Acidithiobacillales	Acidithiobacillaceae	Acidithiobacillus
aua	Aureimonas sp. AU20	Bacteria	Pseudomonadota	Alphaproteobacteria	Rhizobiales	Aurantimonadaceae	Aureimonas
aue	Aureitalea sp. RR4-38	Bacteria	Bacteroidota	Flavobacteriia	Flavobacteriales	Flavobacteriaceae	Aureitalea
aug	Acinetobacter ursingii M3	Bacteria	Pseudomonadota	Gammaproteobacteria	Pseudomonadales	Moraxellaceae	Acinetobacter
auh	Aerococcus urinaehominis CCUG42038B	Bacteria	Bacillota	Bacilli	Lactobacillales	Aerococcaceae	Aerococcus
aui	Aerococcus urinaeequi USDA-ARS-USMARC-56713	Bacteria	Bacillota	Bacilli	Lactobacillales	Aerococcaceae	Aerococcus
aul	Auritidibacter sp. NML130574	Bacteria	Actinomycetota	Actinomycetia	Micrococcales	Micrococcaceae	Auritidibacter
aum	Aurantimicrobium sp. MWH-Mo1	Bacteria	Actinomycetota	Actinomycetia	Micrococcales	Microbacteriaceae	Aurantimicrobium
aun	Aerococcus urinae CCUG36881	Bacteria	Bacillota	Bacilli	Lactobacillales	Aerococcaceae	Aerococcus
aur	Aerococcus urinae ACS-120-V-Col10a	Bacteria	Bacillota	Bacilli	Lactobacillales	Aerococcaceae	Aerococcus
aus	Austwickia sp. Fred_18-Q3-R57-64_BATAC.85v2	Bacteria	Actinomycetota	Actinomycetia	Micrococcales	Dermatophilaceae	Austwickia
auw	Aurantimicrobium sp. MWH-Uga1	Bacteria	Actinomycetota	Actinomycetia	Micrococcales	Microbacteriaceae	Aurantimicrobium
ava	Trichormus variabilis ATCC 29413 (Anabaena variabilis ATCC 29413)	Bacteria	Cyanobacteria	-	Nostocales	Nostocaceae	Trichormus
avc	Actinomyces viscosus NCTC10951	Bacteria	Actinomycetota	Actinomycetia	Actinomycetales	Actinomycetaceae	Actinomyces
avd	Azotobacter vinelandii CA6	Bacteria	Pseudomonadota	Gammaproteobacteria	Pseudomonadales	Pseudomonadaceae	Azotobacter
ave	Archaeoglobus veneficus SNP6	Archaea	Euryarchaeota	Archaeoglobi	Archaeoglobales	Archaeoglobaceae	Archaeoglobus
avi	Agrobacterium vitis S4	Bacteria	Pseudomonadota	Alphaproteobacteria	Rhizobiales	Rhizobiaceae	Agrobacterium
avl	Azotobacter vinelandii CA	Bacteria	Pseudomonadota	Gammaproteobacteria	Pseudomonadales	Pseudomonadaceae	Azotobacter
avn	Azotobacter vinelandii DJ	Bacteria	Pseudomonadota	Gammaproteobacteria	Pseudomonadales	Pseudomonadaceae	Azotobacter
avo	Aeromonas veronii TH0426	Bacteria	Pseudomonadota	Gammaproteobacteria	Aeromonadales	Aeromonadaceae	Aeromonas
avp	Arcobacter venerupis LMG 26156	Bacteria	Pseudomonadota	Epsilonproteobacteria	Campylobacterales	Campylobacteraceae	Arcobacter
avr	Aeromonas veronii B565	Bacteria	Pseudomonadota	Gammaproteobacteria	Aeromonadales	Aeromonadaceae	Aeromonas
avs	Aerococcus viridans CCUG4311	Bacteria	Bacillota	Bacilli	Lactobacillales	Aerococcaceae	Aerococcus
avt	Avibacterium volantium NCTC3438	Bacteria	Pseudomonadota	Gammaproteobacteria	Pasteurellales	Pasteurellaceae	Avibacterium
avu	Boudabousia tangfeifanii VUL4_3 (Actinomyces tangfeifanii VUL4_3)	Bacteria	Actinomycetota	Actinomycetia	Actinomycetales	Actinomycetaceae	Boudabousia
awa	Anabaena sp. WA102	Bacteria	Cyanobacteria	-	Nostocales	Nostocaceae	Anabaena
awd	Aliivibrio wodanis	Bacteria	Pseudomonadota	Gammaproteobacteria	Vibrionales	Vibrionaceae	Aliivibrio
awg	Acinetobacter wanghuae dk386	Bacteria	Pseudomonadota	Gammaproteobacteria	Pseudomonadales	Moraxellaceae	Acinetobacter
awo	Acetobacterium woodii DSM 1030	Bacteria	Bacillota	Clostridia	Eubacteriales	Eubacteriaceae	Acetobacterium
awu	Acinetobacter wuhouensis WCHA60	Bacteria	Pseudomonadota	Gammaproteobacteria	Pseudomonadales	Moraxellaceae	Acinetobacter
axe	Alcanivorax xenomutans P40	Bacteria	Pseudomonadota	Gammaproteobacteria	Oceanospirillales	Alcanivoracaceae	Alcanivorax
axl	Amphibacillus xylanus NBRC 15112	Bacteria	Bacillota	Bacilli	Bacillales	Bacillaceae	Amphibacillus
axn	Achromobacter xylosoxidans NBRC 15126 = ATCC 27061	Bacteria	Pseudomonadota	Betaproteobacteria	Burkholderiales	Alcaligenaceae	Achromobacter
axo	Achromobacter xylosoxidans NH44784-1996	Bacteria	Pseudomonadota	Betaproteobacteria	Burkholderiales	Alcaligenaceae	Achromobacter
axx	Achromobacter xylosoxidans NCTC10807	Bacteria	Pseudomonadota	Betaproteobacteria	Burkholderiales	Alcaligenaceae	Achromobacter
axy	Achromobacter xylosoxidans A8	Bacteria	Pseudomonadota	Betaproteobacteria	Burkholderiales	Alcaligenaceae	Achromobacter
aym	Ilumatobacter coccineus YM16-304	Bacteria	Actinomycetota	Acidimicrobiia	Acidimicrobiales	Ilumatobacteraceae	Ilumatobacter
ayw	Aster yellows witches'-broom phytoplasma AYWB	Bacteria	Mycoplasmatota	Mollicutes	Acholeplasmatales	Acholeplasmataceae	Candidatus Phytoplasma
aza	Azoarcus sp. KH32C	Bacteria	Pseudomonadota	Betaproteobacteria	Rhodocyclales	Zoogloeaceae	Azoarcus
azc	Azorhizobium caulinodans ORS 571	Bacteria	Pseudomonadota	Alphaproteobacteria	Rhizobiales	Xanthobacteraceae	Azorhizobium
azd	Azoarcus sp. DN11	Bacteria	Pseudomonadota	Betaproteobacteria	Rhodocyclales	Zoogloeaceae	Azoarcus
azi	Azoarcus sp. CIB	Bacteria	Pseudomonadota	Betaproteobacteria	Rhodocyclales	Zoogloeaceae	Azoarcus
azl	Azospirillum sp. B510	Bacteria	Pseudomonadota	Alphaproteobacteria	Rhodospirillales	Rhodospirillaceae	Azospirillum
azm	Azospirillum ramasamyi M2T2B2	Bacteria	Pseudomonadota	Alphaproteobacteria	Rhodospirillales	Rhodospirillaceae	Azospirillum
azo	Azoarcus olearius BH72	Bacteria	Pseudomonadota	Betaproteobacteria	Rhodocyclales	Zoogloeaceae	Azoarcus
azq	Azoarcus sp. M9-3-2	Bacteria	Pseudomonadota	Betaproteobacteria	Rhodocyclales	Zoogloeaceae	Azoarcus
azr	Azoarcus sp. DD4	Bacteria	Pseudomonadota	Betaproteobacteria	Rhodocyclales	Zoogloeaceae	Azoarcus
azt	Azospirillum sp. TSH58	Bacteria	Pseudomonadota	Alphaproteobacteria	Rhodospirillales	Rhodospirillaceae	Azospirillum
azz	Azospirillum thermophilum CFH 70021	Bacteria	Pseudomonadota	Alphaproteobacteria	Rhodospirillales	Rhodospirillaceae	Azospirillum
baa	Brucella abortus A13334	Bacteria	Pseudomonadota	Alphaproteobacteria	Rhizobiales	Brucellaceae	Brucella
bab	Buchnera aphidicola Bp; endosymbiont of Baizongia pistaciae	Bacteria	Pseudomonadota	Gammaproteobacteria	Enterobacterales	Erwiniaceae	Buchnera
babb	Brucella abortus BDW	Bacteria	Pseudomonadota	Alphaproteobacteria	Rhizobiales	Brucellaceae	Brucella
babc	Brucella abortus NCTC 10505	Bacteria	Pseudomonadota	Alphaproteobacteria	Rhizobiales	Brucellaceae	Brucella
babo	Brucella abortus bv. 2 86/8/59	Bacteria	Pseudomonadota	Alphaproteobacteria	Rhizobiales	Brucellaceae	Brucella
babr	Brucella abortus bv. 6 870	Bacteria	Pseudomonadota	Alphaproteobacteria	Rhizobiales	Brucellaceae	Brucella
babs	Brucella abortus BER	Bacteria	Pseudomonadota	Alphaproteobacteria	Rhizobiales	Brucellaceae	Brucella
babt	Brucella abortus 63 75	Bacteria	Pseudomonadota	Alphaproteobacteria	Rhizobiales	Brucellaceae	Brucella
babu	Brucella abortus bv. 9 C68	Bacteria	Pseudomonadota	Alphaproteobacteria	Rhizobiales	Brucellaceae	Brucella
bac	Burkholderia ambifaria MC40-6	Bacteria	Pseudomonadota	Betaproteobacteria	Burkholderiales	Burkholderiaceae	Burkholderia
bacb	Bacillus sp. BH072	Bacteria	Bacillota	Bacilli	Bacillales	Bacillaceae	Bacillus
bacc	Bacteroidales bacterium CF	Bacteria	Bacteroidota	Bacteroidia	Bacteroidales	-	-
baci	Bacillus sp. 1NLA3E	Bacteria	Bacillota	Bacilli	Bacillales	Bacillaceae	Bacillus
bacl	Bacillus sp. BS34A	Bacteria	Bacillota	Bacilli	Bacillales	Bacillaceae	Bacillus
baco	Bacillus sp. OxB-1	Bacteria	Bacillota	Bacilli	Bacillales	Bacillaceae	Bacillus
bacp	Bacillus sp. Pc3	Bacteria	Bacillota	Bacilli	Bacillales	Bacillaceae	Bacillus
bacq	Bacillus sp. Y1	Bacteria	Bacillota	Bacilli	Bacillales	Bacillaceae	Bacillus
bacs	Bacillus sp. SDLI1	Bacteria	Bacillota	Bacilli	Bacillales	Bacillaceae	Bacillus
bact	Bifidobacterium actinocoloniiforme DSM 22766	Bacteria	Actinomycetota	Actinomycetia	Bifidobacteriales	Bifidobacteriaceae	Bifidobacterium
bacw	Bacillus sp. WP8	Bacteria	Bacillota	Bacilli	Bacillales	Bacillaceae	Bacillus
bacy	Bacillus sp. YP1	Bacteria	Bacillota	Bacilli	Bacillales	Bacillaceae	Bacillus
bad	Bifidobacterium adolescentis ATCC 15703	Bacteria	Actinomycetota	Actinomycetia	Bifidobacteriales	Bifidobacteriaceae	Bifidobacterium
badl	Bifidobacterium adolescentis 22L	Bacteria	Actinomycetota	Actinomycetia	Bifidobacteriales	Bifidobacteriaceae	Bifidobacterium
bado	Bifidobacterium adolescentis BBMN23	Bacteria	Actinomycetota	Actinomycetia	Bifidobacteriales	Bifidobacteriaceae	Bifidobacterium
bae	Bacillus atrophaeus 1942	Bacteria	Bacillota	Bacilli	Bacillales	Bacillaceae	Bacillus
baf	Borrelia afzelii PKo (FLI)	Bacteria	Spirochaetota	Spirochaetia	Spirochaetales	Borreliaceae	Borreliella
bafe	Borreliella afzelii K78	Bacteria	Spirochaetota	Spirochaetia	Spirochaetales	Borreliaceae	Borreliella
bafh	Borreliella afzelii HLJ01	Bacteria	Spirochaetota	Spirochaetia	Spirochaetales	Borreliaceae	Borreliella
baft	Borreliella afzelii Tom3107 (Borrelia afzelii Tom3107)	Bacteria	Spirochaetota	Spirochaetia	Spirochaetales	Borreliaceae	Borreliella
bafz	Borrelia afzelii PKo (Maryland)	Bacteria	Spirochaetota	Spirochaetia	Spirochaetales	Borreliaceae	Borreliella
bag	Bacillus coagulans 36D1	Bacteria	Bacillota	Bacilli	Bacillales	Bacillaceae	Weizmannia
bage	Buttiauxella agrestis DSM9389	Bacteria	Pseudomonadota	Gammaproteobacteria	Enterobacterales	Enterobacteriaceae	Buttiauxella
bagr	Brevibacillus agri DSM 6348	Bacteria	Bacillota	Bacilli	Bacillales	Paenibacillaceae	Brevibacillus
bah	Bacillus anthracis CDC 684	Bacteria	Bacillota	Bacilli	Bacillales	Bacillaceae	Bacillus
bai	Bacillus anthracis A0248	Bacteria	Bacillota	Bacilli	Bacillales	Bacillaceae	Bacillus
baj	Buchnera aphidicola BCtu; endosymbiont of Cinara tujafilina	Bacteria	Pseudomonadota	Gammaproteobacteria	Enterobacterales	Erwiniaceae	Buchnera
bajc	Buchnera aphidicola JF99; endosymbiont of Acyrthosiphon pisum (pea aphid)	Bacteria	Pseudomonadota	Gammaproteobacteria	Enterobacterales	Erwiniaceae	Buchnera
bak	Buchnera aphidicola Ak; endosymbiont of Acyrthosiphon kondoi (blue alfalfa aphid)	Bacteria	Pseudomonadota	Gammaproteobacteria	Enterobacterales	Erwiniaceae	Buchnera
bal	Bacillus cereus biovar anthracis CI	Bacteria	Bacillota	Bacilli	Bacillales	Bacillaceae	Bacillus
balm	Bacillus sp. LM 4-2	Bacteria	Bacillota	Bacilli	Bacillales	Bacillaceae	Bacillus
bals	Bartonella alsatica CIP 105477	Bacteria	Pseudomonadota	Alphaproteobacteria	Rhizobiales	Bartonellaceae	Bartonella
balt	Bacillus altitudinis SGAir0031	Bacteria	Bacillota	Bacilli	Bacillales	Bacillaceae	Bacillus
bam	Burkholderia ambifaria AMMD	Bacteria	Pseudomonadota	Betaproteobacteria	Burkholderiales	Burkholderiaceae	Burkholderia
bama	Bacillus velezensis UCMB5033 (Bacillus methylotrophicus UCMB5033)	Bacteria	Bacillota	Bacilli	Bacillales	Bacillaceae	Bacillus
bamb	Bacillus velezensis NAU-B3	Bacteria	Bacillota	Bacilli	Bacillales	Bacillaceae	Bacillus
bamc	Bacillus amyloliquefaciens CC178	Bacteria	Bacillota	Bacilli	Bacillales	Bacillaceae	Bacillus
bamf	Bacillus amyloliquefaciens LFB112	Bacteria	Bacillota	Bacilli	Bacillales	Bacillaceae	Bacillus
bami	Bacillus amyloliquefaciens IT-45	Bacteria	Bacillota	Bacilli	Bacillales	Bacillaceae	Bacillus
baml	Bacillus velezensis UCMB5036 (Bacillus amyloliquefaciens subsp. plantarum UCMB5036)	Bacteria	Bacillota	Bacilli	Bacillales	Bacillaceae	Bacillus
bamn	Bacillus velezensis UCMB5113 (Bacillus methylotrophicus UCMB5113)	Bacteria	Bacillota	Bacilli	Bacillales	Bacillaceae	Bacillus
bamp	Bacillus velezensis AS43.3	Bacteria	Bacillota	Bacilli	Bacillales	Bacillaceae	Bacillus
bamt	Bacillus velezensis TrigoCor1448	Bacteria	Bacillota	Bacilli	Bacillales	Bacillaceae	Bacillus
bamy	Bacillus velezensis SQR9 (Bacillus amyloliquefaciens SQR9)	Bacteria	Bacillota	Bacilli	Bacillales	Bacillaceae	Bacillus
ban	Bacillus anthracis Ames	Bacteria	Bacillota	Bacilli	Bacillales	Bacillaceae	Bacillus
bana	Candidatus Bipolaricaulis anaerobius BARAN1 MAG	Bacteria	Candidatus Bipolaricaulota	-	-	-	Candidatus Bipolaricaulis
banc	Bartonella ancashensis 20.00 (Candidatus Bartonella ancashi 20.00)	Bacteria	Pseudomonadota	Alphaproteobacteria	Rhizobiales	Bartonellaceae	Bartonella
bane	Borrelia anserina Es	Bacteria	Spirochaetota	Spirochaetia	Spirochaetales	Borreliaceae	Borrelia
bang	Bifidobacterium angulatum DSM 20098 = JCM 7096	Bacteria	Actinomycetota	Actinomycetia	Bifidobacteriales	Bifidobacteriaceae	Bifidobacterium
banh	Bacillus anthracis HYU01	Bacteria	Bacillota	Bacilli	Bacillales	Bacillaceae	Bacillus
bani	Bifidobacterium animalis subsp. lactis Bl12	Bacteria	Actinomycetota	Actinomycetia	Bifidobacteriales	Bifidobacteriaceae	Bifidobacterium
banl	Bifidobacterium animalis subsp. lactis ATCC 27673	Bacteria	Actinomycetota	Actinomycetia	Bifidobacteriales	Bifidobacteriaceae	Bifidobacterium
banm	Bifidobacterium animalis RH	Bacteria	Actinomycetota	Actinomycetia	Bifidobacteriales	Bifidobacteriaceae	Bifidobacterium
banr	Bacillus anthracis A16R	Bacteria	Bacillota	Bacilli	Bacillales	Bacillaceae	Bacillus
bans	Bacillus anthracis SVA11	Bacteria	Bacillota	Bacilli	Bacillales	Bacillaceae	Bacillus
bant	Bacillus anthracis A16	Bacteria	Bacillota	Bacilli	Bacillales	Bacillaceae	Bacillus
banv	Bacillus anthracis Vollum	Bacteria	Bacillota	Bacilli	Bacillales	Bacillaceae	Bacillus
bao	Bacillus amyloliquefaciens DSM 7	Bacteria	Bacillota	Bacilli	Bacillales	Bacillaceae	Bacillus
bap	Buchnera aphidicola 5A; endosymbiont of Acyrthosiphon pisum	Bacteria	Pseudomonadota	Gammaproteobacteria	Enterobacterales	Erwiniaceae	Buchnera
bapf	Buchnera aphidicola F009; endosymbiont of Myzus persicae (green peach aphid)	Bacteria	Pseudomonadota	Gammaproteobacteria	Enterobacterales	Erwiniaceae	Buchnera
bapg	Buchnera aphidicola G002; endosymbiont of Myzus persicae (green peach aphid)	Bacteria	Pseudomonadota	Gammaproteobacteria	Enterobacterales	Erwiniaceae	Buchnera
baph	Buchnera aphidicola BAg; endosymbiont of Aphis glycines	Bacteria	Pseudomonadota	Gammaproteobacteria	Enterobacterales	Erwiniaceae	Buchnera
bapi	Bartonella apis BBC0122	Bacteria	Pseudomonadota	Alphaproteobacteria	Rhizobiales	Bartonellaceae	Bartonella
bapu	Buchnera aphidicola USDA; endosymbiont of Myzus persicae (green peach aphid)	Bacteria	Pseudomonadota	Gammaproteobacteria	Enterobacterales	Erwiniaceae	Buchnera
bapw	Buchnera aphidicola W106; endosymbiont of Myzus persicae (green peach aphid)	Bacteria	Pseudomonadota	Gammaproteobacteria	Enterobacterales	Erwiniaceae	Buchnera
baq	Bacillus velezensis CAU B946 (Bacillus amyloliquefaciens subsp. plantarum CAU B946)	Bacteria	Bacillota	Bacilli	Bacillales	Bacillaceae	Bacillus
bar	Bacillus anthracis Ames Ancestor	Bacteria	Bacillota	Bacilli	Bacillales	Bacillaceae	Bacillus
bara	Bartonella sp. A1379B	Bacteria	Pseudomonadota	Alphaproteobacteria	Rhizobiales	Bartonellaceae	Bartonella
barh	Bradyrhizobium arachidis CCBAU 051107	Bacteria	Pseudomonadota	Alphaproteobacteria	Rhizobiales	Bradyrhizobiaceae	Bradyrhizobium
barj	Bartonella sp. JB63	Bacteria	Pseudomonadota	Alphaproteobacteria	Rhizobiales	Bartonellaceae	Bartonella
barn	Bartonella krasnovii OE 1-1	Bacteria	Pseudomonadota	Alphaproteobacteria	Rhizobiales	Bartonellaceae	Bartonella
baro	Bartonella sp. 1-1C	Bacteria	Pseudomonadota	Alphaproteobacteria	Rhizobiales	Bartonellaceae	Bartonella
barr	Bartonella sp. Raccoon60	Bacteria	Pseudomonadota	Alphaproteobacteria	Rhizobiales	Bartonellaceae	Bartonella
bart	Bartonella sp. JB15	Bacteria	Pseudomonadota	Alphaproteobacteria	Rhizobiales	Bartonellaceae	Bartonella
barw	Bartonella sp. WD16.2	Bacteria	Pseudomonadota	Alphaproteobacteria	Rhizobiales	Bartonellaceae	Bartonella
bas	Buchnera aphidicola Sg; endosymbiont of Schizaphis graminum (greenbug)	Bacteria	Pseudomonadota	Gammaproteobacteria	Enterobacterales	Erwiniaceae	Buchnera
bast	Bifidobacterium asteroides PRL2011	Bacteria	Actinomycetota	Actinomycetia	Bifidobacteriales	Bifidobacteriaceae	Bifidobacterium
bat	Bacillus anthracis Sterne	Bacteria	Bacillota	Bacilli	Bacillales	Bacillaceae	Bacillus
bau	Buchnera aphidicola Tuc7; endosymbiont of Acyrthosiphon pisum	Bacteria	Pseudomonadota	Gammaproteobacteria	Enterobacterales	Erwiniaceae	Buchnera
baus	Bartonella australis Aust/NH1	Bacteria	Pseudomonadota	Alphaproteobacteria	Rhizobiales	Bartonellaceae	Bartonella
bav	Bordetella avium 197N	Bacteria	Pseudomonadota	Betaproteobacteria	Burkholderiales	Alcaligenaceae	Bordetella
baw	Buchnera aphidicola JF98; endosymbiont of Acyrthosiphon pisum (pea aphid)	Bacteria	Pseudomonadota	Gammaproteobacteria	Enterobacterales	Erwiniaceae	Buchnera
bax	Bacillus anthracis H9401	Bacteria	Bacillota	Bacilli	Bacillales	Bacillaceae	Bacillus
bay	Bacillus velezensis FZB42	Bacteria	Bacillota	Bacilli	Bacillales	Bacillaceae	Bacillus
baz	Bacillus amyloliquefaciens TA208	Bacteria	Bacillota	Bacilli	Bacillales	Bacillaceae	Bacillus
bba	Bdellovibrio bacteriovorus HD100	Bacteria	Pseudomonadota	Oligoflexia	Bdellovibrionales	Bdellovibrionaceae	Bdellovibrio
bbac	Bdellovibrio bacteriovorus 109J	Bacteria	Pseudomonadota	Oligoflexia	Bdellovibrionales	Bdellovibrionaceae	Bdellovibrio
bbag	Burkholderiales bacterium GJ-E10	Bacteria	Pseudomonadota	Betaproteobacteria	Burkholderiales	-	-
bbar	Beijerinckiaceae bacterium RH AL1 RH_AL1	Bacteria	Pseudomonadota	Alphaproteobacteria	Rhizobiales	Beijerinckiaceae	-
bbat	Bdellovibrio bacteriovorus Tiberius	Bacteria	Pseudomonadota	Oligoflexia	Bdellovibrionales	Bdellovibrionaceae	Bdellovibrio
bbau	Bacteroidetes bacterium UKL13-3	Bacteria	Bacteroidota	-	-	-	-
bbay	Burkholderiales bacterium YL45	Bacteria	Pseudomonadota	Betaproteobacteria	Burkholderiales	-	-
bbb	Bifidobacterium animalis subsp. lactis BB-12	Bacteria	Actinomycetota	Actinomycetia	Bifidobacteriales	Bifidobacteriaceae	Bifidobacterium
bbc	Bifidobacterium animalis subsp. lactis BLC1	Bacteria	Actinomycetota	Actinomycetia	Bifidobacteriales	Bifidobacteriaceae	Bifidobacterium
bbd	Belliella baltica DSM 15883	Bacteria	Bacteroidota	Cytophagia	Cytophagales	Cyclobacteriaceae	Belliella
bbe	Brevibacillus brevis NBRC 100599	Bacteria	Bacillota	Bacilli	Bacillales	Paenibacillaceae	Brevibacillus
bbet	Bradyrhizobium betae PL7HG1	Bacteria	Pseudomonadota	Alphaproteobacteria	Rhizobiales	Bradyrhizobiaceae	Bradyrhizobium
bbev	Bacillus beveridgei MLTeJB	Bacteria	Bacillota	Bacilli	Bacillales	Bacillaceae	Bacillus
bbf	Bifidobacterium bifidum BGN4	Bacteria	Actinomycetota	Actinomycetia	Bifidobacteriales	Bifidobacteriaceae	Bifidobacterium
bbg	Blattabacterium sp. BGIGA; endosymbiont of Blaberus giganteus (Central American giant cockroach)	Bacteria	Bacteroidota	Flavobacteriia	Flavobacteriales	Blattabacteriaceae	Blattabacterium
bbgw	Berkelbacteria bacterium GW2011_GWE1_39_12	Bacteria	Candidatus Berkelbacteria	-	-	-	-
bbh	Bordetella bronchiseptica 253	Bacteria	Pseudomonadota	Betaproteobacteria	Burkholderiales	Alcaligenaceae	Bordetella
bbi	Bifidobacterium bifidum S17	Bacteria	Actinomycetota	Actinomycetia	Bifidobacteriales	Bifidobacteriaceae	Bifidobacterium
bbj	Borreliella burgdorferi JD1 (Borrelia burgdorferi JD1)	Bacteria	Spirochaetota	Spirochaetia	Spirochaetales	Borreliaceae	Borreliella
bbk	Bartonella bacilliformis KC583	Bacteria	Pseudomonadota	Alphaproteobacteria	Rhizobiales	Bartonellaceae	Bartonella
bbl	Blattabacterium sp. Bge; endosymbiont of Blattella germanica (German cockroach)	Bacteria	Bacteroidota	Flavobacteriia	Flavobacteriales	Blattabacteriaceae	Blattabacterium
bbm	Bordetella bronchiseptica MO149	Bacteria	Pseudomonadota	Betaproteobacteria	Burkholderiales	Alcaligenaceae	Bordetella
bbn	Borreliella burgdorferi N40 (Borrelia burgdorferi N40)	Bacteria	Spirochaetota	Spirochaetia	Spirochaetales	Borreliaceae	Borreliella
bbp	Bifidobacterium bifidum PRL2010	Bacteria	Actinomycetota	Actinomycetia	Bifidobacteriales	Bifidobacteriaceae	Bifidobacterium
bbq	Blattabacterium sp. Tarazona; endosymbiont of Blatta orientalis (oriental cockroach)	Bacteria	Bacteroidota	Flavobacteriia	Flavobacteriales	Blattabacteriaceae	Blattabacterium
bbr	Bordetella bronchiseptica RB50	Bacteria	Pseudomonadota	Betaproteobacteria	Burkholderiales	Alcaligenaceae	Bordetella
bbrc	Bifidobacterium breve JCM 7019	Bacteria	Actinomycetota	Actinomycetia	Bifidobacteriales	Bifidobacteriaceae	Bifidobacterium
bbrd	Bifidobacterium breve DSM 20213 = JCM 1192	Bacteria	Actinomycetota	Actinomycetia	Bifidobacteriales	Bifidobacteriaceae	Bifidobacterium
bbre	Bifidobacterium breve 12L	Bacteria	Actinomycetota	Actinomycetia	Bifidobacteriales	Bifidobacteriaceae	Bifidobacterium
bbrj	Bifidobacterium breve JCM 7017	Bacteria	Actinomycetota	Actinomycetia	Bifidobacteriales	Bifidobacteriaceae	Bifidobacterium
bbrn	Bifidobacterium breve NCFB 2258	Bacteria	Actinomycetota	Actinomycetia	Bifidobacteriales	Bifidobacteriaceae	Bifidobacterium
bbro	Bordetella bronchialis AU3182	Bacteria	Pseudomonadota	Betaproteobacteria	Burkholderiales	Alcaligenaceae	Bordetella
bbrs	Bifidobacterium breve S27	Bacteria	Actinomycetota	Actinomycetia	Bifidobacteriales	Bifidobacteriaceae	Bifidobacterium
bbru	Bifidobacterium breve UCC2003	Bacteria	Actinomycetota	Actinomycetia	Bifidobacteriales	Bifidobacteriaceae	Bifidobacterium
bbrv	Bifidobacterium breve 689b	Bacteria	Actinomycetota	Actinomycetia	Bifidobacteriales	Bifidobacteriaceae	Bifidobacterium
bbs	Borreliella bissettii DN127 (Borrelia bissettii DN127)	Bacteria	Spirochaetota	Spirochaetia	Spirochaetales	Borreliaceae	Borreliella
bbt	Bradyrhizobium sp. BTAi1; endosymbiont of Aeschynomene indica	Bacteria	Pseudomonadota	Alphaproteobacteria	Rhizobiales	Bradyrhizobiaceae	Bradyrhizobium
bbu	Borreliella burgdorferi B31 (Borrelia burgdorferi B31)	Bacteria	Spirochaetota	Spirochaetia	Spirochaetales	Borreliaceae	Borreliella
bbur	Borreliella burgdorferi CA382	Bacteria	Spirochaetota	Spirochaetia	Spirochaetales	Borreliaceae	Borreliella
bbv	Bifidobacterium breve ACS-071-V-Sch8b	Bacteria	Actinomycetota	Actinomycetia	Bifidobacteriales	Bifidobacteriaceae	Bifidobacterium
bbw	Bdellovibrio bacteriovorus W	Bacteria	Pseudomonadota	Oligoflexia	Bdellovibrionales	Bdellovibrionaceae	Bdellovibrio
bbx	Bordetella bronchiseptica S798	Bacteria	Pseudomonadota	Betaproteobacteria	Burkholderiales	Alcaligenaceae	Bordetella
bby	Bacillus bombysepticus Wang	Bacteria	Bacillota	Bacilli	Bacillales	Bacillaceae	Bacillus
bbz	Borreliella burgdorferi ZS7 (Borrelia burgdorferi ZS7)	Bacteria	Spirochaetota	Spirochaetia	Spirochaetales	Borreliaceae	Borreliella
bca	Bacillus cereus ATCC 10987	Bacteria	Bacillota	Bacilli	Bacillales	Bacillaceae	Bacillus
bcac	Bacteroides caccae ATCC 43185	Bacteria	Bacteroidota	Bacteroidia	Bacteroidales	Bacteroidaceae	Bacteroides
bcad	Bergeyella cardium HPQL	Bacteria	Bacteroidota	Flavobacteriia	Flavobacteriales	Weeksellaceae	Bergeyella
bcae	Bacteroides caecimuris I48	Bacteria	Bacteroidota	Bacteroidia	Bacteroidales	Bacteroidaceae	Bacteroides
bcai	Paraburkholderia caribensis MBA4 (Burkholderia caribensis MBA4)	Bacteria	Pseudomonadota	Betaproteobacteria	Burkholderiales	Burkholderiaceae	Paraburkholderia
bcar	Brucella canis RM6/66	Bacteria	Pseudomonadota	Alphaproteobacteria	Rhizobiales	Brucellaceae	Brucella
bcas	Brucella canis SVA13	Bacteria	Pseudomonadota	Alphaproteobacteria	Rhizobiales	Brucellaceae	Brucella
bcat	Bifidobacterium catenulatum DSM 16992 = JCM 1194 = LMG 11043	Bacteria	Actinomycetota	Actinomycetia	Bifidobacteriales	Bifidobacteriaceae	Bifidobacterium
bcau	Brevibacterium casei FDAARGOS_902	Bacteria	Actinomycetota	Actinomycetia	Micrococcales	Brevibacteriaceae	Brevibacterium
bcb	Bacillus cereus B4264	Bacteria	Bacillota	Bacilli	Bacillales	Bacillaceae	Bacillus
bcc	Buchnera aphidicola BCc; endosymbiont of Cinara cedri	Bacteria	Pseudomonadota	Gammaproteobacteria	Enterobacterales	Erwiniaceae	Buchnera
bcd	Bartonella clarridgeiae 73	Bacteria	Pseudomonadota	Alphaproteobacteria	Rhizobiales	Bartonellaceae	Bartonella
bce	Bacillus cereus ATCC 14579	Bacteria	Bacillota	Bacilli	Bacillales	Bacillaceae	Bacillus
bced	Burkholderia cepacia DDS 7H-2	Bacteria	Pseudomonadota	Betaproteobacteria	Burkholderiales	Burkholderiaceae	Burkholderia
bcee	Brucella ceti TE28753-12	Bacteria	Pseudomonadota	Alphaproteobacteria	Rhizobiales	Brucellaceae	Brucella
bcef	Bacillus cereus FT9	Bacteria	Bacillota	Bacilli	Bacillales	Bacillaceae	Bacillus
bcel	Bacteroides cellulosilyticus WH2	Bacteria	Bacteroidota	Bacteroidia	Bacteroidales	Bacteroidaceae	Bacteroides
bcen	Burkholderia cenocepacia DDS 22E-1	Bacteria	Pseudomonadota	Betaproteobacteria	Burkholderiales	Burkholderiaceae	Burkholderia
bceo	Burkholderia cenocepacia H111	Bacteria	Pseudomonadota	Betaproteobacteria	Burkholderiales	Burkholderiaceae	Burkholderia
bcep	Burkholderia cepacia ATCC 25416 UCB 717	Bacteria	Pseudomonadota	Betaproteobacteria	Burkholderiales	Burkholderiaceae	Burkholderia
bcer	Bacillus cereus FRI-35	Bacteria	Bacillota	Bacilli	Bacillales	Bacillaceae	Bacillus
bcet	Brucella ceti TE10759-12	Bacteria	Pseudomonadota	Alphaproteobacteria	Rhizobiales	Brucellaceae	Brucella
bcew	Burkholderia cenocepacia DWS 37E-2	Bacteria	Pseudomonadota	Betaproteobacteria	Burkholderiales	Burkholderiaceae	Burkholderia
bcf	Bacillus cereus F837/76	Bacteria	Bacillota	Bacilli	Bacillales	Bacillaceae	Bacillus
bcg	Bacillus cereus G9842	Bacteria	Bacillota	Bacilli	Bacillales	Bacillaceae	Bacillus
bch	Burkholderia cenocepacia HI2424	Bacteria	Pseudomonadota	Betaproteobacteria	Burkholderiales	Burkholderiaceae	Burkholderia
bchi	Borreliella chilensis VA1 (Borrelia chilensis VA1)	Bacteria	Spirochaetota	Spirochaetia	Spirochaetales	Borreliaceae	Borreliella
bcho	Bifidobacterium choerinum FMB-1	Bacteria	Actinomycetota	Actinomycetia	Bifidobacteriales	Bifidobacteriaceae	Bifidobacterium
bchr	Candidatus Blochmannia chromaiodes 640; endosymbiont of Camponotus chromaiodes (red carpenter ant)	Bacteria	Pseudomonadota	Gammaproteobacteria	Enterobacterales	Enterobacteriaceae	Candidatus Blochmannia
bci	Baumannia cicadellinicola Hc; endosymbiont of Homalodisca coagulata (glassy-winged sharpshooter)	Bacteria	Pseudomonadota	Gammaproteobacteria	-	-	-
bcib	Candidatus Baumannia cicadellinicola BGSS	Bacteria	Pseudomonadota	Gammaproteobacteria	-	-	-
bcig	Candidatus Baumannia cicadellinicola B-GSS; endosymbiont of Draeculacephala minerva	Bacteria	Pseudomonadota	Gammaproteobacteria	-	-	-
bcir	Bacillus circulans PK3_109	Bacteria	Bacillota	Bacilli	Bacillales	Bacillaceae	Bacillus
bcj	Burkholderia cenocepacia J2315	Bacteria	Pseudomonadota	Betaproteobacteria	Burkholderiales	Burkholderiaceae	Burkholderia
bck	Bacillus coagulans 2-6	Bacteria	Bacillota	Bacilli	Bacillales	Bacillaceae	Weizmannia
bcl	Bacillus clausii KSM-K16	Bacteria	Bacillota	Bacilli	Bacillales	Bacillaceae	Alkalihalobacillus
bcm	Burkholderia cenocepacia MC0-3	Bacteria	Pseudomonadota	Betaproteobacteria	Burkholderiales	Burkholderiaceae	Burkholderia
bcn	Burkholderia cenocepacia AU 1054	Bacteria	Pseudomonadota	Betaproteobacteria	Burkholderiales	Burkholderiaceae	Burkholderia
bco	Bacillus cellulosilyticus DSM 2522	Bacteria	Bacillota	Bacilli	Bacillales	Bacillaceae	Bacillus
bcoa	Bacillus coagulans DSM 1 = ATCC 7050	Bacteria	Bacillota	Bacilli	Bacillales	Bacillaceae	Weizmannia
bcoh	Bacillus cohnii DSM 6307	Bacteria	Bacillota	Bacilli	Bacillales	Bacillaceae	Bacillus
bcon	Burkholderia contaminans MS14	Bacteria	Pseudomonadota	Betaproteobacteria	Burkholderiales	Burkholderiaceae	Burkholderia
bcor	Bifidobacterium coryneforme LMG18911	Bacteria	Actinomycetota	Actinomycetia	Bifidobacteriales	Bifidobacteriaceae	Bifidobacterium
bcp	Blattabacterium sp. Cpu; endosymbiont of Cryptocercus punctulatus (brown-hooded cockroach)	Bacteria	Bacteroidota	Flavobacteriia	Flavobacteriales	Blattabacteriaceae	Blattabacterium
bcq	Bacillus cereus Q1	Bacteria	Bacillota	Bacilli	Bacillales	Bacillaceae	Bacillus
bcr	Bacillus cereus AH187	Bacteria	Bacillota	Bacilli	Bacillales	Bacillaceae	Bacillus
bcs	Brucella canis ATCC 23365	Bacteria	Pseudomonadota	Alphaproteobacteria	Rhizobiales	Brucellaceae	Brucella
bct	Burkholderia cepacia GG4	Bacteria	Pseudomonadota	Betaproteobacteria	Burkholderiales	Burkholderiaceae	Burkholderia
bcu	Bacillus cereus AH820	Bacteria	Bacillota	Bacilli	Bacillales	Bacillaceae	Bacillus
bcv	Beutenbergia cavernae DSM 12333	Bacteria	Actinomycetota	Actinomycetia	Micrococcales	Beutenbergiaceae	Beutenbergia
bcw	Borrelia crocidurae Achema	Bacteria	Spirochaetota	Spirochaetia	Spirochaetales	Borreliaceae	Borrelia
bcx	Bacillus cereus 03BB102	Bacteria	Bacillota	Bacilli	Bacillales	Bacillaceae	Bacillus
bcy	Bacillus cytotoxicus NVH 391-98	Bacteria	Bacillota	Bacilli	Bacillales	Bacillaceae	Bacillus
bcz	Bacillus cereus E33L (zebra killer)	Bacteria	Bacillota	Bacilli	Bacillales	Bacillaceae	Bacillus
bda	Bacillus dafuensis FJAT-25496	Bacteria	Bacillota	Bacilli	Bacillales	Bacillaceae	Bacillus
bdc	Bdellovibrio sp. NC01	Bacteria	Pseudomonadota	Oligoflexia	Bdellovibrionales	Bdellovibrionaceae	Bdellovibrio
bde	Bifidobacterium dentium Bd1	Bacteria	Actinomycetota	Actinomycetia	Bifidobacteriales	Bifidobacteriaceae	Bifidobacterium
bdf	Burkholderia diffusa RF2-non-BP9	Bacteria	Pseudomonadota	Betaproteobacteria	Burkholderiales	Burkholderiaceae	Burkholderia
bdh	Phocaeicola dorei HS1_L_3_B_079	Bacteria	Bacteroidota	Bacteroidia	Bacteroidales	-	Phocaeicola
bdl	Burkholderia dolosa AU0158	Bacteria	Pseudomonadota	Betaproteobacteria	Burkholderiales	Burkholderiaceae	Burkholderia
bdm	Brevundimonas diminuta ATCC(B) 19146	Bacteria	Pseudomonadota	Alphaproteobacteria	Caulobacterales	Caulobacteraceae	Brevundimonas
bdn	Bifidobacterium dentium JCM 1195 = DSM 20436	Bacteria	Actinomycetota	Actinomycetia	Bifidobacteriales	Bifidobacteriaceae	Bifidobacterium
bdo	Phocaeicola dorei HS1_L_1_B_010	Bacteria	Bacteroidota	Bacteroidia	Bacteroidales	-	Phocaeicola
bdq	Bdellovibrio sp. qaytius	Bacteria	Pseudomonadota	Oligoflexia	Bdellovibrionales	Bdellovibrionaceae	Bdellovibrio
bdu	Borrelia duttonii Ly	Bacteria	Spirochaetota	Spirochaetia	Spirochaetales	Borreliaceae	Borrelia
bdz	Bdellovibrio sp. ZAP7	Bacteria	Pseudomonadota	Oligoflexia	Bdellovibrionales	Bdellovibrionaceae	Bdellovibrio
beb	Betaproteobacteria bacterium UKL13-2	Bacteria	Pseudomonadota	Betaproteobacteria	-	-	-
beba	Betaproteobacteria bacterium GR16-43	Bacteria	Pseudomonadota	Betaproteobacteria	-	-	-
bed	Blochmannia endosymbiont of Polyrhachis (Hedomyrma) turneri 675	Bacteria	Pseudomonadota	Gammaproteobacteria	Enterobacterales	Enterobacteriaceae	Candidatus Blochmannia
ben	Blochmannia endosymbiont of Camponotus (Colobopsis) obliquus 757	Bacteria	Pseudomonadota	Gammaproteobacteria	Enterobacterales	Enterobacteriaceae	Candidatus Blochmannia
beo	Priestia filamentosa Hbe603	Bacteria	Bacillota	Bacilli	Bacillales	Bacillaceae	Priestia
beu	Bifidobacterium eulemuris DSM 100216	Bacteria	Actinomycetota	Actinomycetia	Bifidobacteriales	Bifidobacteriaceae	Bifidobacterium
bex	Bdellovibrio exovorus JSS	Bacteria	Pseudomonadota	Oligoflexia	Bdellovibrionales	Bdellovibrionaceae	Bdellovibrio
bez	Bartonella elizabethae NCTC12898	Bacteria	Pseudomonadota	Alphaproteobacteria	Rhizobiales	Bartonellaceae	Bartonella
bfa	Brachybacterium faecium DSM 4810	Bacteria	Actinomycetota	Actinomycetia	Micrococcales	Dermabacteraceae	Brachybacterium
bfb	Bacteroides fragilis BOB25	Bacteria	Bacteroidota	Bacteroidia	Bacteroidales	Bacteroidaceae	Bacteroides
bfd	Bacillus freudenreichii NCTC4823	Bacteria	Bacillota	Bacilli	Bacillales	Bacillaceae	Bacillus
bfg	Bacteroides fragilis 638R	Bacteria	Bacteroidota	Bacteroidia	Bacteroidales	Bacteroidaceae	Bacteroides
bfl	Candidatus Blochmannia floridanus; endosymbiont of Camponotus floridanus (Florida carpenter ant)	Bacteria	Pseudomonadota	Gammaproteobacteria	Enterobacterales	Enterobacteriaceae	Candidatus Blochmannia
bfm	Brevibacillus formosus NF2	Bacteria	Bacillota	Bacilli	Bacillales	Paenibacillaceae	Brevibacillus
bfn	Paraburkholderia fungorum ATCC BAA-463 (Burkholderia fungorum ATCC BAA-463)	Bacteria	Pseudomonadota	Betaproteobacteria	Burkholderiales	Burkholderiaceae	Paraburkholderia
bfr	Bacteroides fragilis YCH46	Bacteria	Bacteroidota	Bacteroidia	Bacteroidales	Bacteroidaceae	Bacteroides
bfs	Bacteroides fragilis NCTC 9343	Bacteria	Bacteroidota	Bacteroidia	Bacteroidales	Bacteroidaceae	Bacteroides
bfv	Brevibacterium flavum ZL-1	Bacteria	Actinomycetota	Actinomycetia	Corynebacteriales	Corynebacteriaceae	Corynebacterium
bfw	Blastomonas fulva T2	Bacteria	Pseudomonadota	Alphaproteobacteria	Sphingomonadales	Sphingomonadaceae	Blastomonas
bfx	Priestia flexa KLBMP 4941 (Bacillus flexus KLBMP 4941)	Bacteria	Bacillota	Bacilli	Bacillales	Bacillaceae	Priestia
bfz	Bordetella flabilis AU10664	Bacteria	Pseudomonadota	Betaproteobacteria	Burkholderiales	Alcaligenaceae	Bordetella
bga	Borreliella bavariensis PBi (Borrelia garinii PBi)	Bacteria	Spirochaetota	Spirochaetia	Spirochaetales	Borreliaceae	Borreliella
bgb	Borreliella garinii BgVir (Borrelia garinii BgVir)	Bacteria	Spirochaetota	Spirochaetia	Spirochaetales	Borreliaceae	Borreliella
bgc	Borreliella garinii CIP 103362	Bacteria	Spirochaetota	Spirochaetia	Spirochaetales	Borreliaceae	Borreliella
bgd	Burkholderia gladioli BSR3	Bacteria	Pseudomonadota	Betaproteobacteria	Burkholderiales	Burkholderiaceae	Burkholderia
bge	Paraburkholderia atlantica CCGE1002 (Burkholderia sp. CCGE1002)	Bacteria	Pseudomonadota	Betaproteobacteria	Burkholderiales	Burkholderiaceae	Paraburkholderia
bgf	Burkholderia sp. CCGE1003	Bacteria	Pseudomonadota	Betaproteobacteria	Burkholderiales	Burkholderiaceae	Burkholderia
bgg	Brachybacterium ginsengisoli DCY80	Bacteria	Actinomycetota	Actinomycetia	Micrococcales	Dermabacteraceae	Brachybacterium
bgi	Alkalihalobacillus gibsonii FJAT-10019	Bacteria	Bacillota	Bacilli	Bacillales	Bacillaceae	Bacillus
bgj	Brenneria goodwinii FRB141	Bacteria	Pseudomonadota	Gammaproteobacteria	Enterobacterales	Pectobacteriaceae	Brenneria
bgl	Burkholderia glumae BGR1	Bacteria	Pseudomonadota	Betaproteobacteria	Burkholderiales	Burkholderiaceae	Burkholderia
bgm	Bordetella genomosp. 13 AU7206	Bacteria	Pseudomonadota	Betaproteobacteria	Burkholderiales	Alcaligenaceae	Bordetella
bgn	Borreliella garinii NMJW1 (Borrelia garinii NMJW1)	Bacteria	Spirochaetota	Spirochaetia	Spirochaetales	Borreliaceae	Borreliella
bgo	Burkholderia gladioli ATCC 10248	Bacteria	Pseudomonadota	Betaproteobacteria	Burkholderiales	Burkholderiaceae	Burkholderia
bgp	Burkholderia plantarii PG1 (Burkholderia glumae PG1)	Bacteria	Pseudomonadota	Betaproteobacteria	Burkholderiales	Burkholderiaceae	Burkholderia
bgq	Bradyrhizobium guangdongense CCBAU 51649	Bacteria	Pseudomonadota	Alphaproteobacteria	Rhizobiales	Bradyrhizobiaceae	Bradyrhizobium
bgr	Bartonella grahamii as4aup	Bacteria	Pseudomonadota	Alphaproteobacteria	Rhizobiales	Bartonellaceae	Bartonella
bgs	Borreliella garinii SZ (Borrelia garinii SZ)	Bacteria	Spirochaetota	Spirochaetia	Spirochaetales	Borreliaceae	Borreliella
bgu	Burkholderia glumae LMG 2196 = ATCC 33617	Bacteria	Pseudomonadota	Betaproteobacteria	Burkholderiales	Burkholderiaceae	Burkholderia
bgw	Candidate division Kazan bacterium GW2011_GWA1_50_15	Bacteria	-	-	-	-	-
bgx	Bifidobacterium pullorum subsp. gallinarum CACC 514	Bacteria	Actinomycetota	Actinomycetia	Bifidobacteriales	Bifidobacteriaceae	Bifidobacterium
bgy	Bacillus glycinifermentans BGLY	Bacteria	Bacillota	Bacilli	Bacillales	Bacillaceae	Bacillus
bgz	Bradyrhizobium guangzhouense CCBAU 51670	Bacteria	Pseudomonadota	Alphaproteobacteria	Rhizobiales	Bradyrhizobiaceae	Bradyrhizobium
bha	Bacillus halodurans C-125	Bacteria	Bacillota	Bacilli	Bacillales	Bacillaceae	Alkalihalobacillus
bhan	Blautia hansenii DSM 20583	Bacteria	Bacillota	Clostridia	Eubacteriales	Lachnospiraceae	Blautia
bhd	Brachyspira hyodysenteriae ATCC 27164	Bacteria	Spirochaetota	Spirochaetia	Brachyspirales	Brachyspiraceae	Brachyspira
bhe	Bartonella henselae Houston-1	Bacteria	Pseudomonadota	Alphaproteobacteria	Rhizobiales	Bartonellaceae	Bartonella
bhf	Bacteroides heparinolyticus F0111	Bacteria	Bacteroidota	Bacteroidia	Bacteroidales	Bacteroidaceae	Bacteroides
bhi	Borrelia hermsii CC1	Bacteria	Spirochaetota	Spirochaetia	Spirochaetales	Borreliaceae	Borrelia
bhk	Bacillus horikoshii 20a	Bacteria	Bacillota	Bacilli	Bacillales	Bacillaceae	Bacillus
bhl	Bacteroides helcogenes P 36-108	Bacteria	Bacteroidota	Bacteroidia	Bacteroidales	Bacteroidaceae	Bacteroides
bhm	Bordetella holmesii 44057	Bacteria	Pseudomonadota	Betaproteobacteria	Burkholderiales	Alcaligenaceae	Bordetella
bhn	Bartonella henselae BM1374163	Bacteria	Pseudomonadota	Alphaproteobacteria	Rhizobiales	Bartonellaceae	Bartonella
bho	Bordetella holmesii ATCC 51541	Bacteria	Pseudomonadota	Betaproteobacteria	Burkholderiales	Alcaligenaceae	Bordetella
bhp	Brachyspira hampsonii NSH-16	Bacteria	Spirochaetota	Spirochaetia	Brachyspirales	Brachyspiraceae	Brachyspira
bhr	Borrelia hermsii DAH	Bacteria	Spirochaetota	Spirochaetia	Spirochaetales	Borreliaceae	Borrelia
bhs	Bartonella henselae BM1374165	Bacteria	Pseudomonadota	Alphaproteobacteria	Rhizobiales	Bartonellaceae	Bartonella
bht	Bacillus halotolerans ZB201702	Bacteria	Bacillota	Bacilli	Bacillales	Bacillaceae	Bacillus
bhu	Butyrivibrio hungatei MB2003	Bacteria	Bacillota	Clostridia	Eubacteriales	Lachnospiraceae	Butyrivibrio
bhud	Bisgaardia hudsonensis M327/99/2	Bacteria	Pseudomonadota	Gammaproteobacteria	Pasteurellales	Pasteurellaceae	Bisgaardia
bhy	Brachyspira hyodysenteriae WA1	Bacteria	Spirochaetota	Spirochaetia	Brachyspirales	Brachyspiraceae	Brachyspira
bhz	Bordetella hinzii F582	Bacteria	Pseudomonadota	Betaproteobacteria	Burkholderiales	Alcaligenaceae	Bordetella
bic	Bradyrhizobium icense LMTR 13; endosymbiont of Phaseolus lunatus (lima bean)	Bacteria	Pseudomonadota	Alphaproteobacteria	Rhizobiales	Bradyrhizobiaceae	Bradyrhizobium
bid	Beijerinckia indica subsp. indica ATCC 9039	Bacteria	Pseudomonadota	Alphaproteobacteria	Rhizobiales	Beijerinckiaceae	Beijerinckia
bif	Bacillus infantis NRRL B-14911	Bacteria	Bacillota	Bacilli	Bacillales	Bacillaceae	Bacillus
bih	Candidatus Bipolaricaulis sibiricus Ch78	Bacteria	Candidatus Bipolaricaulota	-	-	-	Candidatus Bipolaricaulis
bii	Bifidobacterium indicum LMG 11587 = DSM 20214	Bacteria	Actinomycetota	Actinomycetia	Bifidobacteriales	Bifidobacteriaceae	Bifidobacterium
bio	Brucella inopinata 141012304	Bacteria	Pseudomonadota	Alphaproteobacteria	Rhizobiales	Brucellaceae	Brucella
bip	Brachyspira intermedia PWS/A	Bacteria	Spirochaetota	Spirochaetia	Brachyspirales	Brachyspiraceae	Brachyspira
bis	Bacteroides intestinalis APC919/174	Bacteria	Bacteroidota	Bacteroidia	Bacteroidales	Bacteroidaceae	Bacteroides
bit	Bacillus intestinalis T30	Bacteria	Bacillota	Bacilli	Bacillales	Bacillaceae	Bacillus
bja	Bradyrhizobium diazoefficiens USDA 110; endosymbiont of Glycine max (soybean) (Bradyrhizobium japonicum USDA110)	Bacteria	Pseudomonadota	Alphaproteobacteria	Rhizobiales	Bradyrhizobiaceae	Bradyrhizobium
bjp	Bradyrhizobium japonicum E109	Bacteria	Pseudomonadota	Alphaproteobacteria	Rhizobiales	Bradyrhizobiaceae	Bradyrhizobium
bjs	Bacillus sp. JS	Bacteria	Bacillota	Bacilli	Bacillales	Bacillaceae	Bacillus
bju	Bradyrhizobium japonicum USDA 6; endosymbiont of Glycine max (soybean)	Bacteria	Pseudomonadota	Alphaproteobacteria	Rhizobiales	Bradyrhizobiaceae	Bradyrhizobium
bka	Bifidobacterium kashiwanohense PV20-2	Bacteria	Actinomycetota	Actinomycetia	Bifidobacteriales	Bifidobacteriaceae	Bifidobacterium
bko	Cytobacillus kochii BDGP4 (Bacillus kochii BDGP4)	Bacteria	Bacillota	Bacilli	Bacillales	Bacillaceae	Cytobacillus
bks	Bifidobacterium kashiwanohense JCM 15439 = DSM 21854	Bacteria	Actinomycetota	Actinomycetia	Bifidobacteriales	Bifidobacteriaceae	Bifidobacterium
bkw	Alkalihalobacillus krulwichiae AM31D	Bacteria	Bacillota	Bacilli	Bacillales	Bacillaceae	Alkalihalobacillus
bky	Bartonella kosoyi Tel Aviv	Bacteria	Pseudomonadota	Alphaproteobacteria	Rhizobiales	Bartonellaceae	Bartonella
bla	Bifidobacterium animalis subsp. lactis AD011	Bacteria	Actinomycetota	Actinomycetia	Bifidobacteriales	Bifidobacteriaceae	Bifidobacterium
blab	Blautia sp. SC05B48	Bacteria	Bacillota	Clostridia	Eubacteriales	Lachnospiraceae	Blautia
blag	Blastochloris tepida GI	Bacteria	Pseudomonadota	Alphaproteobacteria	Rhizobiales	Hyphomicrobiaceae	Blastochloris
blas	Blastomonas sp. RAC04	Bacteria	Pseudomonadota	Alphaproteobacteria	Sphingomonadales	Sphingomonadaceae	Blastomonas
blat	Burkholderia latens AU17928	Bacteria	Pseudomonadota	Betaproteobacteria	Burkholderiales	Burkholderiaceae	Burkholderia
blau	Blautia argi KCTC 15426	Bacteria	Bacillota	Clostridia	Eubacteriales	Lachnospiraceae	Blautia
blb	Bifidobacterium longum subsp. longum BBMN68	Bacteria	Actinomycetota	Actinomycetia	Bifidobacteriales	Bifidobacteriaceae	Bifidobacterium
blc	Bifidobacterium animalis subsp. lactis Bl-04	Bacteria	Actinomycetota	Actinomycetia	Bifidobacteriales	Bifidobacteriaceae	Bifidobacterium
blck	Blattabacterium sp. CKYod; endosymbiont of Cryptocercus kyebangensis (roach)	Bacteria	Bacteroidota	Flavobacteriia	Flavobacteriales	Blattabacteriaceae	Blattabacterium
bld	Bacillus licheniformis DSM 13 = ATCC 14580	Bacteria	Bacillota	Bacilli	Bacillales	Bacillaceae	Bacillus
ble	Bacillus lehensis G1	Bacteria	Bacillota	Bacilli	Bacillales	Bacillaceae	Alkalihalobacillus
blem	Bifidobacterium lemurum DSM 28807	Bacteria	Actinomycetota	Actinomycetia	Bifidobacteriales	Bifidobacteriaceae	Bifidobacterium
blen	Lederbergia lentus NCTC4824	Bacteria	Bacillota	Bacilli	Bacillales	Bacillaceae	Lederbergia
blep	Beggiatoa leptomitoformis D-402	Bacteria	Pseudomonadota	Gammaproteobacteria	Thiotrichales	Thiotrichaceae	Beggiatoa
blf	Bifidobacterium longum subsp. infantis 157F	Bacteria	Actinomycetota	Actinomycetia	Bifidobacteriales	Bifidobacteriaceae	Bifidobacterium
blg	Bifidobacterium longum subsp. longum F8	Bacteria	Actinomycetota	Actinomycetia	Bifidobacteriales	Bifidobacteriaceae	Bifidobacterium
blh	Bacillus paralicheniformis ATCC 9945a (Bacillus licheniformis 9945A)	Bacteria	Bacillota	Bacilli	Bacillales	Bacillaceae	Bacillus
bli	Bacillus licheniformis ATCC 14580	Bacteria	Bacillota	Bacilli	Bacillales	Bacillaceae	Bacillus
blin	Brevibacterium aurantiacum SMQ-1335 (Brevibacterium linens SMQ-1335)	Bacteria	Actinomycetota	Actinomycetia	Micrococcales	Brevibacteriaceae	Brevibacterium
blj	Bifidobacterium longum DJO10A	Bacteria	Actinomycetota	Actinomycetia	Bifidobacteriales	Bifidobacteriaceae	Bifidobacterium
blk	Bifidobacterium longum subsp. longum KACC 91563	Bacteria	Actinomycetota	Actinomycetia	Bifidobacteriales	Bifidobacteriaceae	Bifidobacterium
bll	Bifidobacterium longum subsp. longum JDM301	Bacteria	Actinomycetota	Actinomycetia	Bifidobacteriales	Bifidobacteriaceae	Bifidobacterium
blm	Bifidobacterium longum subsp. longum JCM 1217	Bacteria	Actinomycetota	Actinomycetia	Bifidobacteriales	Bifidobacteriaceae	Bifidobacterium
bln	Bifidobacterium longum subsp. infantis ATCC 15697 (JGI)	Bacteria	Actinomycetota	Actinomycetia	Bifidobacteriales	Bifidobacteriaceae	Bifidobacterium
blo	Bifidobacterium longum NCC2705	Bacteria	Actinomycetota	Actinomycetia	Bifidobacteriales	Bifidobacteriaceae	Bifidobacterium
blon	Bifidobacterium longum subsp. infantis ATCC 15697 (Tokyo)	Bacteria	Actinomycetota	Actinomycetia	Bifidobacteriales	Bifidobacteriaceae	Bifidobacterium
blp	Blattabacterium cuenoti BPAA; endosymbiont of Panesthia angustipennis	Bacteria	Bacteroidota	Flavobacteriia	Flavobacteriales	Blattabacteriaceae	Blattabacterium
blq	Salinivirga cyanobacteriivorans L21-Spi-D4 (Bacterium L21-Spi-D4)	Bacteria	Bacteroidota	Bacteroidia	Bacteroidales	Salinivirgaceae	Salinivirga
blr	Brevibacillus laterosporus LMG 15441	Bacteria	Bacillota	Bacilli	Bacillales	Paenibacillaceae	Brevibacillus
bls	Bifidobacterium animalis subsp. lactis Bi-07	Bacteria	Actinomycetota	Actinomycetia	Bifidobacteriales	Bifidobacteriaceae	Bifidobacterium
blt	Bifidobacterium animalis subsp. lactis DSM 10140	Bacteria	Actinomycetota	Actinomycetia	Bifidobacteriales	Bifidobacteriaceae	Bifidobacterium
blu	Blattabacterium sp. BNCIN; endosymbiont of Nauphoeta cinerea (gray cockroach)	Bacteria	Bacteroidota	Flavobacteriia	Flavobacteriales	Blattabacteriaceae	Blattabacterium
blut	Brevibacterium luteolum NEB1784	Bacteria	Actinomycetota	Actinomycetia	Micrococcales	Brevibacteriaceae	Brevibacterium
blv	Bifidobacterium animalis subsp. lactis V9	Bacteria	Actinomycetota	Actinomycetia	Bifidobacteriales	Bifidobacteriaceae	Bifidobacterium
blw	Bifidobacterium animalis subsp. lactis B420	Bacteria	Actinomycetota	Actinomycetia	Bifidobacteriales	Bifidobacteriaceae	Bifidobacterium
blx	Bifidobacterium longum BXY01	Bacteria	Actinomycetota	Actinomycetia	Bifidobacteriales	Bifidobacteriaceae	Bifidobacterium
bly	Brevibacterium linens BS258	Bacteria	Actinomycetota	Actinomycetia	Micrococcales	Brevibacteriaceae	Brevibacterium
blz	Bifidobacterium longum subsp. longum GT15	Bacteria	Actinomycetota	Actinomycetia	Bifidobacteriales	Bifidobacteriaceae	Bifidobacterium
bma	Burkholderia mallei ATCC 23344	Bacteria	Pseudomonadota	Betaproteobacteria	Burkholderiales	Burkholderiaceae	Burkholderia
bmab	Burkholderia mallei 2002734299	Bacteria	Pseudomonadota	Betaproteobacteria	Burkholderiales	Burkholderiaceae	Burkholderia
bmae	Burkholderia mallei 6	Bacteria	Pseudomonadota	Betaproteobacteria	Burkholderiales	Burkholderiaceae	Burkholderia
bmaf	Burkholderia mallei FMH 23344	Bacteria	Pseudomonadota	Betaproteobacteria	Burkholderiales	Burkholderiaceae	Burkholderia
bmai	Burkholderia mallei 2000031063	Bacteria	Pseudomonadota	Betaproteobacteria	Burkholderiales	Burkholderiaceae	Burkholderia
bmal	Burkholderia mallei 23344	Bacteria	Pseudomonadota	Betaproteobacteria	Burkholderiales	Burkholderiaceae	Burkholderia
bmaq	Burkholderia mallei BMQ	Bacteria	Pseudomonadota	Betaproteobacteria	Burkholderiales	Burkholderiaceae	Burkholderia
bmar	Bermanella marisrubri RED65	Bacteria	Pseudomonadota	Gammaproteobacteria	Oceanospirillales	Oceanospirillaceae	Bermanella
bmat	Borrelia maritima CA690	Bacteria	Spirochaetota	Spirochaetia	Spirochaetales	Borreliaceae	Borrelia
bmaz	Burkholderia mallei NCTC 10247	Bacteria	Pseudomonadota	Betaproteobacteria	Burkholderiales	Burkholderiaceae	Burkholderia
bmb	Brucella abortus bv. 1 9-941	Bacteria	Pseudomonadota	Alphaproteobacteria	Rhizobiales	Brucellaceae	Brucella
bmc	Brucella abortus S19	Bacteria	Pseudomonadota	Alphaproteobacteria	Rhizobiales	Brucellaceae	Brucella
bmd	Bacillus megaterium DSM 319	Bacteria	Bacillota	Bacilli	Bacillales	Bacillaceae	Priestia
bme	Brucella melitensis bv. 1 16M	Bacteria	Pseudomonadota	Alphaproteobacteria	Rhizobiales	Brucellaceae	Brucella
bmec	Burkholderia metallica FL-6-5-30-S1-D7	Bacteria	Pseudomonadota	Betaproteobacteria	Burkholderiales	Burkholderiaceae	Burkholderia
bmed	Brevundimonas mediterranea D151-2-6	Bacteria	Pseudomonadota	Alphaproteobacteria	Caulobacterales	Caulobacteraceae	Brevundimonas
bmee	Brucella melitensis bv. 3 Ether	Bacteria	Pseudomonadota	Alphaproteobacteria	Rhizobiales	Brucellaceae	Brucella
bmeg	Bacillus megaterium NBRC 15308 = ATCC 14581	Bacteria	Bacillota	Bacilli	Bacillales	Bacillaceae	Priestia
bmel	Brucella melitensis bv. 1 16M	Bacteria	Pseudomonadota	Alphaproteobacteria	Rhizobiales	Brucellaceae	Brucella
bmet	Bacillus methanolicus MGA3	Bacteria	Bacillota	Bacilli	Bacillales	Bacillaceae	Bacillus
bmf	Brucella abortus 2308 (Brucella melitensis biovar Abortus 2308)	Bacteria	Pseudomonadota	Alphaproteobacteria	Rhizobiales	Brucellaceae	Brucella
bmg	Brucella melitensis M5-90	Bacteria	Pseudomonadota	Alphaproteobacteria	Rhizobiales	Brucellaceae	Brucella
bmh	Bacillus megaterium WSH-002	Bacteria	Bacillota	Bacilli	Bacillales	Bacillaceae	Priestia
bmi	Brucella melitensis ATCC 23457	Bacteria	Pseudomonadota	Alphaproteobacteria	Rhizobiales	Brucellaceae	Brucella
bmiy	Borrelia miyamotoi CT14D4	Bacteria	Spirochaetota	Spirochaetia	Spirochaetales	Borreliaceae	Borrelia
bmj	Burkholderia multivorans ATCC 17616 (Tohoku)	Bacteria	Pseudomonadota	Betaproteobacteria	Burkholderiales	Burkholderiaceae	Burkholderia
bmk	Burkholderia multivorans DDS 15A-1	Bacteria	Pseudomonadota	Betaproteobacteria	Burkholderiales	Burkholderiaceae	Burkholderia
bml	Burkholderia mallei NCTC 10229	Bacteria	Pseudomonadota	Betaproteobacteria	Burkholderiales	Burkholderiaceae	Burkholderia
bmm	Blattabacterium sp. MADAR; endosymbiont of Mastotermes darwiniensis (giant northern termite)	Bacteria	Bacteroidota	Flavobacteriia	Flavobacteriales	Blattabacteriaceae	Blattabacterium
bmn	Burkholderia mallei NCTC 10247	Bacteria	Pseudomonadota	Betaproteobacteria	Burkholderiales	Burkholderiaceae	Burkholderia
bmo	Borrelia miyamotoi LB-2001	Bacteria	Spirochaetota	Spirochaetia	Spirochaetales	Borreliaceae	Borrelia
bmob	Bacillus mobilis ML-A2C4	Bacteria	Bacillota	Bacilli	Bacillales	Bacillaceae	Bacillus
bmp	Bacillus velezensis JS25R (Bacillus methylotrophicus JS25R)	Bacteria	Bacillota	Bacilli	Bacillales	Bacillaceae	Bacillus
bmq	Bacillus megaterium QM B1551	Bacteria	Bacillota	Bacilli	Bacillales	Bacillaceae	Priestia
bmr	Brucella microti CCM 4915	Bacteria	Pseudomonadota	Alphaproteobacteria	Rhizobiales	Brucellaceae	Brucella
bms	Brucella suis 1330	Bacteria	Pseudomonadota	Alphaproteobacteria	Rhizobiales	Brucellaceae	Brucella
bmt	Brucella suis ATCC 23445	Bacteria	Pseudomonadota	Alphaproteobacteria	Rhizobiales	Brucellaceae	Brucella
bmu	Burkholderia multivorans ATCC 17616 (JGI)	Bacteria	Pseudomonadota	Betaproteobacteria	Burkholderiales	Burkholderiaceae	Burkholderia
bmul	Burkholderia multivorans ATCC BAA-247	Bacteria	Pseudomonadota	Betaproteobacteria	Burkholderiales	Burkholderiaceae	Burkholderia
bmur	Peribacillus muralis G25-68	Bacteria	Bacillota	Bacilli	Bacillales	Bacillaceae	Peribacillus
bmv	Burkholderia mallei SAVP1	Bacteria	Pseudomonadota	Betaproteobacteria	Burkholderiales	Burkholderiaceae	Burkholderia
bmw	Brucella melitensis NI	Bacteria	Pseudomonadota	Alphaproteobacteria	Rhizobiales	Brucellaceae	Brucella
bmx	Halobacteriovorax marinus SJ (Bacteriovorax marinus)	Bacteria	Pseudomonadota	Oligoflexia	Bacteriovoracales	Halobacteriovoraceae	Halobacteriovorax
bmyc	Bacillus pseudomycoides 219298 (Bacillus mycoides 219298)	Bacteria	Bacillota	Bacilli	Bacillales	Bacillaceae	Bacillus
bmyo	Bacillus mycoides ATCC 6462	Bacteria	Bacillota	Bacilli	Bacillales	Bacillaceae	Bacillus
bmz	Brucella melitensis M28	Bacteria	Pseudomonadota	Alphaproteobacteria	Rhizobiales	Brucellaceae	Brucella
bnc	Bacillus cereus NC7401	Bacteria	Bacillota	Bacilli	Bacillales	Bacillaceae	Bacillus
bne	Brevundimonas naejangsanensis B1	Bacteria	Pseudomonadota	Alphaproteobacteria	Caulobacterales	Caulobacteraceae	Brevundimonas
bng	Brenneria nigrifluens DSM 30175 = ATCC 13028	Bacteria	Pseudomonadota	Gammaproteobacteria	Enterobacterales	Pectobacteriaceae	Brenneria
bni	Bifidobacterium animalis subsp. animalis ATCC 25527	Bacteria	Actinomycetota	Actinomycetia	Bifidobacteriales	Bifidobacteriaceae	Bifidobacterium
bnm	Bifidobacterium animalis subsp. lactis CNCM I-2494	Bacteria	Actinomycetota	Actinomycetia	Bifidobacteriales	Bifidobacteriaceae	Bifidobacterium
boa	Bacteroides ovatus ATCC 8483	Bacteria	Bacteroidota	Bacteroidia	Bacteroidales	Bacteroidaceae	Bacteroides
bob	Bombella sp. ESL0368	Bacteria	Pseudomonadota	Alphaproteobacteria	Rhodospirillales	Acetobacteraceae	Bombella
boc	Burkholderia oklahomensis C6786	Bacteria	Pseudomonadota	Betaproteobacteria	Burkholderiales	Burkholderiaceae	Burkholderia
bof	Bosea sp. F3-2	Bacteria	Pseudomonadota	Alphaproteobacteria	Rhizobiales	Bradyrhizobiaceae	Bosea
boh	Bordetella sp. H567	Bacteria	Pseudomonadota	Betaproteobacteria	Burkholderiales	Alcaligenaceae	Bordetella
boi	Bosea sp. Tri-49	Bacteria	Pseudomonadota	Alphaproteobacteria	Rhizobiales	Bradyrhizobiaceae	Bosea
boj	Bordetella sp. J329	Bacteria	Pseudomonadota	Betaproteobacteria	Burkholderiales	Alcaligenaceae	Bordetella
bok	Burkholderia oklahomensis E0147 (BDU)	Bacteria	Pseudomonadota	Betaproteobacteria	Burkholderiales	Burkholderiaceae	Burkholderia
bol	Brucella canis Oliveri	Bacteria	Pseudomonadota	Alphaproteobacteria	Rhizobiales	Brucellaceae	Brucella
bomb	Bombella sp. KACC 21507	Bacteria	Pseudomonadota	Alphaproteobacteria	Rhodospirillales	Acetobacteraceae	Bombella
bon	Bacillus oceanisediminis 2691	Bacteria	Bacillota	Bacilli	Bacillales	Bacillaceae	Cytobacillus
boo	Boseongicola sp. CCM32	Bacteria	Pseudomonadota	Alphaproteobacteria	Rhodobacterales	Rhodobacteraceae	Boseongicola
bop	Bosea sp. PAMC 26642	Bacteria	Pseudomonadota	Alphaproteobacteria	Rhizobiales	Bradyrhizobiaceae	Bosea
bos	Bosea sp. RAC05	Bacteria	Pseudomonadota	Alphaproteobacteria	Rhizobiales	Bradyrhizobiaceae	Bosea
bot	Bradyrhizobium ottawaense OO99	Bacteria	Pseudomonadota	Alphaproteobacteria	Rhizobiales	Bradyrhizobiaceae	Bradyrhizobium
bov	Brucella ovis ATCC 25840	Bacteria	Pseudomonadota	Alphaproteobacteria	Rhizobiales	Brucellaceae	Brucella
boz	Algicoccus marinus HZ20	Bacteria	Pseudomonadota	Betaproteobacteria	Burkholderiales	Alcaligenaceae	Algicoccus
bpa	Bordetella parapertussis 12822	Bacteria	Pseudomonadota	Betaproteobacteria	Burkholderiales	Alcaligenaceae	Bordetella
bpak	Borrelia parkeri HR1	Bacteria	Spirochaetota	Spirochaetia	Spirochaetales	Borreliaceae	Borrelia
bpar	Bordetella parapertussis Bpp5	Bacteria	Pseudomonadota	Betaproteobacteria	Burkholderiales	Alcaligenaceae	Bordetella
bpb	Butyrivibrio proteoclasticus B316	Bacteria	Bacillota	Clostridia	Eubacteriales	Lachnospiraceae	Butyrivibrio
bpc	Bordetella pertussis CS	Bacteria	Pseudomonadota	Betaproteobacteria	Burkholderiales	Alcaligenaceae	Bordetella
bpd	Burkholderia pseudomallei 668	Bacteria	Pseudomonadota	Betaproteobacteria	Burkholderiales	Burkholderiaceae	Burkholderia
bpdz	Bordetella pseudohinzii HI4681	Bacteria	Pseudomonadota	Betaproteobacteria	Burkholderiales	Alcaligenaceae	Bordetella
bpe	Bordetella pertussis Tohama I	Bacteria	Pseudomonadota	Betaproteobacteria	Burkholderiales	Alcaligenaceae	Bordetella
bper	Bordetella pertussis 18323	Bacteria	Pseudomonadota	Betaproteobacteria	Burkholderiales	Alcaligenaceae	Bordetella
bpet	Bordetella pertussis B1917	Bacteria	Pseudomonadota	Betaproteobacteria	Burkholderiales	Alcaligenaceae	Bordetella
bpeu	Bordetella pertussis 137	Bacteria	Pseudomonadota	Betaproteobacteria	Burkholderiales	Alcaligenaceae	Bordetella
bpf	Bacillus pseudofirmus OF4	Bacteria	Bacillota	Bacilli	Bacillales	Bacillaceae	Alkalihalobacillus
bph	Paraburkholderia phymatum STM815	Bacteria	Pseudomonadota	Betaproteobacteria	Burkholderiales	Burkholderiaceae	Paraburkholderia
bpi	Blattabacterium sp. BPLAN; endosymbiont of Periplaneta americana (American cockroach)	Bacteria	Bacteroidota	Flavobacteriia	Flavobacteriales	Blattabacteriaceae	Blattabacterium
bpip	Brachyspira pilosicoli P43/6/78	Bacteria	Spirochaetota	Spirochaetia	Brachyspirales	Brachyspiraceae	Brachyspira
bpj	Brachyspira pilosicoli B2904	Bacteria	Spirochaetota	Spirochaetia	Brachyspirales	Brachyspiraceae	Brachyspira
bpk	Burkholderia pseudomallei NCTC 13179	Bacteria	Pseudomonadota	Betaproteobacteria	Burkholderiales	Burkholderiaceae	Burkholderia
bpl	Burkholderia pseudomallei 1106a	Bacteria	Pseudomonadota	Betaproteobacteria	Burkholderiales	Burkholderiaceae	Burkholderia
bpla	Burkholderia plantarii ATCC 43733	Bacteria	Pseudomonadota	Betaproteobacteria	Burkholderiales	Burkholderiaceae	Burkholderia
bpm	Burkholderia pseudomallei 1710b	Bacteria	Pseudomonadota	Betaproteobacteria	Burkholderiales	Burkholderiaceae	Burkholderia
bpn	Candidatus Blochmannia pennsylvanicus BPEN; endosymbiont of Camponotus pennsylvanicus (Black carpenter ant)	Bacteria	Pseudomonadota	Gammaproteobacteria	Enterobacterales	Enterobacteriaceae	Candidatus Blochmannia
bpo	Brachyspira pilosicoli 95/1000	Bacteria	Spirochaetota	Spirochaetia	Brachyspirales	Brachyspiraceae	Brachyspira
bpp	Brucella pinnipedialis B2/94	Bacteria	Pseudomonadota	Alphaproteobacteria	Rhizobiales	Brucellaceae	Brucella
bpq	Burkholderia pseudomallei BPC006	Bacteria	Pseudomonadota	Betaproteobacteria	Burkholderiales	Burkholderiaceae	Burkholderia
bpr	Burkholderia pseudomallei MSHR346	Bacteria	Pseudomonadota	Betaproteobacteria	Burkholderiales	Burkholderiaceae	Burkholderia
bprc	Beta proteobacterium CB	Bacteria	Pseudomonadota	Betaproteobacteria	-	-	-
bprl	Anaerostipes hadrus SSC/2 (Butyrate-producing bacterium SSC/2)	Bacteria	Bacillota	Clostridia	Eubacteriales	Lachnospiraceae	Anaerostipes
bprm	Butyrate-producing bacterium SM4/1	Bacteria	Bacillota	Clostridia	Eubacteriales	-	-
bpro	Blautia producta PMF1	Bacteria	Bacillota	Clostridia	Eubacteriales	Lachnospiraceae	Blautia
bps	Burkholderia pseudomallei K96243	Bacteria	Pseudomonadota	Betaproteobacteria	Burkholderiales	Burkholderiaceae	Burkholderia
bpsa	Burkholderia pseudomallei NAU35A-3	Bacteria	Pseudomonadota	Betaproteobacteria	Burkholderiales	Burkholderiaceae	Burkholderia
bpsc	Bifidobacterium pseudocatenulatum DSM 20438 = JCM 1200 = LMG 10505	Bacteria	Actinomycetota	Actinomycetia	Bifidobacteriales	Bifidobacteriaceae	Bifidobacterium
bpsd	Burkholderia pseudomallei MSHR520	Bacteria	Pseudomonadota	Betaproteobacteria	Burkholderiales	Burkholderiaceae	Burkholderia
bpse	Burkholderia pseudomallei MSHR305	Bacteria	Pseudomonadota	Betaproteobacteria	Burkholderiales	Burkholderiaceae	Burkholderia
bpsh	Burkholderia pseudomallei HBPUB10134a	Bacteria	Pseudomonadota	Betaproteobacteria	Burkholderiales	Burkholderiaceae	Burkholderia
bpsi	Basilea psittacipulmonis DSM 24701	Bacteria	Pseudomonadota	Betaproteobacteria	Burkholderiales	Alcaligenaceae	Basilea
bpsl	Burkholderia pseudomultivorans SUB-INT23-BP2	Bacteria	Pseudomonadota	Betaproteobacteria	Burkholderiales	Burkholderiaceae	Burkholderia
bpsm	Burkholderia pseudomallei MSHR511	Bacteria	Pseudomonadota	Betaproteobacteria	Burkholderiales	Burkholderiaceae	Burkholderia
bpso	Burkholderia pseudomallei A79A	Bacteria	Pseudomonadota	Betaproteobacteria	Burkholderiales	Burkholderiaceae	Burkholderia
bpsp	Bifidobacterium pseudolongum PV8-2	Bacteria	Actinomycetota	Actinomycetia	Bifidobacteriales	Bifidobacteriaceae	Bifidobacterium
bpsu	Burkholderia pseudomallei MSHR146	Bacteria	Pseudomonadota	Betaproteobacteria	Burkholderiales	Burkholderiaceae	Burkholderia
bpt	Bordetella petrii DSM 12804	Bacteria	Pseudomonadota	Betaproteobacteria	Burkholderiales	Alcaligenaceae	Bordetella
bpu	Bacillus pumilus SAFR-032	Bacteria	Bacillota	Bacilli	Bacillales	Bacillaceae	Bacillus
bpum	Bacillus pumilus MTCC B6033	Bacteria	Bacillota	Bacilli	Bacillales	Bacillaceae	Bacillus
bpus	Bacillus pumilus SH-B9	Bacteria	Bacillota	Bacilli	Bacillales	Bacillaceae	Bacillus
bpv	Brucella pinnipedialis 6/566	Bacteria	Pseudomonadota	Alphaproteobacteria	Rhizobiales	Brucellaceae	Brucella
bpw	Brachyspira pilosicoli WesB	Bacteria	Spirochaetota	Spirochaetia	Brachyspirales	Brachyspiraceae	Brachyspira
bpx	Paraburkholderia phenoliruptrix BR3459a; endosymbiont of Mimosa flocculosa	Bacteria	Pseudomonadota	Betaproteobacteria	Burkholderiales	Burkholderiaceae	Paraburkholderia
bpy	Paraburkholderia phytofirmans PsJN (Burkholderia phytofirmans PsJN)	Bacteria	Pseudomonadota	Betaproteobacteria	Burkholderiales	Burkholderiaceae	Paraburkholderia
bpyr	Burkholderia pyrrocinia DSM 10685	Bacteria	Pseudomonadota	Betaproteobacteria	Burkholderiales	Burkholderiaceae	Burkholderia
bpz	Burkholderia pseudomallei 1026b	Bacteria	Pseudomonadota	Betaproteobacteria	Burkholderiales	Burkholderiaceae	Burkholderia
bql	Bacillus amyloliquefaciens LL3	Bacteria	Bacillota	Bacilli	Bacillales	Bacillaceae	Bacillus
bqr	Bartonella quintana RM-11	Bacteria	Pseudomonadota	Alphaproteobacteria	Rhizobiales	Bartonellaceae	Bartonella
bqu	Bartonella quintana Toulouse	Bacteria	Pseudomonadota	Alphaproteobacteria	Rhizobiales	Bartonellaceae	Bartonella
bqy	Bacillus amyloliquefaciens Y2	Bacteria	Bacillota	Bacilli	Bacillales	Bacillaceae	Bacillus
bra	Bradyrhizobium sp. ORS 278; endosymbiont of Aeschynomene sensitiva	Bacteria	Pseudomonadota	Alphaproteobacteria	Rhizobiales	Bradyrhizobiaceae	Bradyrhizobium
brad	Bradyrhizobium sp. BF49	Bacteria	Pseudomonadota	Alphaproteobacteria	Rhizobiales	Bradyrhizobiaceae	Bradyrhizobium
brb	Brenneria rubrifaciens 6D370	Bacteria	Pseudomonadota	Gammaproteobacteria	Enterobacterales	Pectobacteriaceae	Brenneria
brc	Bradyrhizobium sp. CCGE-LA001	Bacteria	Pseudomonadota	Alphaproteobacteria	Rhizobiales	Bradyrhizobiaceae	Bradyrhizobium
brd	Brevundimonas sp. DS20	Bacteria	Pseudomonadota	Alphaproteobacteria	Caulobacterales	Caulobacteraceae	Brevundimonas
bre	Borrelia recurrentis A1	Bacteria	Spirochaetota	Spirochaetia	Spirochaetales	Borreliaceae	Borrelia
brev	Brevundimonas sp. SGAir0440	Bacteria	Pseudomonadota	Alphaproteobacteria	Caulobacterales	Caulobacteraceae	Brevundimonas
brf	Brevundimonas sp. MF30-B	Bacteria	Pseudomonadota	Alphaproteobacteria	Caulobacterales	Caulobacteraceae	Brevundimonas
brg	Brevundimonas sp. GW460-12-10-14-LB2	Bacteria	Pseudomonadota	Alphaproteobacteria	Caulobacterales	Caulobacteraceae	Brevundimonas
brh	Mycetohabitans rhizoxinica HKI 454 (Burkholderia rhizoxinica HKI 454); endosymbiont of Rhizopus microsporus	Bacteria	Pseudomonadota	Betaproteobacteria	Burkholderiales	Burkholderiaceae	Mycetohabitans
bri	Brevibacterium sp. CS2	Bacteria	Actinomycetota	Actinomycetia	Micrococcales	Brevibacteriaceae	Brevibacterium
brj	Brucella sp. 09RB8471	Bacteria	Pseudomonadota	Alphaproteobacteria	Rhizobiales	Brucellaceae	Brucella
brk	Bradyrhizobium sp. SK17	Bacteria	Pseudomonadota	Alphaproteobacteria	Rhizobiales	Bradyrhizobiaceae	Bradyrhizobium
brl	Brevundimonas sp. LM2	Bacteria	Pseudomonadota	Alphaproteobacteria	Caulobacterales	Caulobacteraceae	Brevundimonas
brm	Brachyspira murdochii DSM 12563	Bacteria	Spirochaetota	Spirochaetia	Brachyspirales	Brachyspiraceae	Brachyspira
brn	Breoghania sp. L-A4	Bacteria	Pseudomonadota	Alphaproteobacteria	Rhizobiales	Cohaesibacteraceae	Breoghania
bro	Bradyrhizobium sp. ORS 285	Bacteria	Pseudomonadota	Alphaproteobacteria	Rhizobiales	Bradyrhizobiaceae	Bradyrhizobium
broc	Candidatus Brocadia sp. Ega_18-Q3-R5-49_MAXAC.112v2	Bacteria	Planctomycetota	Candidatus Brocadiae	Candidatus Brocadiales	Candidatus Brocadiaceae	Candidatus Brocadia
brq	Bradyrhizobium amphicarpaeae 39S1MB	Bacteria	Pseudomonadota	Alphaproteobacteria	Rhizobiales	Bradyrhizobiaceae	Bradyrhizobium
brr	Brachybacterium sp. SGAir0954	Bacteria	Actinomycetota	Actinomycetia	Micrococcales	Dermabacteraceae	Brachybacterium
brs	Bradyrhizobium cosmicum S23321 (Bradyrhizobium sp. S23321)	Bacteria	Pseudomonadota	Alphaproteobacteria	Rhizobiales	Bradyrhizobiaceae	Bradyrhizobium
bru	Brucella sp. 2002734562	Bacteria	Pseudomonadota	Alphaproteobacteria	Rhizobiales	Brucellaceae	Brucella
brv	Brachybacterium avium VR2415	Bacteria	Actinomycetota	Actinomycetia	Micrococcales	Dermabacteraceae	Brachybacterium
brw	Brevibacillus sp. 7WMA2	Bacteria	Bacillota	Bacilli	Bacillales	Paenibacillaceae	Brevibacillus
brx	Brachybacterium sp. P6-10-X1	Bacteria	Actinomycetota	Actinomycetia	Micrococcales	Dermabacteraceae	Brachybacterium
brz	Brachybacterium vulturis VM2412	Bacteria	Actinomycetota	Actinomycetia	Micrococcales	Dermabacteraceae	Brachybacterium
bsa	Phocaeicola salanitronis DSM 18170 (Bacteroides salanitronis DSM 18170)	Bacteria	Bacteroidota	Bacteroidia	Bacteroidales	-	Phocaeicola
bsaf	Bacillus safensis KCTC 12796BP	Bacteria	Bacillota	Bacilli	Bacillales	Bacillaceae	Bacillus
bsan	Bacterioplanes sanyensis NV9	Bacteria	Pseudomonadota	Gammaproteobacteria	Oceanospirillales	Oceanospirillaceae	Bacterioplanes
bsau	Brachybacterium saurashtrense DSM 23186	Bacteria	Actinomycetota	Actinomycetia	Micrococcales	Dermabacteraceae	Brachybacterium
bsb	Brevundimonas subvibrioides ATCC 15264	Bacteria	Pseudomonadota	Alphaproteobacteria	Caulobacterales	Caulobacteraceae	Brevundimonas
bsca	Bifidobacterium scardovii JCM 12489 = DSM 13734	Bacteria	Actinomycetota	Actinomycetia	Bifidobacteriales	Bifidobacteriaceae	Bifidobacterium
bsd	Blastococcus saxobsidens DD2	Bacteria	Actinomycetota	Actinomycetia	Geodermatophilales	Geodermatophilaceae	Blastococcus
bse	Bacillus selenitireducens MLS10	Bacteria	Bacillota	Bacilli	Bacillales	Sporolactobacillaceae	-
bsed	Bradymonas sediminis FA350	Bacteria	Pseudomonadota	Deltaproteobacteria	Bradymonadales	Bradymonadaceae	Bradymonas
bsem	Burkholderia seminalis FL-5-4-10-S1-D7	Bacteria	Pseudomonadota	Betaproteobacteria	Burkholderiales	Burkholderiaceae	Burkholderia
bsf	Brucella suis bv. 1 S2	Bacteria	Pseudomonadota	Alphaproteobacteria	Rhizobiales	Brucellaceae	Brucella
bsg	Brucella suis ZW046	Bacteria	Pseudomonadota	Alphaproteobacteria	Rhizobiales	Brucellaceae	Brucella
bsh	Bacillus subtilis subsp. subtilis 6051-HGW	Bacteria	Bacillota	Bacilli	Bacillales	Bacillaceae	Bacillus
bsi	Brucella suis 1330	Bacteria	Pseudomonadota	Alphaproteobacteria	Rhizobiales	Brucellaceae	Brucella
bsia	Bacillus siamensis SCSIO 05746	Bacteria	Bacillota	Bacilli	Bacillales	Bacillaceae	Bacillus
bsj	Peribacillus simplex SH-B26	Bacteria	Bacillota	Bacilli	Bacillales	Bacillaceae	Peribacillus
bsk	Brucella canis HSK A52141	Bacteria	Pseudomonadota	Alphaproteobacteria	Rhizobiales	Brucellaceae	Brucella
bsl	Bacillus subtilis subsp. subtilis BSP1	Bacteria	Bacillota	Bacilli	Bacillales	Bacillaceae	Bacillus
bsm	Bacillus smithii DSM 4216	Bacteria	Bacillota	Bacilli	Bacillales	Bacillaceae	Bacillus
bsn	Bacillus subtilis BSn5	Bacteria	Bacillota	Bacilli	Bacillales	Bacillaceae	Bacillus
bso	Bacillus subtilis subsp. natto BEST195	Bacteria	Bacillota	Bacilli	Bacillales	Bacillaceae	Bacillus
bsol	Baekduia soli BR7-21	Bacteria	Actinomycetota	Rubrobacteria	Rubrobacterales	Baekduiaceae	Baekduia
bson	Bacillus sonorensis SRCM101395	Bacteria	Bacillota	Bacilli	Bacillales	Bacillaceae	Bacillus
bsp	Bacillus subtilis PY79	Bacteria	Bacillota	Bacilli	Bacillales	Bacillaceae	Bacillus
bsq	Bacillus subtilis QB928	Bacteria	Bacillota	Bacilli	Bacillales	Bacillaceae	Bacillus
bsr	Bacillus subtilis subsp. subtilis RO-NN-1	Bacteria	Bacillota	Bacilli	Bacillales	Bacillaceae	Bacillus
bss	Bacillus subtilis subsp. spizizenii W23	Bacteria	Bacillota	Bacilli	Bacillales	Bacillaceae	Bacillus
bst	Bacillus subtilis subsp. spizizenii TU-B-10	Bacteria	Bacillota	Bacilli	Bacillales	Bacillaceae	Bacillus
bstg	Burkholderia stagnalis MSMB735WGS	Bacteria	Pseudomonadota	Betaproteobacteria	Burkholderiales	Burkholderiaceae	Burkholderia
bstl	Burkholderia stabilis ATCC BAA-67	Bacteria	Pseudomonadota	Betaproteobacteria	Burkholderiales	Burkholderiaceae	Burkholderia
bsto	Bacteriovorax stolpii DSM 12778	Bacteria	Pseudomonadota	Oligoflexia	Bacteriovoracales	Bacteriovoracaceae	Bacteriovorax
bsu	Bacillus subtilis subsp. subtilis 168	Bacteria	Bacillota	Bacilli	Bacillales	Bacillaceae	Bacillus
bsuc	Brucella suis bv. 2 Bs364CITA	Bacteria	Pseudomonadota	Alphaproteobacteria	Rhizobiales	Brucellaceae	Brucella
bsue	Bifidobacterium subtile KCTC 3272	Bacteria	Actinomycetota	Actinomycetia	Bifidobacteriales	Bifidobacteriaceae	Bifidobacterium
bsui	Brucella suis bv. 2 Bs143CITA	Bacteria	Pseudomonadota	Alphaproteobacteria	Rhizobiales	Brucellaceae	Brucella
bsul	Bacillus subtilis subsp. subtilis JH642 AG174	Bacteria	Bacillota	Bacilli	Bacillales	Bacillaceae	Bacillus
bsun	Basfia succiniciproducens JF4016	Bacteria	Pseudomonadota	Gammaproteobacteria	Pasteurellales	Pasteurellaceae	Basfia
bsup	Brucella suis bv. 2 PT09143	Bacteria	Pseudomonadota	Alphaproteobacteria	Rhizobiales	Brucellaceae	Brucella
bsus	Bacillus subtilis subsp. subtilis OH 131.1	Bacteria	Bacillota	Bacilli	Bacillales	Bacillaceae	Bacillus
bsut	Bacillus subtilis subsp. subtilis AG1839	Bacteria	Bacillota	Bacilli	Bacillales	Bacillaceae	Bacillus
bsuv	Brucella suis bv. 2 PT09172	Bacteria	Pseudomonadota	Alphaproteobacteria	Rhizobiales	Brucellaceae	Brucella
bsv	Brucella suis VBI22	Bacteria	Pseudomonadota	Alphaproteobacteria	Rhizobiales	Brucellaceae	Brucella
bsw	Brucella suis ZW043	Bacteria	Pseudomonadota	Alphaproteobacteria	Rhizobiales	Brucellaceae	Brucella
bsx	Bacillus subtilis XF-1	Bacteria	Bacillota	Bacilli	Bacillales	Bacillaceae	Bacillus
bsy	Bacillus subtilis subsp. subtilis BAB-1	Bacteria	Bacillota	Bacilli	Bacillales	Bacillaceae	Bacillus
bsym	Bradyrhizobium symbiodeficiens 85S1MB	Bacteria	Pseudomonadota	Alphaproteobacteria	Rhizobiales	Bradyrhizobiaceae	Bradyrhizobium
bsz	Brucella suis bv. 3 686	Bacteria	Pseudomonadota	Alphaproteobacteria	Rhizobiales	Brucellaceae	Brucella
btd	Burkholderia thailandensis MSMB121	Bacteria	Pseudomonadota	Betaproteobacteria	Burkholderiales	Burkholderiaceae	Burkholderia
bte	Burkholderia thailandensis E264	Bacteria	Pseudomonadota	Betaproteobacteria	Burkholderiales	Burkholderiaceae	Burkholderia
btei	Burkholderia territorii RF8-non-BP5	Bacteria	Pseudomonadota	Betaproteobacteria	Burkholderiales	Burkholderiaceae	Burkholderia
bteq	Bacillus tequilensis EA-CB0015	Bacteria	Bacillota	Bacilli	Bacillales	Bacillaceae	Bacillus
btf	Bacillus thuringiensis serovar finitimus YBT-020	Bacteria	Bacillota	Bacilli	Bacillales	Bacillaceae	Bacillus
btg	Bacillus thuringiensis Bt407	Bacteria	Bacillota	Bacilli	Bacillales	Bacillaceae	Bacillus
bth	Bacteroides thetaiotaomicron VPI-5482	Bacteria	Bacteroidota	Bacteroidia	Bacteroidales	Bacteroidaceae	Bacteroides
btha	Burkholderia thailandensis 2003015869	Bacteria	Pseudomonadota	Betaproteobacteria	Burkholderiales	Burkholderiaceae	Burkholderia
bthe	Burkholderia thailandensis E254	Bacteria	Pseudomonadota	Betaproteobacteria	Burkholderiales	Burkholderiaceae	Burkholderia
bthi	Bacillus thuringiensis serovar kurstaki HD-1	Bacteria	Bacillota	Bacilli	Bacillales	Bacillaceae	Bacillus
bthl	Burkholderia thailandensis 2002721643	Bacteria	Pseudomonadota	Betaproteobacteria	Burkholderiales	Burkholderiaceae	Burkholderia
bthm	Burkholderia thailandensis USAMRU Malaysia #20	Bacteria	Pseudomonadota	Betaproteobacteria	Burkholderiales	Burkholderiaceae	Burkholderia
btho	Bacteroides thetaiotaomicron 7330	Bacteria	Bacteroidota	Bacteroidia	Bacteroidales	Bacteroidaceae	Bacteroides
bthr	Bacillus thuringiensis serovar kurstaki YBT-1520	Bacteria	Bacillota	Bacilli	Bacillales	Bacillaceae	Bacillus
bths	Brochothrix thermosphacta BI	Bacteria	Bacillota	Bacilli	Bacillales	Listeriaceae	Brochothrix
bthu	Bacillus thuringiensis YBT-1518	Bacteria	Bacillota	Bacilli	Bacillales	Bacillaceae	Bacillus
bthv	Caldibacillus thermoamylovorans SSBM (Bacillus thermoamylovorans SSBM)	Bacteria	Bacillota	Bacilli	Bacillales	Bacillaceae	Bacillus
bthy	Bacillus thuringiensis YWC2-8	Bacteria	Bacillota	Bacilli	Bacillales	Bacillaceae	Bacillus
bti	Bacillus thuringiensis HD-771	Bacteria	Bacillota	Bacilli	Bacillales	Bacillaceae	Bacillus
btj	Burkholderia thailandensis E444	Bacteria	Pseudomonadota	Betaproteobacteria	Burkholderiales	Burkholderiaceae	Burkholderia
btk	Bacillus thuringiensis serovar konkukian 97-27	Bacteria	Bacillota	Bacilli	Bacillales	Bacillaceae	Bacillus
btl	Bacillus thuringiensis Al Hakam	Bacteria	Bacillota	Bacilli	Bacillales	Bacillaceae	Bacillus
btm	Bacillus thuringiensis MC28	Bacteria	Bacillota	Bacilli	Bacillales	Bacillaceae	Bacillus
btn	Bacillus thuringiensis HD-789	Bacteria	Bacillota	Bacilli	Bacillales	Bacillaceae	Bacillus
bto	Bibersteinia trehalosi USDA-ARS-USMARC-192	Bacteria	Pseudomonadota	Gammaproteobacteria	Pasteurellales	Pasteurellaceae	Bibersteinia
btp	Bifidobacterium thermophilum RBL67	Bacteria	Actinomycetota	Actinomycetia	Bifidobacteriales	Bifidobacteriaceae	Bifidobacterium
btq	Burkholderia thailandensis 2002721723	Bacteria	Pseudomonadota	Betaproteobacteria	Burkholderiales	Burkholderiaceae	Burkholderia
btr	Bartonella tribocorum CIP 105476	Bacteria	Pseudomonadota	Alphaproteobacteria	Rhizobiales	Bartonellaceae	Bartonella
btra	Bibersteinia trehalosi USDA-ARS-USMARC-190	Bacteria	Pseudomonadota	Gammaproteobacteria	Pasteurellales	Pasteurellaceae	Bibersteinia
btre	Bibersteinia trehalosi USDA-ARS-USMARC-188	Bacteria	Pseudomonadota	Gammaproteobacteria	Pasteurellales	Pasteurellaceae	Bibersteinia
btrh	Bibersteinia trehalosi USDA-ARS-USMARC-189	Bacteria	Pseudomonadota	Gammaproteobacteria	Pasteurellales	Pasteurellaceae	Bibersteinia
btrm	Bordetella trematum H044680328	Bacteria	Pseudomonadota	Betaproteobacteria	Burkholderiales	Alcaligenaceae	Bordetella
btro	Bacillus tropicus LM1212-W3	Bacteria	Bacillota	Bacilli	Bacillales	Bacillaceae	Bacillus
bts	Kyrpidia tusciae DSM 2912	Bacteria	Bacillota	Bacilli	Bacillales	Alicyclobacillaceae	Kyrpidia
btt	Bacillus thuringiensis serovar kurstaki HD73	Bacteria	Bacillota	Bacilli	Bacillales	Bacillaceae	Bacillus
btu	Borrelia turicatae 91E135	Bacteria	Spirochaetota	Spirochaetia	Spirochaetales	Borreliaceae	Borrelia
btur	Borrelia turcica IST7	Bacteria	Spirochaetota	Spirochaetia	Spirochaetales	Borreliaceae	Borrelia
btv	Burkholderia thailandensis MSMB59	Bacteria	Pseudomonadota	Betaproteobacteria	Burkholderiales	Burkholderiaceae	Burkholderia
btw	Bacillus thuringiensis HD1011	Bacteria	Bacillota	Bacilli	Bacillales	Bacillaceae	Bacillus
btx	Bartonella tribocorum BM1374166	Bacteria	Pseudomonadota	Alphaproteobacteria	Rhizobiales	Bartonellaceae	Bartonella
bty	Bacillus toyonensis BCT-7112	Bacteria	Bacillota	Bacilli	Bacillales	Bacillaceae	Bacillus
btz	Burkholderia thailandensis H0587	Bacteria	Pseudomonadota	Betaproteobacteria	Burkholderiales	Burkholderiaceae	Burkholderia
bua	Buchnera aphidicola LL01; endosymbiont of Acyrthosiphon pisum (pea aphid)	Bacteria	Pseudomonadota	Gammaproteobacteria	Enterobacterales	Erwiniaceae	Buchnera
bub	Burkholderia ubonensis MSMB22	Bacteria	Pseudomonadota	Betaproteobacteria	Burkholderiales	Burkholderiaceae	Burkholderia
buc	Buchnera aphidicola APS; endosymbiont of Acyrthosiphon pisum (pea aphid)	Bacteria	Pseudomonadota	Gammaproteobacteria	Enterobacterales	Erwiniaceae	Buchnera
bud	Burkholderia sp. Bp5365 MSMB43	Bacteria	Pseudomonadota	Betaproteobacteria	Burkholderiales	Burkholderiaceae	Burkholderia
bue	Burkholderia sp. RPE67	Bacteria	Pseudomonadota	Betaproteobacteria	Burkholderiales	Burkholderiaceae	Burkholderia
buf	Buttiauxella sp. 3AFRM03	Bacteria	Pseudomonadota	Gammaproteobacteria	Enterobacterales	Enterobacteriaceae	Buttiauxella
bug	Burkholderia sp. CCGE1001	Bacteria	Pseudomonadota	Betaproteobacteria	Burkholderiales	Burkholderiaceae	Burkholderia
buh	Buchnera aphidicola Ua; endosymbiont of Uroleucon ambrosiae	Bacteria	Pseudomonadota	Gammaproteobacteria	Enterobacterales	Erwiniaceae	Buchnera
bui	Burkholderia sp. PAMC 28687	Bacteria	Pseudomonadota	Betaproteobacteria	Burkholderiales	Burkholderiaceae	Burkholderia
buj	Stenotrophomonas maltophilia JV3	Bacteria	Pseudomonadota	Gammaproteobacteria	Xanthomonadales	Xanthomonadaceae	Stenotrophomonas
buk	Burkholderia sp. KJ006	Bacteria	Pseudomonadota	Betaproteobacteria	Burkholderiales	Burkholderiaceae	Burkholderia
bul	Burkholderia sp. 2002721687	Bacteria	Pseudomonadota	Betaproteobacteria	Burkholderiales	Burkholderiaceae	Burkholderia
bull	Bulleidia sp. zg-1006	Bacteria	Bacillota	Erysipelotrichia	Erysipelotrichales	Erysipelotrichaceae	Bulleidia
bum	Burkholderia sp. PAMC 26561	Bacteria	Pseudomonadota	Betaproteobacteria	Burkholderiales	Burkholderiaceae	Burkholderia
bun	Bacteroides uniformis NBRC 113350	Bacteria	Bacteroidota	Bacteroidia	Bacteroidales	Bacteroidaceae	Bacteroides
buo	Caballeronia insecticola RPE64 (Burkholderia sp. RPE64)	Bacteria	Pseudomonadota	Betaproteobacteria	Burkholderiales	Burkholderiaceae	Caballeronia
bup	Buchnera aphidicola TLW03; endosymbiont of Acyrthosiphon pisum (pea aphid)	Bacteria	Pseudomonadota	Gammaproteobacteria	Enterobacterales	Erwiniaceae	Buchnera
buq	Burkholderia sp. HB1	Bacteria	Pseudomonadota	Betaproteobacteria	Burkholderiales	Burkholderiaceae	Burkholderia
bur	Burkholderia lata 383 (Burkholderia sp. 383)	Bacteria	Pseudomonadota	Betaproteobacteria	Burkholderiales	Burkholderiaceae	Burkholderia
but	Burkholderia pseudomallei TSV202	Bacteria	Pseudomonadota	Betaproteobacteria	Burkholderiales	Burkholderiaceae	Burkholderia
buu	Burkholderia sp. BDU6	Bacteria	Pseudomonadota	Betaproteobacteria	Burkholderiales	Burkholderiaceae	Burkholderia
buy	Butyricimonas faecalis H184	Bacteria	Bacteroidota	Bacteroidia	Bacteroidales	Odoribacteraceae	Butyricimonas
buz	Paraburkholderia phytofirmans OLGA172	Bacteria	Pseudomonadota	Betaproteobacteria	Burkholderiales	Burkholderiaceae	Paraburkholderia
bva	Candidatus Blochmannia vafer BVAF; endosymbiont of Camponotus vafer	Bacteria	Pseudomonadota	Gammaproteobacteria	Enterobacterales	Enterobacteriaceae	Candidatus Blochmannia
bvc	Brevundimonas vesicularis FDAARGOS_289	Bacteria	Pseudomonadota	Alphaproteobacteria	Caulobacterales	Caulobacteraceae	Brevundimonas
bve	Burkholderia vietnamiensis LMG 10929	Bacteria	Pseudomonadota	Betaproteobacteria	Burkholderiales	Burkholderiaceae	Burkholderia
bvi	Burkholderia vietnamiensis G4	Bacteria	Pseudomonadota	Betaproteobacteria	Burkholderiales	Burkholderiaceae	Burkholderia
bvl	Brucella vulpis F60	Bacteria	Pseudomonadota	Alphaproteobacteria	Rhizobiales	Brucellaceae	Brucella
bvm	Bacillus vallismortis NBIF-001	Bacteria	Bacillota	Bacilli	Bacillales	Bacillaceae	Bacillus
bvn	Bartonella vinsonii subsp. berkhoffii Winnie	Bacteria	Pseudomonadota	Alphaproteobacteria	Rhizobiales	Bartonellaceae	Bartonella
bvo	Bremerella volcania Pan97	Bacteria	Planctomycetota	Planctomycetia	Pirellulales	Pirellulaceae	Bremerella
bvr	Blastochloris viridis ATCC 19567	Bacteria	Pseudomonadota	Alphaproteobacteria	Rhizobiales	Hyphomicrobiaceae	Blastochloris
bvs	Barnesiella viscericola DSM 18177	Bacteria	Bacteroidota	Bacteroidia	Bacteroidales	Barnesiellaceae	Barnesiella
bvt	Borreliella valaisiana Tom4006 (Borrelia valaisiana Tom4006)	Bacteria	Spirochaetota	Spirochaetia	Spirochaetales	Borreliaceae	Borreliella
bvu	Bacteroides vulgatus ATCC 8482	Bacteria	Bacteroidota	Bacteroidia	Bacteroidales	-	Phocaeicola
bvv	Bosea vaviloviae Vaf18	Bacteria	Pseudomonadota	Alphaproteobacteria	Rhizobiales	Bradyrhizobiaceae	Bosea
bvy	Brevundimonas vancanneytii NCTC9239	Bacteria	Pseudomonadota	Alphaproteobacteria	Caulobacterales	Caulobacteraceae	Brevundimonas
bvz	Bradyrhizobium vignae ORS3257	Bacteria	Pseudomonadota	Alphaproteobacteria	Rhizobiales	Bradyrhizobiaceae	Bradyrhizobium
bwd	Bacillus wiedmannii bv. thuringiensis FCC41	Bacteria	Bacillota	Bacilli	Bacillales	Bacillaceae	Bacillus
bwe	Bacillus mycoides KBAB4 (Bacillus weihenstephanensis KBAB4)	Bacteria	Bacillota	Bacilli	Bacillales	Bacillaceae	Bacillus
bwh	Bacillus weihaiensis Alg07	Bacteria	Bacillota	Bacilli	Bacillales	Bacillaceae	Bacillus
bww	Bacillus mycoides WSBC 10204 (Bacillus weihenstephanensis WSBC 10204)	Bacteria	Bacillota	Bacilli	Bacillales	Bacillaceae	Bacillus
bxb	Paraburkholderia xenovorans LB400 (Burkholderia xenovorans LB400)	Bacteria	Pseudomonadota	Betaproteobacteria	Burkholderiales	Burkholderiaceae	Paraburkholderia
bxe	Paraburkholderia xenovorans LB400 (Burkholderia xenovorans LB400)	Bacteria	Pseudomonadota	Betaproteobacteria	Burkholderiales	Burkholderiaceae	Paraburkholderia
bxh	Bacillus amyloliquefaciens XH7	Bacteria	Bacillota	Bacilli	Bacillales	Bacillaceae	Bacillus
bxi	Bacillus xiamenensis VV3	Bacteria	Bacillota	Bacilli	Bacillales	Bacillaceae	Bacillus
bya	Bacillus velezensis YAU B9601-Y2 (Bacillus amyloliquefaciens subsp. plantarum YAU B9601-Y2)	Bacteria	Bacillota	Bacilli	Bacillales	Bacillaceae	Bacillus
byi	Burkholderia sp. YI23	Bacteria	Pseudomonadota	Betaproteobacteria	Burkholderiales	Burkholderiaceae	Burkholderia
byl	Blautia sp. YL58	Bacteria	Bacillota	Clostridia	Eubacteriales	Lachnospiraceae	Blautia
bzg	Bacteroides zoogleoformans ATCC 33285	Bacteria	Bacteroidota	Bacteroidia	Bacteroidales	Bacteroidaceae	Bacteroides
caa	Coraliomargarita akajimensis DSM 45221	Bacteria	Verrucomicrobiota	Opitutae	Puniceicoccales	Puniceicoccaceae	Coraliomargarita
cab	Chlamydia abortus S26/3 (Chlamydophila abortus S26/3)	Bacteria	Chlamydiota	Chlamydiia	Chlamydiales	Chlamydiaceae	Chlamydia
caba	Caballeronia sp. SBC2	Bacteria	Pseudomonadota	Betaproteobacteria	Burkholderiales	Burkholderiaceae	Caballeronia
cabo	Chlamydia abortus AB7 (Chlamydophila abortus AB7)	Bacteria	Chlamydiota	Chlamydiia	Chlamydiales	Chlamydiaceae	Chlamydia
caby	Caldithrix abyssi DSM 13497	Bacteria	Calditrichaeota	Calditrichae	Calditrichales	Calditrichaceae	Caldithrix
cac	Clostridium acetobutylicum ATCC 824	Bacteria	Bacillota	Clostridia	Eubacteriales	Clostridiaceae	Clostridium
cace	Clostridium aceticum DSM 1496	Bacteria	Bacillota	Clostridia	Eubacteriales	Clostridiaceae	Clostridium
caci	Candidatus Cloacimonas acidaminovorans Evry	Bacteria	Candidatus Cloacimonetes	-	-	-	Candidatus Cloacimonas
cacn	Cutibacterium acnes KCOM 1861 (= ChDC B594)	Bacteria	Actinomycetota	Actinomycetia	Propionibacteriales	Propionibacteriaceae	Cutibacterium
cad	Gottschalkia acidurici 9a (Clostridium acidurici 9a)	Bacteria	Bacillota	Tissierellia	Tissierellales	Gottschalkiaceae	Gottschalkia
cae	Clostridium acetobutylicum DSM 1731	Bacteria	Bacillota	Clostridia	Eubacteriales	Clostridiaceae	Clostridium
caer	Collinsella aerofaciens indica	Bacteria	Actinomycetota	Coriobacteriia	Coriobacteriales	Coriobacteriaceae	Collinsella
caf	Citrobacter amalonaticus FDAARGOS_165	Bacteria	Pseudomonadota	Gammaproteobacteria	Enterobacterales	Enterobacteriaceae	Citrobacter
cag	Chloroflexus aggregans DSM 9485	Bacteria	Chloroflexota	Chloroflexia	Chloroflexales	Chloroflexaceae	Chloroflexus
cagg	Costertonia aggregata KCCM 42265	Bacteria	Bacteroidota	Flavobacteriia	Flavobacteriales	Flavobacteriaceae	Costertonia
cah	Clostridium autoethanogenum DSM 10061	Bacteria	Bacillota	Clostridia	Eubacteriales	Clostridiaceae	Clostridium
cai	Catenulispora acidiphila DSM 44928	Bacteria	Actinomycetota	Actinomycetia	Catenulisporales	Catenulisporaceae	Catenulispora
caj	Campylobacter iguaniorum 1485E	Bacteria	Pseudomonadota	Epsilonproteobacteria	Campylobacterales	Campylobacteraceae	Campylobacter
cak	Caulobacter sp. K31	Bacteria	Pseudomonadota	Alphaproteobacteria	Caulobacterales	Caulobacteraceae	Caulobacter
cale	Caloramator sp. E03	Bacteria	Bacillota	Clostridia	Eubacteriales	Clostridiaceae	Caloramator
calh	Calothrix sp. 336/3	Bacteria	Cyanobacteria	-	Nostocales	Calotrichaceae	Calothrix
calo	Calothrix sp. PCC 7507	Bacteria	Cyanobacteria	-	Nostocales	Calotrichaceae	Calothrix
calt	Calothrix sp. PCC 6303	Bacteria	Cyanobacteria	-	Nostocales	Calotrichaceae	Calothrix
cama	Citrobacter amalonaticus Y19	Bacteria	Pseudomonadota	Gammaproteobacteria	Enterobacterales	Enterobacteriaceae	Citrobacter
camg	Corynebacterium ammoniagenes DSM 20306 = 9.6	Bacteria	Actinomycetota	Actinomycetia	Corynebacteriales	Corynebacteriaceae	Corynebacterium
camp	Campylobacter fetus subsp. testudinum 03-427	Bacteria	Pseudomonadota	Epsilonproteobacteria	Campylobacterales	Campylobacteraceae	Campylobacter
camr	Campylobacter sp. RM16704	Bacteria	Pseudomonadota	Epsilonproteobacteria	Campylobacterales	Campylobacteraceae	Campylobacter
camu	Cyclobacterium amurskyense KCTC 12363	Bacteria	Bacteroidota	Cytophagia	Cytophagales	Cyclobacteriaceae	Cyclobacterium
camy	Campylobacter sp. RM6137	Bacteria	Pseudomonadota	Epsilonproteobacteria	Campylobacterales	Campylobacteraceae	Campylobacter
camz	Campylobacter sp. RM12175	Bacteria	Pseudomonadota	Epsilonproteobacteria	Campylobacterales	Campylobacteraceae	Campylobacter
can	Cyanobacterium aponinum PCC 10605	Bacteria	Cyanobacteria	-	Chroococcales	Geminocystaceae	Cyanobacterium
cant	Kaistella antarctica NCTC13489	Bacteria	Bacteroidota	Flavobacteriia	Flavobacteriales	Weeksellaceae	Kaistella
cao	Cellulophaga algicola DSM 14237	Bacteria	Bacteroidota	Flavobacteriia	Flavobacteriales	Flavobacteriaceae	Cellulophaga
cap	Caldilinea aerophila DSM 14535 = NBRC 104270	Bacteria	Chloroflexota	Caldilineae	Caldilineales	Caldilineaceae	Caldilinea
capf	Capnocytophaga sp. FDAARGOS_737	Bacteria	Bacteroidota	Flavobacteriia	Flavobacteriales	Flavobacteriaceae	Capnocytophaga
caph	Capnocytophaga sp. H4358	Bacteria	Bacteroidota	Flavobacteriia	Flavobacteriales	Flavobacteriaceae	Capnocytophaga
capn	Capnocytophaga endodontalis ChDC OS43	Bacteria	Bacteroidota	Flavobacteriia	Flavobacteriales	Flavobacteriaceae	Capnocytophaga
capq	Capnocytophaga sp. H2931	Bacteria	Bacteroidota	Flavobacteriia	Flavobacteriales	Flavobacteriaceae	Capnocytophaga
capr	Caproiciproducens sp. NJN-50	Bacteria	Bacillota	Clostridia	Eubacteriales	Oscillospiraceae	Caproiciproducens
caq	Candidatus Paracaedimonas acanthamoebae 30173	Bacteria	Pseudomonadota	Alphaproteobacteria	Holosporales	Caedimonadaceae	Candidatus Paracaedimonas
caqa	Candidatus Chazhemtobacterium aquaticus CH65	Bacteria	-	-	-	Candidatus Chazhemtobacteraceae	Candidatus Chazhemtobacterium
caqu	Corynebacterium aquilae DSM 44791 S-613	Bacteria	Actinomycetota	Actinomycetia	Corynebacteriales	Corynebacteriaceae	Corynebacterium
car	Corynebacterium aurimucosum ATCC 700975	Bacteria	Actinomycetota	Actinomycetia	Corynebacteriales	Corynebacteriaceae	Corynebacterium
carc	Carnobacterium sp. CP1	Bacteria	Bacillota	Bacilli	Lactobacillales	Carnobacteriaceae	Carnobacterium
care	Collimonas arenae Cal35	Bacteria	Pseudomonadota	Betaproteobacteria	Burkholderiales	Oxalobacteraceae	Collimonas
carg	Clostridium argentinense 89G	Bacteria	Bacillota	Clostridia	Eubacteriales	Clostridiaceae	Clostridium
carh	Chryseobacterium arthrosphaerae FDAARGOS_519	Bacteria	Bacteroidota	Flavobacteriia	Flavobacteriales	Weeksellaceae	Chryseobacterium
cari	Chitinimonas arctica R3-44	Bacteria	Pseudomonadota	Betaproteobacteria	Burkholderiales	Burkholderiaceae	Chitinimonas
carm	Campylobacter armoricus CCUG 73571	Bacteria	Pseudomonadota	Epsilonproteobacteria	Campylobacterales	Campylobacteraceae	Campylobacter
carn	Carnobacterium sp. PL17GRE32	Bacteria	Bacillota	Bacilli	Lactobacillales	Carnobacteriaceae	Carnobacterium
cart	Cryobacterium arcticum PAMC 27867	Bacteria	Actinomycetota	Actinomycetia	Micrococcales	Microbacteriaceae	Cryobacterium
cat	Croceibacter atlanticus HTCC2559	Bacteria	Bacteroidota	Flavobacteriia	Flavobacteriales	Flavobacteriaceae	Croceibacter
cate	Catenovulum sp. CCB-QB4	Bacteria	Pseudomonadota	Gammaproteobacteria	Alteromonadales	Alteromonadaceae	Catenovulum
cau	Chloroflexus aurantiacus J-10-fl	Bacteria	Chloroflexota	Chloroflexia	Chloroflexales	Chloroflexaceae	Chloroflexus
cauf	Caulobacter sp. FWC26	Bacteria	Pseudomonadota	Alphaproteobacteria	Caulobacterales	Caulobacteraceae	Caulobacter
cav	Chlamydia avium 10DC88	Bacteria	Chlamydiota	Chlamydiia	Chlamydiales	Chlamydiaceae	Chlamydia
cavi	Campylobacter avium LMG 24591	Bacteria	Pseudomonadota	Epsilonproteobacteria	Campylobacterales	Campylobacteraceae	Campylobacter
caw	Carnobacterium inhibens subsp. gilichinskyi WN1359 (Carnobacterium sp. WN1359)	Bacteria	Bacillota	Bacilli	Lactobacillales	Carnobacteriaceae	Carnobacterium
cax	Corynebacterium atypicum R2070	Bacteria	Actinomycetota	Actinomycetia	Corynebacteriales	Corynebacteriaceae	Corynebacterium
cay	Clostridium acetobutylicum EA 2018	Bacteria	Bacillota	Clostridia	Eubacteriales	Clostridiaceae	Clostridium
caz	Corynebacterium argentoratense DSM 44202	Bacteria	Actinomycetota	Actinomycetia	Corynebacteriales	Corynebacteriaceae	Corynebacterium
cazo	Caloranaerobacter azorensis T3-1	Bacteria	Bacillota	Clostridia	Eubacteriales	Clostridiaceae	Caloranaerobacter
cba	Clostridium botulinum A ATCC 19397	Bacteria	Bacillota	Clostridia	Eubacteriales	Clostridiaceae	Clostridium
cbaa	Serpentinomonas raichei A1	Bacteria	Pseudomonadota	Betaproteobacteria	Burkholderiales	Comamonadaceae	Serpentinomonas
cbab	Serpentinomonas mccroryi B1	Bacteria	Pseudomonadota	Betaproteobacteria	Burkholderiales	Comamonadaceae	Serpentinomonas
cbac	Berryella intestinalis 68-1-3	Bacteria	Actinomycetota	Coriobacteriia	Eggerthellales	Eggerthellaceae	Berryella
cbae	Chitinophaga caeni 13	Bacteria	Bacteroidota	Chitinophagia	Chitinophagales	Chitinophagaceae	Chitinophaga
cbal	Cellulophaga baltica NN016038	Bacteria	Bacteroidota	Flavobacteriia	Flavobacteriales	Flavobacteriaceae	Cellulophaga
cbar	Petrocella atlantisensis 70B-A	Bacteria	Bacillota	Clostridia	Eubacteriales	Vallitaleaceae	Petrocella
cbat	Cellulophaga baltica 18	Bacteria	Bacteroidota	Flavobacteriia	Flavobacteriales	Flavobacteriaceae	Cellulophaga
cbb	Clostridium botulinum B1 Okra	Bacteria	Bacillota	Clostridia	Eubacteriales	Clostridiaceae	Clostridium
cbc	Coxiella burnetii CbuK_Q154	Bacteria	Pseudomonadota	Gammaproteobacteria	Legionellales	Coxiellaceae	Coxiella
cbd	Coxiella burnetii Dugway 5J108-111	Bacteria	Pseudomonadota	Gammaproteobacteria	Legionellales	Coxiellaceae	Coxiella
cbe	Clostridium beijerinckii NCIMB 8052	Bacteria	Bacillota	Clostridia	Eubacteriales	Clostridiaceae	Clostridium
cbei	Clostridium beijerinckii NCIMB 14988	Bacteria	Bacillota	Clostridia	Eubacteriales	Clostridiaceae	Clostridium
cben	Chryseobacterium bernardetii G0229	Bacteria	Bacteroidota	Flavobacteriia	Flavobacteriales	Weeksellaceae	Chryseobacterium
cber	Colwellia beringensis NB097-1	Bacteria	Pseudomonadota	Gammaproteobacteria	Alteromonadales	Colwelliaceae	Colwellia
cbf	Clostridium botulinum F Langeland	Bacteria	Bacillota	Clostridia	Eubacteriales	Clostridiaceae	Clostridium
cbg	Coxiella burnetii CbuG_Q212	Bacteria	Pseudomonadota	Gammaproteobacteria	Legionellales	Coxiellaceae	Coxiella
cbh	Clostridium botulinum A Hall	Bacteria	Bacillota	Clostridia	Eubacteriales	Clostridiaceae	Clostridium
cbi	Clostridium botulinum Ba4 657	Bacteria	Bacillota	Clostridia	Eubacteriales	Clostridiaceae	Clostridium
cbj	Clostridium botulinum H04402 065	Bacteria	Bacillota	Clostridia	Eubacteriales	Clostridiaceae	Clostridium
cbk	Clostridium botulinum B Eklund 17B (NRP)	Bacteria	Bacillota	Clostridia	Eubacteriales	Clostridiaceae	Clostridium
cbl	Clostridium botulinum A3 Loch Maree	Bacteria	Bacillota	Clostridia	Eubacteriales	Clostridiaceae	Clostridium
cbla	Campylobacter blaseri LMG 30333	Bacteria	Pseudomonadota	Epsilonproteobacteria	Campylobacterales	Campylobacteraceae	Campylobacter
cbm	Clostridium botulinum F 230613	Bacteria	Bacillota	Clostridia	Eubacteriales	Clostridiaceae	Clostridium
cbn	Clostridium botulinum BKT015925	Bacteria	Bacillota	Clostridia	Eubacteriales	Clostridiaceae	Clostridium
cbo	Clostridium botulinum A ATCC 3502	Bacteria	Bacillota	Clostridia	Eubacteriales	Clostridiaceae	Clostridium
cbol	Enterocloster bolteae ATCC BAA-613	Bacteria	Bacillota	Clostridia	Eubacteriales	Lachnospiraceae	Enterocloster
cbot	Caulobacteraceae bacterium OTSz_A_272	Bacteria	Pseudomonadota	Alphaproteobacteria	Caulobacterales	Caulobacteraceae	-
cbq	Lawsonella clevelandensis (Corynebacteriales bacterium X1698)	Bacteria	Actinomycetota	Actinomycetia	Corynebacteriales	Lawsonellaceae	Lawsonella
cbra	Citrobacter braakii FDAARGOS_253	Bacteria	Pseudomonadota	Gammaproteobacteria	Enterobacterales	Enterobacteriaceae	Citrobacter
cbs	Coxiella burnetii RSA 331	Bacteria	Pseudomonadota	Gammaproteobacteria	Legionellales	Coxiellaceae	Coxiella
cbt	Clostridium botulinum E3 Alaska E43	Bacteria	Bacillota	Clostridia	Eubacteriales	Clostridiaceae	Clostridium
cbu	Coxiella burnetii RSA 493	Bacteria	Pseudomonadota	Gammaproteobacteria	Legionellales	Coxiellaceae	Coxiella
cbut	Clostridium butyricum KNU-L09	Bacteria	Bacillota	Clostridia	Eubacteriales	Clostridiaceae	Clostridium
cbv	Clostridium baratii Sullivan (serotype F7)	Bacteria	Bacillota	Clostridia	Eubacteriales	Clostridiaceae	Clostridium
cbw	Cupriavidus basilensis 4G11	Bacteria	Pseudomonadota	Betaproteobacteria	Burkholderiales	Burkholderiaceae	Cupriavidus
cbx	Candidatus Symbiobacter mobilis CR (Comamonadaceae bacterium CR)	Bacteria	Pseudomonadota	Betaproteobacteria	Burkholderiales	Comamonadaceae	Candidatus Symbiobacter
cby	Clostridium botulinum A2 Kyoto	Bacteria	Bacillota	Clostridia	Eubacteriales	Clostridiaceae	Clostridium
cbz	Clostridium beijerinckii ATCC 35702	Bacteria	Bacillota	Clostridia	Eubacteriales	Clostridiaceae	Clostridium
cca	Chlamydia caviae GPIC	Bacteria	Chlamydiota	Chlamydiia	Chlamydiales	Chlamydiaceae	Chlamydia
ccai	Conexivisphaera calida NAS-02	Archaea	Thaumarchaeota	Conexivisphaeria	Conexivisphaerales	Conexivisphaeraceae	Conexivisphaera
ccap	Clavibacter michiganensis subsp. capsici PF008	Bacteria	Actinomycetota	Actinomycetia	Micrococcales	Microbacteriaceae	Clavibacter
ccas	Kaistella carnis G0081	Bacteria	Bacteroidota	Flavobacteriia	Flavobacteriales	Weeksellaceae	Kaistella
ccau	Chryseobacterium carnipullorum G0188	Bacteria	Bacteroidota	Flavobacteriia	Flavobacteriales	Weeksellaceae	Chryseobacterium
ccb	Clostridium cellulovorans 743B	Bacteria	Bacillota	Clostridia	Eubacteriales	Clostridiaceae	Clostridium
ccc	Campylobacter coli CVM N29710	Bacteria	Pseudomonadota	Epsilonproteobacteria	Campylobacterales	Campylobacteraceae	Campylobacter
cce	Ruminiclostridium cellulolyticum H10	Bacteria	Bacillota	Clostridia	Eubacteriales	Oscillospiraceae	Ruminiclostridium
ccel	Clostridium cellulosi	Bacteria	Bacillota	Clostridia	Eubacteriales	Oscillospiraceae	-
cceu	Cellulosimicrobium cellulans PSBB019	Bacteria	Actinomycetota	Actinomycetia	Micrococcales	Promicromonosporaceae	Cellulosimicrobium
ccf	Campylobacter coli RM1875	Bacteria	Pseudomonadota	Epsilonproteobacteria	Campylobacterales	Campylobacteraceae	Campylobacter
ccg	Corynebacterium casei LMG S-19264	Bacteria	Actinomycetota	Actinomycetia	Corynebacteriales	Corynebacteriaceae	Corynebacterium
cch	Chlorobium chlorochromatii CaD3	Bacteria	Chlorobiota	Chlorobia	Chlorobiales	Chlorobiaceae	Chlorobium
ccha	Caldicellulosiruptor changbaiensis CBS-Z	Bacteria	Bacillota	Clostridia	Thermoanaerobacterales	Thermoanaerobacterales Family III. Incertae Sedis	Caldicellulosiruptor
ccho	Corynebacterium choanis 200CH	Bacteria	Actinomycetota	Actinomycetia	Corynebacteriales	Corynebacteriaceae	Corynebacterium
cchv	Clostridium chauvoei 12S0467	Bacteria	Bacillota	Clostridia	Eubacteriales	Clostridiaceae	Clostridium
ccj	Corynebacterium camporealensis DSM 44610	Bacteria	Actinomycetota	Actinomycetia	Corynebacteriales	Corynebacteriaceae	Corynebacterium
ccjz	Corynebacterium crudilactis JZ16	Bacteria	Actinomycetota	Actinomycetia	Corynebacteriales	Corynebacteriaceae	Corynebacterium
cck	Clostridium carboxidivorans P7	Bacteria	Bacillota	Clostridia	Eubacteriales	Clostridiaceae	Clostridium
ccl	Hungateiclostridium clariflavum DSM 19732	Bacteria	Bacillota	Clostridia	Eubacteriales	Oscillospiraceae	Acetivibrio
ccm	Capnocytophaga canimorsus Cc5	Bacteria	Bacteroidota	Flavobacteriia	Flavobacteriales	Flavobacteriaceae	Capnocytophaga
ccn	Corynebacterium callunae DSM 20147	Bacteria	Actinomycetota	Actinomycetia	Corynebacteriales	Corynebacteriaceae	Corynebacterium
cco	Campylobacter concisus 13826	Bacteria	Pseudomonadota	Epsilonproteobacteria	Campylobacterales	Campylobacteraceae	Campylobacter
ccoc	Campylobacter concisus ATCC 33237	Bacteria	Pseudomonadota	Epsilonproteobacteria	Campylobacterales	Campylobacteraceae	Campylobacter
ccof	Campylobacter coli FB1	Bacteria	Pseudomonadota	Epsilonproteobacteria	Campylobacterales	Campylobacteraceae	Campylobacter
ccoh	Clostridium cochlearium NCTC13027	Bacteria	Bacillota	Clostridia	Eubacteriales	Clostridiaceae	Clostridium
ccoi	Campylobacter coli RM5611	Bacteria	Pseudomonadota	Epsilonproteobacteria	Campylobacterales	Campylobacteraceae	Campylobacter
ccol	Campylobacter coli 76339	Bacteria	Pseudomonadota	Epsilonproteobacteria	Campylobacterales	Campylobacteraceae	Campylobacter
ccon	Cronobacter condimenti 1330 LMG 26250	Bacteria	Pseudomonadota	Gammaproteobacteria	Enterobacterales	Enterobacteriaceae	Cronobacter
ccoo	Campylobacter coli OR12	Bacteria	Pseudomonadota	Epsilonproteobacteria	Campylobacterales	Campylobacteraceae	Campylobacter
ccor	Campylobacter corcagiensis LMG 27932	Bacteria	Pseudomonadota	Epsilonproteobacteria	Campylobacterales	Campylobacteraceae	Campylobacter
ccq	Campylobacter coli 15-537360	Bacteria	Pseudomonadota	Epsilonproteobacteria	Campylobacterales	Campylobacteraceae	Campylobacter
ccr	Caulobacter vibrioides CB15 (Caulobacter crescentus CB15)	Bacteria	Pseudomonadota	Alphaproteobacteria	Caulobacterales	Caulobacteraceae	Caulobacter
ccro	Chondromyces crocatus Cm c5	Bacteria	Pseudomonadota	Deltaproteobacteria	Myxococcales	Polyangiaceae	Chondromyces
ccs	Caulobacter vibrioides NA1000 (Caulobacter crescentus NA1000)	Bacteria	Pseudomonadota	Alphaproteobacteria	Caulobacterales	Caulobacteraceae	Caulobacter
ccu	Cryptobacterium curtum DSM 15641	Bacteria	Actinomycetota	Coriobacteriia	Eggerthellales	Eggerthellaceae	Cryptobacterium
ccun	Campylobacter cuniculorum DSM 23162 = LMG 24588	Bacteria	Pseudomonadota	Epsilonproteobacteria	Campylobacterales	Campylobacteraceae	Campylobacter
ccup	Cupriavidus sp. USMAHM13	Bacteria	Pseudomonadota	Betaproteobacteria	Burkholderiales	Burkholderiaceae	Cupriavidus
ccur	Cylindrospermopsis curvispora GIHE-G1	Bacteria	Cyanobacteria	-	Nostocales	Aphanizomenonaceae	Cylindrospermopsis
ccv	Campylobacter curvus 525.92	Bacteria	Pseudomonadota	Epsilonproteobacteria	Campylobacterales	Campylobacteraceae	Campylobacter
ccx	Corallococcus coralloides DSM 2259	Bacteria	Pseudomonadota	Deltaproteobacteria	Myxococcales	Myxococcaceae	Corallococcus
ccy	Campylobacter coli RM4661	Bacteria	Pseudomonadota	Epsilonproteobacteria	Campylobacterales	Campylobacteraceae	Campylobacter
ccyn	Capnocytophaga cynodegmi G7591	Bacteria	Bacteroidota	Flavobacteriia	Flavobacteriales	Flavobacteriaceae	Capnocytophaga
ccz	Chthonomonas calidirosea T49	Bacteria	Armatimonadota	Chthonomonadetes	Chthonomonadales	Chthonomonadaceae	Chthonomonas
cda	Corynebacterium diphtheriae HC04	Bacteria	Actinomycetota	Actinomycetia	Corynebacteriales	Corynebacteriaceae	Corynebacterium
cdb	Corynebacterium diphtheriae BH8	Bacteria	Actinomycetota	Actinomycetia	Corynebacteriales	Corynebacteriaceae	Corynebacterium
cdc	Clostridioides difficile CD196 (Clostridium difficile CD196) (PCR-ribotype 027)	Bacteria	Bacillota	Clostridia	Eubacteriales	Peptostreptococcaceae	Clostridioides
cdd	Corynebacterium diphtheriae CDCE 8392	Bacteria	Actinomycetota	Actinomycetia	Corynebacteriales	Corynebacteriaceae	Corynebacterium
cde	Corynebacterium diphtheriae HC02	Bacteria	Actinomycetota	Actinomycetia	Corynebacteriales	Corynebacteriaceae	Corynebacterium
cdf	Clostridioides difficile 630 (Clostridium difficile 630) (PCR-ribotype 012)	Bacteria	Bacillota	Clostridia	Eubacteriales	Peptostreptococcaceae	Clostridioides
cdh	Corynebacterium diphtheriae INCA 402	Bacteria	Actinomycetota	Actinomycetia	Corynebacteriales	Corynebacteriaceae	Corynebacterium
cdi	Corynebacterium diphtheriae NCTC 13129	Bacteria	Actinomycetota	Actinomycetia	Corynebacteriales	Corynebacteriaceae	Corynebacterium
cdip	Corynebacterium diphtheriae NCTC11397	Bacteria	Actinomycetota	Actinomycetia	Corynebacteriales	Corynebacteriaceae	Corynebacterium
cdiv	Cuniculiplasma divulgatum PM4 (=JCM 30641;=VKM B-2940)	Archaea	Candidatus Thermoplasmatota	Thermoplasmata	Thermoplasmatales	Cuniculiplasmataceae	Cuniculiplasma
cdj	Carnobacterium divergens TMW 2.1579	Bacteria	Bacillota	Bacilli	Lactobacillales	Carnobacteriaceae	Carnobacterium
cdl	Clostridioides difficile R20291 (Clostridium difficile R20291) (PCR-ribotype 027)	Bacteria	Bacillota	Clostridia	Eubacteriales	Peptostreptococcaceae	Clostridioides
cdm	Cronobacter dublinensis subsp. dublinensis LMG 23823	Bacteria	Pseudomonadota	Gammaproteobacteria	Enterobacterales	Enterobacteriaceae	Cronobacter
cdn	Castellaniella defragrans 65Phen	Bacteria	Pseudomonadota	Betaproteobacteria	Burkholderiales	Alcaligenaceae	Castellaniella
cdo	Corynebacterium doosanense CAU 212 = DSM 45436	Bacteria	Actinomycetota	Actinomycetia	Corynebacteriales	Corynebacteriaceae	Corynebacterium
cdp	Corynebacterium diphtheriae 241	Bacteria	Actinomycetota	Actinomycetia	Corynebacteriales	Corynebacteriaceae	Corynebacterium
cdq	Chelatococcus daeguensis TAD1	Bacteria	Pseudomonadota	Alphaproteobacteria	Rhizobiales	Chelatococcaceae	Chelatococcus
cdr	Corynebacterium diphtheriae HC03	Bacteria	Actinomycetota	Actinomycetia	Corynebacteriales	Corynebacteriaceae	Corynebacterium
cdrk	Clostridium drakei SL1	Bacteria	Bacillota	Clostridia	Eubacteriales	Clostridiaceae	Clostridium
cds	Corynebacterium diphtheriae C7 (beta)	Bacteria	Actinomycetota	Actinomycetia	Corynebacteriales	Corynebacteriaceae	Corynebacterium
cdt	Corynebacterium diphtheriae HC01	Bacteria	Actinomycetota	Actinomycetia	Corynebacteriales	Corynebacteriaceae	Corynebacterium
cdv	Corynebacterium diphtheriae VA01	Bacteria	Actinomycetota	Actinomycetia	Corynebacteriales	Corynebacteriaceae	Corynebacterium
cdw	Corynebacterium diphtheriae PW8	Bacteria	Actinomycetota	Actinomycetia	Corynebacteriales	Corynebacteriaceae	Corynebacterium
cdx	Corynebacterium deserti GIMN1.010	Bacteria	Actinomycetota	Actinomycetia	Corynebacteriales	Corynebacteriaceae	Corynebacterium
cdy	Clostridium diolis DSM 15410	Bacteria	Bacillota	Clostridia	Eubacteriales	Clostridiaceae	Clostridium
cdz	Corynebacterium diphtheriae 31A	Bacteria	Actinomycetota	Actinomycetia	Corynebacteriales	Corynebacteriaceae	Corynebacterium
cea	Coxiella sp. C904; endosymbiont of Amblyomma americanum	Bacteria	Pseudomonadota	Gammaproteobacteria	Legionellales	Coxiellaceae	Coxiella
ceb	Cellvibrio sp. PSBB023	Bacteria	Pseudomonadota	Gammaproteobacteria	Cellvibrionales	Cellvibrionaceae	Cellvibrio
ced	Dickeya fangzhongdai ND14b	Bacteria	Pseudomonadota	Gammaproteobacteria	Enterobacterales	Pectobacteriaceae	Dickeya
cee	Corynebacterium endometrii LMM-1653	Bacteria	Actinomycetota	Actinomycetia	Corynebacteriales	Corynebacteriaceae	Corynebacterium
cef	Corynebacterium efficiens YS-314	Bacteria	Actinomycetota	Actinomycetia	Corynebacteriales	Corynebacteriaceae	Corynebacterium
ceg	Cellvibrio sp. KY-GH-1	Bacteria	Pseudomonadota	Gammaproteobacteria	Cellvibrionales	Cellvibrionaceae	Cellvibrio
ceh	Celeribacter ethanolicus TSPH2	Bacteria	Pseudomonadota	Alphaproteobacteria	Rhodobacterales	Rhodobacteraceae	Celeribacter
cei	Corynebacterium epidermidicanis DSM 45586	Bacteria	Actinomycetota	Actinomycetia	Corynebacteriales	Corynebacteriaceae	Corynebacterium
cej	Cellulomonas sp. JZ18	Bacteria	Actinomycetota	Actinomycetia	Micrococcales	Cellulomonadaceae	Cellulomonas
cek	Cellvibrio sp. KY-YJ-3	Bacteria	Pseudomonadota	Gammaproteobacteria	Cellvibrionales	Cellvibrionaceae	Cellvibrio
celh	Cellulomonas sp. H30R-01	Bacteria	Actinomycetota	Actinomycetia	Micrococcales	Cellulomonadaceae	Cellulomonas
cell	Cellvibrio sp. PSBB006	Bacteria	Pseudomonadota	Gammaproteobacteria	Cellvibrionales	Cellvibrionaceae	Cellvibrio
celz	Cellulomonas shaoxiangyii Z28	Bacteria	Actinomycetota	Actinomycetia	Micrococcales	Cellulomonadaceae	Cellulomonas
cem	Cedecea neteri M006 (Cedecea sp. M006)	Bacteria	Pseudomonadota	Gammaproteobacteria	Enterobacterales	Enterobacteriaceae	Cedecea
cen	Cedecea neteri ND14a (Cedecea sp. ND14a)	Bacteria	Pseudomonadota	Gammaproteobacteria	Enterobacterales	Enterobacteriaceae	Cedecea
cend	Coxiella sp. CeAS-UFV; endosymbiont of Amblyomma sculptum	Bacteria	Pseudomonadota	Gammaproteobacteria	Legionellales	Coxiellaceae	Coxiella
ceo	Cyanobacterium endosymbiont of Epithemia turgida EtSB Lake Yunoko	Bacteria	Cyanobacteria	-	-	-	-
cep	Crinalium epipsammum PCC 9333	Bacteria	Cyanobacteria	-	Oscillatoriales	Gomontiellaceae	Crinalium
cer	Cyanobacterium sp. RgSB; endosymbiont of Rhopalodia gibberula	Bacteria	Cyanobacteria	-	-	-	-
ces	Chlamydia trachomatis E/SW3	Bacteria	Chlamydiota	Chlamydiia	Chlamydiales	Chlamydiaceae	Chlamydia
cet	Cellulosimicrobium sp. TH-20	Bacteria	Actinomycetota	Actinomycetia	Micrococcales	Promicromonosporaceae	Cellulosimicrobium
ceu	Clostridium estertheticum subsp. estertheticum DSM 8809	Bacteria	Bacillota	Clostridia	Eubacteriales	Clostridiaceae	Clostridium
cew	Cellulosilyticum sp. WCF-2	Bacteria	Bacillota	Clostridia	Eubacteriales	Lachnospiraceae	Cellulosilyticum
cex	Caldisericum exile AZM16c01	Bacteria	Caldiserica	Caldisericia	Caldisericales	Caldisericaceae	Caldisericum
cey	Coxiella mudrowiae CRt (Coxiella-like endosymbiont CRt)	Bacteria	Pseudomonadota	Gammaproteobacteria	Legionellales	Coxiellaceae	Coxiella
cez	Cellulomonas sp. PSBB021	Bacteria	Actinomycetota	Actinomycetia	Micrococcales	Cellulomonadaceae	Cellulomonas
cfar	Citrobacter farmeri AUSMDU00008141	Bacteria	Pseudomonadota	Gammaproteobacteria	Enterobacterales	Enterobacteriaceae	Citrobacter
cfc	Corynebacterium flavescens OJ8	Bacteria	Actinomycetota	Actinomycetia	Corynebacteriales	Corynebacteriaceae	Corynebacterium
cfd	Citrobacter freundii CFNIH1	Bacteria	Pseudomonadota	Gammaproteobacteria	Enterobacterales	Enterobacteriaceae	Citrobacter
cfe	Chlamydia felis Fe/C-56 (Chlamydophila felis Fe/C-56)	Bacteria	Chlamydiota	Chlamydiia	Chlamydiales	Chlamydiaceae	Chlamydia
cfer	Clostridium fermenticellae JN500901	Bacteria	Bacillota	Clostridia	Eubacteriales	Clostridiaceae	Clostridium
cff	Campylobacter fetus subsp. fetus 82-40	Bacteria	Pseudomonadota	Epsilonproteobacteria	Campylobacterales	Campylobacteraceae	Campylobacter
cfh	Caulobacter flavus RHGG3	Bacteria	Pseudomonadota	Alphaproteobacteria	Caulobacterales	Caulobacteraceae	Caulobacter
cfi	Cellulomonas fimi ATCC 484	Bacteria	Actinomycetota	Actinomycetia	Micrococcales	Cellulomonadaceae	Cellulomonas
cfk	Corynebacterium frankenforstense DSM 45800	Bacteria	Actinomycetota	Actinomycetia	Corynebacteriales	Corynebacteriaceae	Corynebacterium
cfl	Cellulomonas flavigena DSM 20109	Bacteria	Actinomycetota	Actinomycetia	Micrococcales	Cellulomonadaceae	Cellulomonas
cfm	Clostridium formicaceticum ATCC 27076	Bacteria	Bacillota	Clostridia	Eubacteriales	Clostridiaceae	Clostridium
cfn	Corynebacterium falsenii DSM 44353	Bacteria	Actinomycetota	Actinomycetia	Corynebacteriales	Corynebacteriaceae	Corynebacterium
cfon	Chitinibacter fontanus STM-7	Bacteria	Pseudomonadota	Betaproteobacteria	Neisseriales	Chromobacteriaceae	Chitinibacter
cfp	Campylobacter fetus subsp. testudinum pet-3	Bacteria	Pseudomonadota	Epsilonproteobacteria	Campylobacterales	Campylobacteraceae	Campylobacter
cfq	Citrobacter freundii complex sp. CFNIH3	Bacteria	Pseudomonadota	Gammaproteobacteria	Enterobacterales	Enterobacteriaceae	Citrobacter
cfs	Chlamydia trachomatis F/SW4	Bacteria	Chlamydiota	Chlamydiia	Chlamydiales	Chlamydiaceae	Chlamydia
cft	Campylobacter fetus subsp. fetus 04/554	Bacteria	Pseudomonadota	Epsilonproteobacteria	Campylobacterales	Campylobacteraceae	Campylobacter
cfu	Collimonas fungivorans Ter331	Bacteria	Pseudomonadota	Betaproteobacteria	Burkholderiales	Oxalobacteraceae	Collimonas
cfus	Cystobacter fuscus DSM 52655	Bacteria	Pseudomonadota	Deltaproteobacteria	Myxococcales	Archangiaceae	Cystobacter
cfv	Campylobacter fetus subsp. venerealis cfvi03/293	Bacteria	Pseudomonadota	Epsilonproteobacteria	Campylobacterales	Campylobacteraceae	Campylobacter
cfw	Chlamydia trachomatis F/SW5	Bacteria	Chlamydiota	Chlamydiia	Chlamydiales	Chlamydiaceae	Chlamydia
cfx	Campylobacter fetus subsp. venerealis 97/608	Bacteria	Pseudomonadota	Epsilonproteobacteria	Campylobacterales	Campylobacteraceae	Campylobacter
cfz	Campylobacter fetus subsp. venerealis 84-112	Bacteria	Pseudomonadota	Epsilonproteobacteria	Campylobacterales	Campylobacteraceae	Campylobacter
cga	Cellvibrio gilvus ATCC 13127 (Cellulomonas gilvus ATCC 13127)	Bacteria	Actinomycetota	Actinomycetia	Micrococcales	Cellulomonadaceae	Cellulomonas
cgb	Corynebacterium glutamicum ATCC 13032 (Bielefeld)	Bacteria	Actinomycetota	Actinomycetia	Corynebacteriales	Corynebacteriaceae	Corynebacterium
cgc	Cyanobium gracile PCC 6307	Bacteria	Cyanobacteria	-	Synechococcales	Synechococcaceae	Cyanobium
cgd	Cupriavidus gilardii CR3	Bacteria	Pseudomonadota	Betaproteobacteria	Burkholderiales	Burkholderiaceae	Cupriavidus
cgeo	Campylobacter geochelonis LMG 29375	Bacteria	Pseudomonadota	Epsilonproteobacteria	Campylobacterales	Campylobacteraceae	Campylobacter
cgg	Corynebacterium glutamicum SCgG2	Bacteria	Actinomycetota	Actinomycetia	Corynebacteriales	Corynebacteriaceae	Corynebacterium
cgh	Capnocytophaga gingivalis H1496	Bacteria	Bacteroidota	Flavobacteriia	Flavobacteriales	Flavobacteriaceae	Capnocytophaga
cgj	Corynebacterium glutamicum ATCC 21831	Bacteria	Actinomycetota	Actinomycetia	Corynebacteriales	Corynebacteriaceae	Corynebacterium
cgk	Corynebacterium geronticis W8	Bacteria	Actinomycetota	Actinomycetia	Corynebacteriales	Corynebacteriaceae	Corynebacterium
cgl	Corynebacterium glutamicum ATCC 13032 (Kyowa Hakko)	Bacteria	Actinomycetota	Actinomycetia	Corynebacteriales	Corynebacteriaceae	Corynebacterium
cgle	Chryseobacterium gleum NCTC11432	Bacteria	Bacteroidota	Flavobacteriia	Flavobacteriales	Weeksellaceae	Chryseobacterium
cgm	Corynebacterium glutamicum MB001	Bacteria	Actinomycetota	Actinomycetia	Corynebacteriales	Corynebacteriaceae	Corynebacterium
cgn	Chryseobacterium gallinarum DSM 27622	Bacteria	Bacteroidota	Flavobacteriia	Flavobacteriales	Weeksellaceae	Chryseobacterium
cgo	Coriobacterium glomerans PW2; endosymbiont of Pyrrhocoris apterus	Bacteria	Actinomycetota	Coriobacteriia	Coriobacteriales	Coriobacteriaceae	Coriobacterium
cgq	Corynebacterium glutamicum AR1	Bacteria	Actinomycetota	Actinomycetia	Corynebacteriales	Corynebacteriaceae	Corynebacterium
cgra	Campylobacter gracilis ATCC 33236	Bacteria	Pseudomonadota	Epsilonproteobacteria	Campylobacterales	Campylobacteraceae	Campylobacter
cgrn	Cutibacterium granulosum NCTC11865	Bacteria	Actinomycetota	Actinomycetia	Propionibacteriales	Propionibacteriaceae	Cutibacterium
cgs	Corynebacterium glutamicum SCgG1	Bacteria	Actinomycetota	Actinomycetia	Corynebacteriales	Corynebacteriaceae	Corynebacterium
cgt	Corynebacterium glutamicum R	Bacteria	Actinomycetota	Actinomycetia	Corynebacteriales	Corynebacteriaceae	Corynebacterium
cgu	Corynebacterium glutamicum K051	Bacteria	Actinomycetota	Actinomycetia	Corynebacteriales	Corynebacteriaceae	Corynebacterium
cgv	Corynebacterium glaucum DSM 30827	Bacteria	Actinomycetota	Actinomycetia	Corynebacteriales	Corynebacteriaceae	Corynebacterium
cgw	Candidatus Campbellbacteria bacterium GW2011_OD1_34_28	Bacteria	Candidatus Campbellbacteria	-	-	-	-
cgx	Corynebacterium glutamicum B253	Bacteria	Actinomycetota	Actinomycetia	Corynebacteriales	Corynebacteriaceae	Corynebacterium
cgy	Corynebacterium glyciniphilum AJ 3170	Bacteria	Actinomycetota	Actinomycetia	Corynebacteriales	Corynebacteriaceae	Corynebacterium
cgz	Chlamydia gallinacea 08-1274/3	Bacteria	Chlamydiota	Chlamydiia	Chlamydiales	Chlamydiaceae	Chlamydia
cha	Campylobacter hominis ATCC BAA-381	Bacteria	Pseudomonadota	Epsilonproteobacteria	Campylobacterales	Campylobacteraceae	Campylobacter
chae	Chromobacterium haemolyticum CH06-BL	Bacteria	Pseudomonadota	Betaproteobacteria	Neisseriales	Chromobacteriaceae	Chromobacterium
chb	Chlamydia psittaci 6BC	Bacteria	Chlamydiota	Chlamydiia	Chlamydiales	Chlamydiaceae	Chlamydia
chc	Chlamydia psittaci C19/98	Bacteria	Chlamydiota	Chlamydiia	Chlamydiales	Chlamydiaceae	Chlamydia
chd	Caldicellulosiruptor hydrothermalis 108	Bacteria	Bacillota	Clostridia	Thermoanaerobacterales	Thermoanaerobacterales Family III. Incertae Sedis	Caldicellulosiruptor
che	Cardinium sp. cEper1 (Cardinium hertigii cEper1); endosymbiont of Encarsia pergandiella	Bacteria	Bacteroidota	Cytophagia	Cytophagales	Amoebophilaceae	Candidatus Cardinium
chel	Chelatococcus sp. CO-6	Bacteria	Pseudomonadota	Alphaproteobacteria	Rhizobiales	Chelatococcaceae	Chelatococcus
cher	Candidatus Cardinium hertigii cHgTN10; endosymbiont of Heterodera glycines (soybean cyst nematode)	Bacteria	Bacteroidota	Cytophagia	Cytophagales	Amoebophilaceae	Candidatus Cardinium
chg	Capnocytophaga haemolytica CCUG 32990	Bacteria	Bacteroidota	Flavobacteriia	Flavobacteriales	Flavobacteriaceae	Capnocytophaga
chh	Chryseobacterium glaciei IHBB 10212	Bacteria	Bacteroidota	Flavobacteriia	Flavobacteriales	Weeksellaceae	Chryseobacterium
chi	Chlamydia psittaci 02DC15	Bacteria	Chlamydiota	Chlamydiia	Chlamydiales	Chlamydiaceae	Chlamydia
chih	Chitinophaga agri H33E-04	Bacteria	Bacteroidota	Chitinophagia	Chitinophagales	Chitinophagaceae	Chitinophaga
chit	Chitinophaga sp. XS-30	Bacteria	Bacteroidota	Chitinophagia	Chitinophagales	Chitinophagaceae	Chitinophaga
chiz	Chitinibacter sp. 2T18	Bacteria	Pseudomonadota	Betaproteobacteria	Neisseriales	Chromobacteriaceae	Chitinibacter
chj	Cardiobacterium hominis NCTC10426	Bacteria	Pseudomonadota	Gammaproteobacteria	Cardiobacteriales	Cardiobacteriaceae	Cardiobacterium
chk	Chryseolinea soli KIS68-18	Bacteria	Bacteroidota	Cytophagia	Cytophagales	Fulvivirgaceae	Chryseolinea
chl	Chloroflexus aurantiacus Y-400-fl	Bacteria	Chloroflexota	Chloroflexia	Chloroflexales	Chloroflexaceae	Chloroflexus
chla	Chlamydia sp. S15-834C	Bacteria	Chlamydiota	Chlamydiia	Chlamydiales	Chlamydiaceae	Chlamydia
chm	Corynebacterium humireducens NBRC 106098 = DSM 45392	Bacteria	Actinomycetota	Actinomycetia	Corynebacteriales	Corynebacteriaceae	Corynebacterium
chn	Corynebacterium halotolerans YIM 70093 = DSM 44683	Bacteria	Actinomycetota	Actinomycetia	Corynebacteriales	Corynebacteriaceae	Corynebacterium
chon	Chondrocystis sp. NIES-4102	Bacteria	Cyanobacteria	-	Chroococcales	Chroococcaceae	Chondrocystis
chp	Chlamydia psittaci 6BC (Chlamydophila psittaci 6BC)	Bacteria	Chlamydiota	Chlamydiia	Chlamydiales	Chlamydiaceae	Chlamydia
chq	Caulobacter henricii CB4	Bacteria	Pseudomonadota	Alphaproteobacteria	Caulobacterales	Caulobacteraceae	Caulobacter
chrb	Chromobacterium phragmitis IIBBL 274-1	Bacteria	Pseudomonadota	Betaproteobacteria	Neisseriales	Chromobacteriaceae	Chromobacterium
chre	Chryseoglobus sp. 28M-23	Bacteria	Actinomycetota	Actinomycetia	Micrococcales	Microbacteriaceae	Chryseoglobus
chri	Chromobacterium phragmitis IIBBL 112-1	Bacteria	Pseudomonadota	Betaproteobacteria	Neisseriales	Chromobacteriaceae	Chromobacterium
chrm	Chromobacterium paludis 257-1	Bacteria	Pseudomonadota	Betaproteobacteria	Neisseriales	Chromobacteriaceae	Chromobacterium
chro	Chromobacterium sp. ATCC 53434	Bacteria	Pseudomonadota	Betaproteobacteria	Neisseriales	Chromobacteriaceae	Chromobacterium
chrs	Chryseobacterium sp. 3008163	Bacteria	Bacteroidota	Flavobacteriia	Flavobacteriales	Weeksellaceae	Chryseobacterium
chry	Chryseobacterium sp. T16E-39	Bacteria	Bacteroidota	Flavobacteriia	Flavobacteriales	Weeksellaceae	Chryseobacterium
chrz	Chryseobacterium sp. 6424	Bacteria	Bacteroidota	Flavobacteriia	Flavobacteriales	Weeksellaceae	Chryseobacterium
chs	Chlamydia psittaci 01DC11	Bacteria	Chlamydiota	Chlamydiia	Chlamydiales	Chlamydiaceae	Chlamydia
cht	Chlamydia psittaci 08DC60	Bacteria	Chlamydiota	Chlamydiia	Chlamydiales	Chlamydiaceae	Chlamydia
chu	Cytophaga hutchinsonii ATCC 33406	Bacteria	Bacteroidota	Cytophagia	Cytophagales	Cytophagaceae	Cytophaga
chv	Campylobacter helveticus ATCC 51209	Bacteria	Pseudomonadota	Epsilonproteobacteria	Campylobacterales	Campylobacteraceae	Campylobacter
chw	Campylobacter hepaticus HV10	Bacteria	Pseudomonadota	Epsilonproteobacteria	Campylobacterales	Campylobacteraceae	Campylobacter
chy	Carboxydothermus hydrogenoformans Z-2901	Bacteria	Bacillota	Clostridia	Thermoanaerobacterales	Thermoanaerobacteraceae	Carboxydothermus
chyo	Campylobacter hyointestinalis subsp. hyointestinalis LMG 9260	Bacteria	Pseudomonadota	Epsilonproteobacteria	Campylobacterales	Campylobacteraceae	Campylobacter
chz	Chryseobacterium sp. StRB126	Bacteria	Bacteroidota	Flavobacteriia	Flavobacteriales	Weeksellaceae	Chryseobacterium
cia	Clostridium isatidis DSM 15098	Bacteria	Bacillota	Clostridia	Eubacteriales	Clostridiaceae	Clostridium
cid	Celeribacter indicus P73	Bacteria	Pseudomonadota	Alphaproteobacteria	Rhodobacterales	Rhodobacteraceae	Celeribacter
cie	Citrobacter sp. CRE-46 AR_0157	Bacteria	Pseudomonadota	Gammaproteobacteria	Enterobacterales	Enterobacteriaceae	Citrobacter
cif	Citrobacter sp. FDAARGOS_156	Bacteria	Pseudomonadota	Gammaproteobacteria	Enterobacterales	Enterobacteriaceae	Citrobacter
cig	Citricoccus sp. SGAir0453	Bacteria	Actinomycetota	Actinomycetia	Micrococcales	Micrococcaceae	Citricoccus
cih	Chryseobacterium sp. IHB B 17019	Bacteria	Bacteroidota	Flavobacteriia	Flavobacteriales	Weeksellaceae	Chryseobacterium
cii	Corynebacterium imitans DSM 44264	Bacteria	Actinomycetota	Actinomycetia	Corynebacteriales	Corynebacteriaceae	Corynebacterium
cij	Citromicrobium sp. JL477	Bacteria	Pseudomonadota	Alphaproteobacteria	Sphingomonadales	Sphingomonadaceae	Citromicrobium
cil	Chryseobacterium indoltheticum ATCC 27950	Bacteria	Bacteroidota	Flavobacteriia	Flavobacteriales	Weeksellaceae	Chryseobacterium
cio	Chryseobacterium indologenes FDAARGOS_337	Bacteria	Bacteroidota	Flavobacteriia	Flavobacteriales	Weeksellaceae	Chryseobacterium
cir	Citrobacter sp. CFNIH10	Bacteria	Pseudomonadota	Gammaproteobacteria	Enterobacterales	Enterobacteriaceae	Citrobacter
cis	Campylobacter insulaenigrae NCTC 12927	Bacteria	Pseudomonadota	Epsilonproteobacteria	Campylobacterales	Campylobacteraceae	Campylobacter
ciu	Clostridium innocuum LC-LUMC-CI-001	Bacteria	Bacillota	Erysipelotrichia	Erysipelotrichales	Erysipelotrichaceae	Erysipelatoclostridium
civ	Cruoricaptor ignavus M1214	Bacteria	Bacteroidota	Flavobacteriia	Flavobacteriales	Weeksellaceae	Cruoricaptor
cja	Cellvibrio japonicus Ueda107	Bacteria	Pseudomonadota	Gammaproteobacteria	Cellvibrionales	Cellvibrionaceae	Cellvibrio
cjb	Campylobacter jejuni subsp. jejuni NCTC 11168-BN148	Bacteria	Pseudomonadota	Epsilonproteobacteria	Campylobacterales	Campylobacteraceae	Campylobacter
cjd	Campylobacter jejuni subsp. doylei 269.97	Bacteria	Pseudomonadota	Epsilonproteobacteria	Campylobacterales	Campylobacteraceae	Campylobacter
cje	Campylobacter jejuni subsp. jejuni NCTC 11168 = ATCC 700819	Bacteria	Pseudomonadota	Epsilonproteobacteria	Campylobacterales	Campylobacteraceae	Campylobacter
cjei	Campylobacter jejuni subsp. jejuni 00-2425	Bacteria	Pseudomonadota	Epsilonproteobacteria	Campylobacterales	Campylobacteraceae	Campylobacter
cjej	Campylobacter jejuni subsp. jejuni 00-2426	Bacteria	Pseudomonadota	Epsilonproteobacteria	Campylobacterales	Campylobacteraceae	Campylobacter
cjen	Campylobacter jejuni subsp. jejuni 00-2544	Bacteria	Pseudomonadota	Epsilonproteobacteria	Campylobacterales	Campylobacteraceae	Campylobacter
cjer	Campylobacter jejuni subsp. jejuni R14	Bacteria	Pseudomonadota	Epsilonproteobacteria	Campylobacterales	Campylobacteraceae	Campylobacter
cjeu	Campylobacter jejuni subsp. jejuni 00-2538	Bacteria	Pseudomonadota	Epsilonproteobacteria	Campylobacterales	Campylobacteraceae	Campylobacter
cjg	Kaistella jeonii NCTC13459	Bacteria	Bacteroidota	Flavobacteriia	Flavobacteriales	Weeksellaceae	Kaistella
cji	Campylobacter jejuni subsp. jejuni IA3902	Bacteria	Pseudomonadota	Epsilonproteobacteria	Campylobacterales	Campylobacteraceae	Campylobacter
cjj	Campylobacter jejuni subsp. jejuni 81-176	Bacteria	Pseudomonadota	Epsilonproteobacteria	Campylobacterales	Campylobacteraceae	Campylobacter
cjk	Corynebacterium jeikeium K411	Bacteria	Actinomycetota	Actinomycetia	Corynebacteriales	Corynebacteriaceae	Corynebacterium
cjl	Campylobacter jejuni subsp. jejuni 00-1597	Bacteria	Pseudomonadota	Epsilonproteobacteria	Campylobacterales	Campylobacteraceae	Campylobacter
cjm	Campylobacter jejuni subsp. jejuni M1	Bacteria	Pseudomonadota	Epsilonproteobacteria	Campylobacterales	Campylobacteraceae	Campylobacter
cjn	Campylobacter jejuni subsp. jejuni ICDCCJ07001	Bacteria	Pseudomonadota	Epsilonproteobacteria	Campylobacterales	Campylobacteraceae	Campylobacter
cjp	Campylobacter jejuni subsp. jejuni PT14	Bacteria	Pseudomonadota	Epsilonproteobacteria	Campylobacterales	Campylobacteraceae	Campylobacter
cjq	Campylobacter jejuni subsp. jejuni 35925B2	Bacteria	Pseudomonadota	Epsilonproteobacteria	Campylobacterales	Campylobacteraceae	Campylobacter
cjr	Campylobacter jejuni RM1221	Bacteria	Pseudomonadota	Epsilonproteobacteria	Campylobacterales	Campylobacteraceae	Campylobacter
cjs	Campylobacter jejuni subsp. jejuni S3	Bacteria	Pseudomonadota	Epsilonproteobacteria	Campylobacterales	Campylobacteraceae	Campylobacter
cjt	Chryseobacterium joostei DSM 16927	Bacteria	Bacteroidota	Flavobacteriia	Flavobacteriales	Weeksellaceae	Chryseobacterium
cju	Campylobacter jejuni subsp. jejuni 81116	Bacteria	Pseudomonadota	Epsilonproteobacteria	Campylobacterales	Campylobacteraceae	Campylobacter
cjv	Campylobacter jejuni subsp. jejuni MTVDSCj20	Bacteria	Pseudomonadota	Epsilonproteobacteria	Campylobacterales	Campylobacteraceae	Campylobacter
cjw	Campylobacter jejuni subsp. jejuni 00-6200	Bacteria	Pseudomonadota	Epsilonproteobacteria	Campylobacterales	Campylobacteraceae	Campylobacter
cjx	Campylobacter jejuni 4031	Bacteria	Pseudomonadota	Epsilonproteobacteria	Campylobacterales	Campylobacteraceae	Campylobacter
cjy	Campylobacter jejuni subsp. jejuni YH001	Bacteria	Pseudomonadota	Epsilonproteobacteria	Campylobacterales	Campylobacteraceae	Campylobacter
cjz	Campylobacter jejuni 32488	Bacteria	Pseudomonadota	Epsilonproteobacteria	Campylobacterales	Campylobacteraceae	Campylobacter
cke	Comamonas kerstersii 8943	Bacteria	Pseudomonadota	Betaproteobacteria	Burkholderiales	Comamonadaceae	Comamonas
cki	Caldicellulosiruptor kristjanssonii I77R1B	Bacteria	Bacillota	Clostridia	Thermoanaerobacterales	Thermoanaerobacterales Family III. Incertae Sedis	Caldicellulosiruptor
ckl	Clostridium kluyveri DSM 555	Bacteria	Bacillota	Clostridia	Eubacteriales	Clostridiaceae	Clostridium
ckn	Caldicellulosiruptor kronotskyensis 2002	Bacteria	Bacillota	Clostridia	Thermoanaerobacterales	Thermoanaerobacterales Family III. Incertae Sedis	Caldicellulosiruptor
cko	Citrobacter koseri ATCC BAA-895	Bacteria	Pseudomonadota	Gammaproteobacteria	Enterobacterales	Enterobacteriaceae	Citrobacter
ckp	Corynebacterium kroppenstedtii DSM 44385	Bacteria	Actinomycetota	Actinomycetia	Corynebacteriales	Corynebacteriaceae	Corynebacterium
ckr	Clostridium kluyveri NBRC 12016	Bacteria	Bacillota	Clostridia	Eubacteriales	Clostridiaceae	Clostridium
cku	Corynebacterium kutscheri DSM 20755	Bacteria	Actinomycetota	Actinomycetia	Corynebacteriales	Corynebacteriaceae	Corynebacterium
cla	Campylobacter lari RM2100	Bacteria	Pseudomonadota	Epsilonproteobacteria	Campylobacterales	Campylobacteraceae	Campylobacter
clac	Chryseobacterium lactis KC_1864	Bacteria	Bacteroidota	Flavobacteriia	Flavobacteriales	Weeksellaceae	Epilithonimonas
clap	Cedecea lapagei NCTC11466	Bacteria	Pseudomonadota	Gammaproteobacteria	Enterobacterales	Enterobacteriaceae	Cedecea
clb	Clostridium sp. BNL1100	Bacteria	Bacillota	Clostridia	Eubacteriales	Clostridiaceae	Clostridium
clc	Caldicellulosiruptor lactoaceticus 6A	Bacteria	Bacillota	Clostridia	Thermoanaerobacterales	Thermoanaerobacterales Family III. Incertae Sedis	Caldicellulosiruptor
cld	Clostridium sporogenes NCIMB 10696	Bacteria	Bacillota	Clostridia	Eubacteriales	Clostridiaceae	Clostridium
cle	Cellulosilyticum lentocellum DSM 5427	Bacteria	Bacillota	Clostridia	Eubacteriales	Lachnospiraceae	Cellulosilyticum
clg	Caldisphaera lagunensis DSM 15908	Archaea	Thermoproteota	Thermoprotei	Acidilobales	Caldisphaeraceae	Caldisphaera
clh	Cellulophaga lytica HI1	Bacteria	Bacteroidota	Flavobacteriia	Flavobacteriales	Flavobacteriaceae	Cellulophaga
cli	Chlorobium limicola DSM 245	Bacteria	Chlorobiota	Chlorobia	Chlorobiales	Chlorobiaceae	Chlorobium
clj	Clostridium ljungdahlii DSM 13528	Bacteria	Bacillota	Clostridia	Eubacteriales	Clostridiaceae	Clostridium
clk	Capnocytophaga leadbetteri H6253	Bacteria	Bacteroidota	Flavobacteriia	Flavobacteriales	Flavobacteriaceae	Capnocytophaga
cll	Campylobacter lari subsp. concheus LMG 11760	Bacteria	Pseudomonadota	Epsilonproteobacteria	Campylobacterales	Campylobacteraceae	Campylobacter
clm	Campylobacter lari RM16712	Bacteria	Pseudomonadota	Epsilonproteobacteria	Campylobacterales	Campylobacteraceae	Campylobacter
cln	Campylobacter lari NCTC 11845	Bacteria	Pseudomonadota	Epsilonproteobacteria	Campylobacterales	Campylobacteraceae	Campylobacter
clo	Mageeibacillus indolicus UPII9-5	Bacteria	Bacillota	Clostridia	Eubacteriales	Oscillospiraceae	Mageeibacillus
clp	Chlamydia pneumoniae LPCoLN	Bacteria	Chlamydiota	Chlamydiia	Chlamydiales	Chlamydiaceae	Chlamydia
clq	Campylobacter lari CCUG 22395	Bacteria	Pseudomonadota	Epsilonproteobacteria	Campylobacterales	Campylobacteraceae	Campylobacter
clr	Campylobacter lari RM16701	Bacteria	Pseudomonadota	Epsilonproteobacteria	Campylobacterales	Campylobacteraceae	Campylobacter
cls	Clostridium sp. SY8519	Bacteria	Bacillota	Clostridia	Eubacteriales	Clostridiaceae	Clostridium
clt	Clostridium bornimense M2/40 (Clostridium sp. M2/40)	Bacteria	Bacillota	Clostridia	Eubacteriales	Clostridiaceae	Clostridium
clw	Corynebacterium lactis RW2-5	Bacteria	Actinomycetota	Actinomycetia	Corynebacteriales	Corynebacteriaceae	Corynebacterium
clx	Campylobacter lanienae NCTC 13004	Bacteria	Pseudomonadota	Epsilonproteobacteria	Campylobacterales	Campylobacteraceae	Campylobacter
cly	Cellulophaga lytica DSM 7489	Bacteria	Bacteroidota	Flavobacteriia	Flavobacteriales	Flavobacteriaceae	Cellulophaga
clz	Chlorobaculum limnaeum DSM 1677	Bacteria	Chlorobiota	Chlorobia	Chlorobiales	Chlorobiaceae	Chlorobaculum
cma	Caldivirga maquilingensis IC-167	Archaea	Thermoproteota	Thermoprotei	Thermoproteales	Thermoproteaceae	Caldivirga
cmag	Celeribacter manganoxidans DY25	Bacteria	Pseudomonadota	Alphaproteobacteria	Rhodobacterales	Rhodobacteraceae	Celeribacter
cmai	Cobetia marina JCM 21022	Bacteria	Pseudomonadota	Gammaproteobacteria	Oceanospirillales	Halomonadaceae	Cobetia
cman	Croceicoccus marinus E4A9	Bacteria	Pseudomonadota	Alphaproteobacteria	Sphingomonadales	Erythrobacteraceae	Croceicoccus
cmar	Celeribacter marinus IMCC 12053	Bacteria	Pseudomonadota	Alphaproteobacteria	Rhodobacterales	Rhodobacteraceae	Celeribacter
cmb	Caulobacter mirabilis FWC 38	Bacteria	Pseudomonadota	Alphaproteobacteria	Caulobacterales	Caulobacteraceae	Caulobacter
cmc	Clavibacter michiganensis subsp. nebraskensis NCPPB 2581	Bacteria	Actinomycetota	Actinomycetia	Micrococcales	Microbacteriaceae	Clavibacter
cmd	Corynebacterium maris DSM 45190	Bacteria	Actinomycetota	Actinomycetia	Corynebacteriales	Corynebacteriaceae	Corynebacterium
cmed	Caminibacter mediatlanticus TB-2	Bacteria	Pseudomonadota	Epsilonproteobacteria	Nautiliales	Nautiliaceae	Caminibacter
cmg	Chlamydia muridarum Nigg3 clone G28.38.1	Bacteria	Chlamydiota	Chlamydiia	Chlamydiales	Chlamydiaceae	Chlamydia
cmh	Clavibacter michiganensis subsp. insidiosus R1-1	Bacteria	Actinomycetota	Actinomycetia	Micrococcales	Microbacteriaceae	Clavibacter
cmi	Clavibacter michiganensis subsp. michiganensis NCPPB 382	Bacteria	Actinomycetota	Actinomycetia	Micrococcales	Microbacteriaceae	Clavibacter
cmik	Candidatus Mikella endobia	Bacteria	Pseudomonadota	Gammaproteobacteria	Enterobacterales	Enterobacteriaceae	Candidatus Mikella
cmin	Corynebacterium minutissimum NCTC10288	Bacteria	Actinomycetota	Actinomycetia	Corynebacteriales	Corynebacteriaceae	Corynebacterium
cmiu	Christensenella minuta DSM 22607	Bacteria	Bacillota	Clostridia	Eubacteriales	Christensenellaceae	Christensenella
cmj	Cronobacter malonaticus LMG 23826	Bacteria	Pseudomonadota	Gammaproteobacteria	Enterobacterales	Enterobacteriaceae	Cronobacter
cml	Carnobacterium maltaromaticum LMA28	Bacteria	Bacillota	Bacilli	Lactobacillales	Carnobacteriaceae	Carnobacterium
cmm	Chlamydia muridarum Nigg3 clone G0.1.1	Bacteria	Chlamydiota	Chlamydiia	Chlamydiales	Chlamydiaceae	Chlamydia
cmn	Chlamydia muridarum Nigg 2 MCR	Bacteria	Chlamydiota	Chlamydiia	Chlamydiales	Chlamydiaceae	Chlamydia
cmp	Chamaesiphon minutus PCC 6605	Bacteria	Cyanobacteria	-	Synechococcales	Chamaesiphonaceae	Chamaesiphon
cmq	Corynebacterium marinum DSM 44953	Bacteria	Actinomycetota	Actinomycetia	Corynebacteriales	Corynebacteriaceae	Corynebacterium
cmr	Cyclobacterium marinum DSM 745	Bacteria	Bacteroidota	Cytophagia	Cytophagales	Cyclobacteriaceae	Cyclobacterium
cms	Clavibacter michiganensis subsp. sepedonicus ATCC 33113	Bacteria	Actinomycetota	Actinomycetia	Micrococcales	Microbacteriaceae	Clavibacter
cmu	Chlamydia muridarum Nigg (Chlamydia trachomatis MoPn)	Bacteria	Chlamydiota	Chlamydiia	Chlamydiales	Chlamydiaceae	Chlamydia
cmuc	Campylobacter mucosalis ATCC 43264	Bacteria	Pseudomonadota	Epsilonproteobacteria	Campylobacterales	Campylobacteraceae	Campylobacter
cmur	Chlamydia muridarum Nigg CM972	Bacteria	Chlamydiota	Chlamydiia	Chlamydiales	Chlamydiaceae	Chlamydia
cmv	Corynebacterium mustelae DSM 45274	Bacteria	Actinomycetota	Actinomycetia	Corynebacteriales	Corynebacteriaceae	Corynebacterium
cmw	Cronobacter muytjensii ATCC 51329	Bacteria	Pseudomonadota	Gammaproteobacteria	Enterobacterales	Enterobacteriaceae	Cronobacter
cmx	Chlamydia muridarum Nigg3	Bacteria	Chlamydiota	Chlamydiia	Chlamydiales	Chlamydiaceae	Chlamydia
cmz	Chlamydia muridarum Nigg3 CMUT3-5	Bacteria	Chlamydiota	Chlamydiia	Chlamydiales	Chlamydiaceae	Chlamydia
cna	Croceicoccus naphthovorans PQ-2	Bacteria	Pseudomonadota	Alphaproteobacteria	Sphingomonadales	Erythrobacteraceae	Croceicoccus
cnc	Cupriavidus necator N-1	Bacteria	Pseudomonadota	Betaproteobacteria	Burkholderiales	Burkholderiaceae	Cupriavidus
cni	Calditerrivibrio nitroreducens DSM 19672	Bacteria	Deferribacterota	Deferribacteres	Deferribacterales	Deferribacteraceae	Calditerrivibrio
cnk	Chryseobacterium nakagawai G0041	Bacteria	Bacteroidota	Flavobacteriia	Flavobacteriales	Weeksellaceae	Chryseobacterium
cno	Clostridium novyi NT	Bacteria	Bacillota	Clostridia	Eubacteriales	Clostridiaceae	Clostridium
cnr	Cloacibacterium normanense NRS-1	Bacteria	Bacteroidota	Flavobacteriia	Flavobacteriales	Weeksellaceae	Cloacibacterium
cnt	Cedecea neteri SSMD04	Bacteria	Pseudomonadota	Gammaproteobacteria	Enterobacterales	Enterobacteriaceae	Cedecea
coa	Corynebacterium sp. ATCC 6931	Bacteria	Actinomycetota	Actinomycetia	Corynebacteriales	Corynebacteriaceae	Corynebacterium
cob	Caldicellulosiruptor obsidiansis OB47	Bacteria	Bacillota	Clostridia	Thermoanaerobacterales	Thermoanaerobacterales Family III. Incertae Sedis	Caldicellulosiruptor
coc	Capnocytophaga ochracea DSM 7271	Bacteria	Bacteroidota	Flavobacteriia	Flavobacteriales	Flavobacteriaceae	Capnocytophaga
cod	Corynebacterium pseudotuberculosis 1/06-A	Bacteria	Actinomycetota	Actinomycetia	Corynebacteriales	Corynebacteriaceae	Corynebacterium
coe	Corynebacterium pseudotuberculosis 258	Bacteria	Actinomycetota	Actinomycetia	Corynebacteriales	Corynebacteriaceae	Corynebacterium
cof	Comamonas sp. NLF 7-7	Bacteria	Pseudomonadota	Betaproteobacteria	Burkholderiales	Comamonadaceae	Comamonas
coh	Cohnella candidum 18JY8-7	Bacteria	Bacillota	Bacilli	Bacillales	Paenibacillaceae	Cohnella
cohn	Cohnella abietis HS21	Bacteria	Bacillota	Bacilli	Bacillales	Paenibacillaceae	Cohnella
coi	Corynebacterium pseudotuberculosis CIP 52.97	Bacteria	Actinomycetota	Actinomycetia	Corynebacteriales	Corynebacteriaceae	Corynebacterium
coj	Campylobacter ornithocola LMG 29815	Bacteria	Pseudomonadota	Epsilonproteobacteria	Campylobacterales	Campylobacteraceae	Campylobacter
col	Capnocytophaga sp. oral taxon 323 F0383	Bacteria	Bacteroidota	Flavobacteriia	Flavobacteriales	Flavobacteriaceae	Capnocytophaga
cola	Colwellia sp. Arc7-D	Bacteria	Pseudomonadota	Gammaproteobacteria	Alteromonadales	Colwelliaceae	Colwellia
colw	Colwellia sp. PAMC 21821	Bacteria	Pseudomonadota	Gammaproteobacteria	Alteromonadales	Colwelliaceae	Colwellia
com	Colwellia sp. MT41	Bacteria	Pseudomonadota	Gammaproteobacteria	Alteromonadales	Colwelliaceae	Colwellia
comm	Commensalibacter sp. ESL0284	Bacteria	Pseudomonadota	Alphaproteobacteria	Rhodospirillales	Acetobacteraceae	Commensalibacter
con	Confluentimicrobium sp. EMB200-NS6	Bacteria	Pseudomonadota	Alphaproteobacteria	Rhodobacterales	Rhodobacteraceae	Confluentimicrobium
cop	Corynebacterium pseudotuberculosis 31	Bacteria	Actinomycetota	Actinomycetia	Corynebacteriales	Corynebacteriaceae	Corynebacterium
copr	Coprobacter sp. 2CBH44	Bacteria	Bacteroidota	Bacteroidia	Bacteroidales	Barnesiellaceae	Coprobacter
coq	Commensalibacter sp. AMU001	Bacteria	Pseudomonadota	Alphaproteobacteria	Rhodospirillales	Acetobacteraceae	Commensalibacter
cor	Corynebacterium pseudotuberculosis 267	Bacteria	Actinomycetota	Actinomycetia	Corynebacteriales	Corynebacteriaceae	Corynebacterium
cos	Corynebacterium pseudotuberculosis 42/02-A	Bacteria	Actinomycetota	Actinomycetia	Corynebacteriales	Corynebacteriaceae	Corynebacterium
cou	Corynebacterium pseudotuberculosis Cp162	Bacteria	Actinomycetota	Actinomycetia	Corynebacteriales	Corynebacteriaceae	Corynebacterium
cov	Colwellia sp. Arc7-635	Bacteria	Pseudomonadota	Gammaproteobacteria	Alteromonadales	Colwelliaceae	Colwellia
cow	Caldicellulosiruptor owensensis OL	Bacteria	Bacillota	Clostridia	Thermoanaerobacterales	Thermoanaerobacterales Family III. Incertae Sedis	Caldicellulosiruptor
cox	Cupriavidus oxalaticus X32	Bacteria	Pseudomonadota	Betaproteobacteria	Burkholderiales	Burkholderiaceae	Cupriavidus
coz	Colwellia sp. PAMC 20917	Bacteria	Pseudomonadota	Gammaproteobacteria	Alteromonadales	Colwelliaceae	Colwellia
cpa	Chlamydia pneumoniae AR39	Bacteria	Chlamydiota	Chlamydiia	Chlamydiales	Chlamydiaceae	Chlamydia
cpae	Clostridium pasteurianum DSM 525 = ATCC 6013	Bacteria	Bacillota	Clostridia	Eubacteriales	Clostridiaceae	Clostridium
cpaf	Cetia pacifica TB6	Bacteria	Pseudomonadota	Epsilonproteobacteria	Nautiliales	Nautiliaceae	Cetia
cpar	Citrobacter pasteurii UMH17	Bacteria	Pseudomonadota	Gammaproteobacteria	Enterobacterales	Enterobacteriaceae	Citrobacter
cpas	Clostridium pasteurianum BC1	Bacteria	Bacillota	Clostridia	Eubacteriales	Clostridiaceae	Clostridium
cpat	Clostridium pasteurianum DSM 525 = ATCC 6013	Bacteria	Bacillota	Clostridia	Eubacteriales	Clostridiaceae	Clostridium
cpau	Cupriavidus pauculus FDAARGOS_614	Bacteria	Pseudomonadota	Betaproteobacteria	Burkholderiales	Burkholderiaceae	Cupriavidus
cpb	Chlorobium phaeobacteroides BS1	Bacteria	Chlorobiota	Chlorobia	Chlorobiales	Chlorobiaceae	Chlorobium
cpc	Chlorobaculum parvum NCIB 8327	Bacteria	Chlorobiota	Chlorobia	Chlorobiales	Chlorobiaceae	Chlorobaculum
cpe	Clostridium perfringens 13	Bacteria	Bacillota	Clostridia	Eubacteriales	Clostridiaceae	Clostridium
cpec	Chlamydia pecorum P787	Bacteria	Chlamydiota	Chlamydiia	Chlamydiales	Chlamydiaceae	Chlamydia
cpeg	Corynebacterium pelargi 136/3	Bacteria	Actinomycetota	Actinomycetia	Corynebacteriales	Corynebacteriaceae	Corynebacterium
cpel	Campylobacter peloridis LMG 23910	Bacteria	Pseudomonadota	Epsilonproteobacteria	Campylobacterales	Campylobacteraceae	Campylobacter
cpeo	Chlamydia pecorum PV3056/3	Bacteria	Chlamydiota	Chlamydiia	Chlamydiales	Chlamydiaceae	Chlamydia
cper	Chlamydia pecorum W73	Bacteria	Chlamydiota	Chlamydiia	Chlamydiales	Chlamydiaceae	Chlamydia
cpf	Clostridium perfringens ATCC 13124	Bacteria	Bacillota	Clostridia	Eubacteriales	Clostridiaceae	Clostridium
cpg	Corynebacterium pseudotuberculosis 316	Bacteria	Actinomycetota	Actinomycetia	Corynebacteriales	Corynebacteriaceae	Corynebacterium
cph	Chlorobium phaeobacteroides DSM 266	Bacteria	Chlorobiota	Chlorobia	Chlorobiales	Chlorobiaceae	Chlorobium
cpho	Corynebacterium phocae M408/89/1	Bacteria	Actinomycetota	Actinomycetia	Corynebacteriales	Corynebacteriaceae	Corynebacterium
cphy	Cnuibacter physcomitrellae XA(T)	Bacteria	Actinomycetota	Actinomycetia	Micrococcales	Microbacteriaceae	Cnuibacter
cpi	Chitinophaga pinensis DSM 2588	Bacteria	Bacteroidota	Chitinophagia	Chitinophagales	Chitinophagaceae	Chitinophaga
cpin	Campylobacter pinnipediorum subsp. caledonicus RM18020	Bacteria	Pseudomonadota	Epsilonproteobacteria	Campylobacterales	Campylobacteraceae	Campylobacter
cpip	Chryseobacterium piperi ATCC BAA-1782	Bacteria	Bacteroidota	Flavobacteriia	Flavobacteriales	Weeksellaceae	Chryseobacterium
cpj	Chlamydia pneumoniae J138	Bacteria	Chlamydiota	Chlamydiia	Chlamydiales	Chlamydiaceae	Chlamydia
cpk	Corynebacterium pseudotuberculosis 1002	Bacteria	Actinomycetota	Actinomycetia	Corynebacteriales	Corynebacteriaceae	Corynebacterium
cpl	Corynebacterium pseudotuberculosis 3/99-5	Bacteria	Actinomycetota	Actinomycetia	Corynebacteriales	Corynebacteriaceae	Corynebacterium
cpm	Chlamydia pecorum E58	Bacteria	Chlamydiota	Chlamydiia	Chlamydiales	Chlamydiaceae	Chlamydia
cpn	Chlamydia pneumoniae CWL029	Bacteria	Chlamydiota	Chlamydiia	Chlamydiales	Chlamydiaceae	Chlamydia
cpo	Coprothermobacter proteolyticus DSM 5265	Bacteria	Coprothermobacterota	Coprothermobacteria	Coprothermobacterales	Coprothermobacteraceae	Coprothermobacter
cpor	Cloacibacillus porcorum CL-84	Bacteria	Synergistota	Synergistia	Synergistales	Synergistaceae	Cloacibacillus
cpot	Citrobacter portucalensis FDAARGOS_617	Bacteria	Pseudomonadota	Gammaproteobacteria	Enterobacterales	Enterobacteriaceae	Citrobacter
cpp	Corynebacterium pseudotuberculosis P54B96	Bacteria	Actinomycetota	Actinomycetia	Corynebacteriales	Corynebacteriaceae	Corynebacterium
cpq	Corynebacterium pseudotuberculosis C231	Bacteria	Actinomycetota	Actinomycetia	Corynebacteriales	Corynebacteriaceae	Corynebacterium
cpr	Clostridium perfringens SM101	Bacteria	Bacillota	Clostridia	Eubacteriales	Clostridiaceae	Clostridium
cpra	Collimonas pratensis Ter91	Bacteria	Pseudomonadota	Betaproteobacteria	Burkholderiales	Oxalobacteraceae	Collimonas
cpre	Corynebacterium provencense 17KM38	Bacteria	Actinomycetota	Actinomycetia	Corynebacteriales	Corynebacteriaceae	Corynebacterium
cpro	Anaerotignum propionicum DSM 1682 (Clostridium propionicum DSM 1682)	Bacteria	Bacillota	Clostridia	Eubacteriales	Lachnospiraceae	Anaerotignum
cprv	Candidatus Cyclonatronum proteinivorum Omega	Bacteria	Balneolota	-	-	-	Candidatus Cyclonatronum
cps	Colwellia psychrerythraea 34H	Bacteria	Pseudomonadota	Gammaproteobacteria	Alteromonadales	Colwelliaceae	Colwellia
cpsa	Chlamydia psittaci Mat116 (Chlamydophila psittaci Mat116)	Bacteria	Chlamydiota	Chlamydiia	Chlamydiales	Chlamydiaceae	Chlamydia
cpsb	Chlamydia psittaci 84/55	Bacteria	Chlamydiota	Chlamydiia	Chlamydiales	Chlamydiaceae	Chlamydia
cpsc	Chlamydia psittaci CP3	Bacteria	Chlamydiota	Chlamydiia	Chlamydiales	Chlamydiaceae	Chlamydia
cpsd	Chlamydia psittaci 01DC12	Bacteria	Chlamydiota	Chlamydiia	Chlamydiales	Chlamydiaceae	Chlamydia
cpse	Corynebacterium pseudotuberculosis 48252	Bacteria	Actinomycetota	Actinomycetia	Corynebacteriales	Corynebacteriaceae	Corynebacterium
cpsf	Corynebacterium pseudotuberculosis Ft_2193/67	Bacteria	Actinomycetota	Actinomycetia	Corynebacteriales	Corynebacteriaceae	Corynebacterium
cpsg	Chlamydia psittaci GR9	Bacteria	Chlamydiota	Chlamydiia	Chlamydiales	Chlamydiaceae	Chlamydia
cpsi	Chlamydia psittaci MN	Bacteria	Chlamydiota	Chlamydiia	Chlamydiales	Chlamydiaceae	Chlamydia
cpsm	Chlamydia psittaci M56	Bacteria	Chlamydiota	Chlamydiia	Chlamydiales	Chlamydiaceae	Chlamydia
cpsn	Chlamydia psittaci NJ1	Bacteria	Chlamydiota	Chlamydiia	Chlamydiales	Chlamydiaceae	Chlamydia
cpso	Corynebacterium pseudopelargi 812CH	Bacteria	Actinomycetota	Actinomycetia	Corynebacteriales	Corynebacteriaceae	Corynebacterium
cpst	Chlamydia psittaci WS/RT/E30	Bacteria	Chlamydiota	Chlamydiia	Chlamydiales	Chlamydiaceae	Chlamydia
cpsu	Corynebacterium pseudotuberculosis CS_10	Bacteria	Actinomycetota	Actinomycetia	Corynebacteriales	Corynebacteriaceae	Corynebacterium
cpsv	Chlamydia psittaci VS225	Bacteria	Chlamydiota	Chlamydiia	Chlamydiales	Chlamydiaceae	Chlamydia
cpsw	Chlamydia psittaci WC	Bacteria	Chlamydiota	Chlamydiia	Chlamydiales	Chlamydiaceae	Chlamydia
cpt	Chlamydia pneumoniae TW-183	Bacteria	Chlamydiota	Chlamydiia	Chlamydiales	Chlamydiaceae	Chlamydia
cpu	Corynebacterium pseudotuberculosis FRC41	Bacteria	Actinomycetota	Actinomycetia	Corynebacteriales	Corynebacteriaceae	Corynebacterium
cpx	Corynebacterium pseudotuberculosis I19	Bacteria	Actinomycetota	Actinomycetia	Corynebacteriales	Corynebacteriaceae	Corynebacterium
cpy	Lachnoclostridium phytofermentans ISDg (Clostridium phytofermentans ISDg)	Bacteria	Bacillota	Clostridia	Eubacteriales	Lachnospiraceae	Lachnoclostridium
cpz	Corynebacterium pseudotuberculosis PAT10	Bacteria	Actinomycetota	Actinomycetia	Corynebacteriales	Corynebacteriaceae	Corynebacterium
cqf	Curtobacterium flaccumfaciens pv. flaccumfaciens P990	Bacteria	Actinomycetota	Actinomycetia	Micrococcales	Microbacteriaceae	Curtobacterium
cra	Chlamydia trachomatis A2497	Bacteria	Chlamydiota	Chlamydiia	Chlamydiales	Chlamydiaceae	Chlamydia
crc	Candidatus Carsonella ruddii CS; endosymbiont of Ctenarytaina spatulata	Bacteria	Pseudomonadota	Gammaproteobacteria	Oceanospirillales	Halomonadaceae	Candidatus Carsonella
crd	Corynebacterium resistens DSM 45100	Bacteria	Actinomycetota	Actinomycetia	Corynebacteriales	Corynebacteriaceae	Corynebacterium
crf	Corynebacterium rouxii FRC0190	Bacteria	Actinomycetota	Actinomycetia	Corynebacteriales	Corynebacteriaceae	Corynebacterium
crh	Candidatus Carsonella ruddii HC; endosymbiont of Heteropsylla cubana	Bacteria	Pseudomonadota	Gammaproteobacteria	Oceanospirillales	Halomonadaceae	Candidatus Carsonella
cri	Candidatus Carsonella ruddii DC; endosymbiont of Diaphorina citri (Asian citrus psyllid)	Bacteria	Pseudomonadota	Gammaproteobacteria	Oceanospirillales	Halomonadaceae	Candidatus Carsonella
crl	Corynebacterium renale NCTC7448	Bacteria	Actinomycetota	Actinomycetia	Corynebacteriales	Corynebacteriaceae	Corynebacterium
crn	Carnobacterium sp. 17-4	Bacteria	Bacillota	Bacilli	Lactobacillales	Carnobacteriaceae	Carnobacterium
cro	Citrobacter rodentium ICC168	Bacteria	Pseudomonadota	Gammaproteobacteria	Enterobacterales	Enterobacteriaceae	Citrobacter
crp	Candidatus Carsonella ruddii PV; endosymbiont of Pachypsylla venusta (hackberry petiole gall psyllid)	Bacteria	Pseudomonadota	Gammaproteobacteria	Oceanospirillales	Halomonadaceae	Candidatus Carsonella
crs	Crassaminicella sp. SY095	Bacteria	Bacillota	Clostridia	Eubacteriales	Clostridiaceae	Crassaminicella
crt	Candidatus Carsonella ruddii HT; endosymbiont of Heteropsylla texana	Bacteria	Pseudomonadota	Gammaproteobacteria	Oceanospirillales	Halomonadaceae	Candidatus Carsonella
cru	Candidatus Carsonella ruddii CE; endosymbiont of Ctenarytaina eucalypti	Bacteria	Pseudomonadota	Gammaproteobacteria	Oceanospirillales	Halomonadaceae	Candidatus Carsonella
crv	Candidatus Carsonella ruddii PC isolate NHV; endosymbiont of Pachypsylla celtidis (hackberry nipplegall maker)	Bacteria	Pseudomonadota	Gammaproteobacteria	Oceanospirillales	Halomonadaceae	Candidatus Carsonella
crx	Campylobacter rectus ATCC 33238	Bacteria	Pseudomonadota	Epsilonproteobacteria	Campylobacterales	Campylobacteraceae	Campylobacter
cry	Cryobacterium sp. LW097	Bacteria	Actinomycetota	Actinomycetia	Micrococcales	Microbacteriaceae	Cryobacterium
crz	Chromobacterium rhizoryzae JP2-74	Bacteria	Pseudomonadota	Betaproteobacteria	Neisseriales	Chromobacteriaceae	Chromobacterium
csa	Chromohalobacter salexigens DSM 3043	Bacteria	Pseudomonadota	Gammaproteobacteria	Oceanospirillales	Halomonadaceae	Chromohalobacter
csan	Corynebacterium sanguinis CCUG 58655	Bacteria	Actinomycetota	Actinomycetia	Corynebacteriales	Corynebacteriaceae	Corynebacterium
csb	Clostridium saccharobutylicum DSM 13864	Bacteria	Bacillota	Clostridia	Eubacteriales	Clostridiaceae	Clostridium
csc	Caldicellulosiruptor saccharolyticus DSM 8903	Bacteria	Bacillota	Clostridia	Thermoanaerobacterales	Thermoanaerobacterales Family III. Incertae Sedis	Caldicellulosiruptor
csci	Clostridium scindens ATCC 35704	Bacteria	Bacillota	Clostridia	Eubacteriales	Lachnospiraceae	Lachnoclostridium
csd	Thermoclostridium stercorarium subsp. stercorarium DSM 8532 (Clostridium stercorarium subsp. stercorarium DSM 8532)	Bacteria	Bacillota	Clostridia	Eubacteriales	Oscillospiraceae	Thermoclostridium
cse	Caulobacter segnis ATCC 21756	Bacteria	Pseudomonadota	Alphaproteobacteria	Caulobacterales	Caulobacteraceae	Caulobacter
csep	Clostridium septicum DSM 7534	Bacteria	Bacillota	Clostridia	Eubacteriales	Clostridiaceae	Clostridium
cser	Comamonas serinivorans DSM 26136	Bacteria	Pseudomonadota	Betaproteobacteria	Burkholderiales	Comamonadaceae	Comamonas
csf	Campylobacter subantarcticus LMG 24377	Bacteria	Pseudomonadota	Epsilonproteobacteria	Campylobacterales	Campylobacteraceae	Campylobacter
csg	Cylindrospermum stagnale PCC 7417	Bacteria	Cyanobacteria	-	Nostocales	Nostocaceae	Cylindrospermum
csh	Clostridium saccharolyticum WM1	Bacteria	Bacillota	Clostridia	Eubacteriales	Lachnospiraceae	Lacrimispora
csha	Chryseobacterium shandongense G0239	Bacteria	Bacteroidota	Flavobacteriia	Flavobacteriales	Weeksellaceae	Chryseobacterium
csho	Campylobacter showae ATCC 51146	Bacteria	Pseudomonadota	Epsilonproteobacteria	Campylobacterales	Campylobacteraceae	Campylobacter
csi	Cronobacter malonaticus CMCC45402 (Cronobacter sakazakii CMCC 45402)	Bacteria	Pseudomonadota	Gammaproteobacteria	Enterobacterales	Enterobacteriaceae	Cronobacter
csj	Cronobacter sakazakii ATCC 29544	Bacteria	Pseudomonadota	Gammaproteobacteria	Enterobacterales	Enterobacteriaceae	Cronobacter
csk	Cronobacter sakazakii ES15	Bacteria	Pseudomonadota	Gammaproteobacteria	Enterobacterales	Enterobacteriaceae	Cronobacter
csm	Campylobacter subantarcticus LMG 24374	Bacteria	Pseudomonadota	Epsilonproteobacteria	Campylobacterales	Campylobacteraceae	Campylobacter
csn	Cyanobacterium stanieri PCC 7202	Bacteria	Cyanobacteria	-	Chroococcales	Geminocystaceae	Cyanobacterium
csp	Corynebacterium simulans PES1	Bacteria	Actinomycetota	Actinomycetia	Corynebacteriales	Corynebacteriaceae	Corynebacterium
cspf	Campylobacter sputorum bv. faecalis CCUG 20703	Bacteria	Pseudomonadota	Epsilonproteobacteria	Campylobacterales	Campylobacteraceae	Campylobacter
csph	Corynebacterium sphenisci DSM 44792	Bacteria	Actinomycetota	Actinomycetia	Corynebacteriales	Corynebacteriaceae	Corynebacterium
cspu	Capnocytophaga sputigena KC1668	Bacteria	Bacteroidota	Flavobacteriia	Flavobacteriales	Flavobacteriaceae	Capnocytophaga
csq	Clostridium scatologenes ATCC 25775	Bacteria	Bacillota	Clostridia	Eubacteriales	Clostridiaceae	Clostridium
csr	Clostridium saccharoperbutylacetonicum N1-4(HMT)	Bacteria	Bacillota	Clostridia	Eubacteriales	Clostridiaceae	Clostridium
css	Thermoclostridium stercorarium subsp. stercorarium DSM 8532 (Clostridium stercorarium subsp. stercorarium DSM 8532)	Bacteria	Bacillota	Clostridia	Eubacteriales	Oscillospiraceae	Thermoclostridium
cst	Acetoanaerobium sticklandii DSM 519	Bacteria	Bacillota	Clostridia	Eubacteriales	Peptostreptococcaceae	Acetoanaerobium
csta	Corynebacterium stationis 622=DSM 20302	Bacteria	Actinomycetota	Actinomycetia	Corynebacteriales	Corynebacteriaceae	Corynebacterium
cste	Conchiformibius steedae DSM 2580	Bacteria	Pseudomonadota	Betaproteobacteria	Neisseriales	Neisseriaceae	Conchiformibius
csto	Capnocytophaga stomatis H2177	Bacteria	Bacteroidota	Flavobacteriia	Flavobacteriales	Flavobacteriaceae	Capnocytophaga
cstr	Corynebacterium striatum KC-Na-01	Bacteria	Actinomycetota	Actinomycetia	Corynebacteriales	Corynebacteriaceae	Corynebacterium
csu	Candidatus Caldiarchaeum subterraneum	Archaea	Thaumarchaeota	-	-	-	Candidatus Caldiarchaeum
csur	Corynebacterium suranareeae N24	Bacteria	Actinomycetota	Actinomycetia	Corynebacteriales	Corynebacteriaceae	Corynebacterium
csw	Chlamydia trachomatis Sweden2	Bacteria	Chlamydiota	Chlamydiia	Chlamydiales	Chlamydiaceae	Chlamydia
csx	Corynebacterium singulare IBS B52218	Bacteria	Actinomycetota	Actinomycetia	Corynebacteriales	Corynebacteriaceae	Corynebacterium
csy	Cenarchaeum symbiosum A	Archaea	Thaumarchaeota	-	Cenarchaeales	Cenarchaeaceae	Cenarchaeum
csz	Cronobacter sakazakii Sp291	Bacteria	Pseudomonadota	Gammaproteobacteria	Enterobacterales	Enterobacteriaceae	Cronobacter
cta	Chlamydia trachomatis A/HAR-13	Bacteria	Chlamydiota	Chlamydiia	Chlamydiales	Chlamydiaceae	Chlamydia
ctae	Clostridium taeniosporum 1/k	Bacteria	Bacillota	Clostridia	Eubacteriales	Clostridiaceae	Clostridium
ctai	Chryseobacterium taihuense 3012STDY6944375	Bacteria	Bacteroidota	Flavobacteriia	Flavobacteriales	Weeksellaceae	Chryseobacterium
ctak	Chryseobacterium taklimakanense NCTC13490	Bacteria	Bacteroidota	Flavobacteriia	Flavobacteriales	Weeksellaceae	Planobacterium
ctb	Chlamydia trachomatis 434/Bu	Bacteria	Chlamydiota	Chlamydiia	Chlamydiales	Chlamydiaceae	Chlamydia
ctc	Clostridium tetani E88	Bacteria	Bacillota	Clostridia	Eubacteriales	Clostridiaceae	Clostridium
ctcf	Chlamydia trachomatis RC-F/69	Bacteria	Chlamydiota	Chlamydiia	Chlamydiales	Chlamydiaceae	Chlamydia
ctch	Chlamydia trachomatis F/11-96	Bacteria	Chlamydiota	Chlamydiia	Chlamydiales	Chlamydiaceae	Chlamydia
ctcj	Chlamydia trachomatis RC-J/943	Bacteria	Chlamydiota	Chlamydiia	Chlamydiales	Chlamydiaceae	Chlamydia
ctct	Chlamydia trachomatis C/TW-3	Bacteria	Chlamydiota	Chlamydiia	Chlamydiales	Chlamydiaceae	Chlamydia
ctd	Chlamydia trachomatis D-EC	Bacteria	Chlamydiota	Chlamydiia	Chlamydiales	Chlamydiaceae	Chlamydia
cte	Chlorobaculum tepidum TLS (Chlorobium tepidum TLS)	Bacteria	Chlorobiota	Chlorobia	Chlorobiales	Chlorobiaceae	Chlorobaculum
ctec	Chlamydia trachomatis E/C599	Bacteria	Chlamydiota	Chlamydiia	Chlamydiales	Chlamydiaceae	Chlamydia
cted	Corynebacterium testudinoris DSM 44614	Bacteria	Actinomycetota	Actinomycetia	Corynebacteriales	Corynebacteriaceae	Corynebacterium
ctel	Citrobacter telavivum 6105	Bacteria	Pseudomonadota	Gammaproteobacteria	Enterobacterales	Enterobacteriaceae	Citrobacter
cter	Corynebacterium terpenotabidum Y-11	Bacteria	Actinomycetota	Actinomycetia	Corynebacteriales	Corynebacteriaceae	Corynebacterium
ctes	Comamonas testosteroni TK102	Bacteria	Pseudomonadota	Betaproteobacteria	Burkholderiales	Comamonadaceae	Comamonas
ctet	Clostridium tetani 12124569	Bacteria	Bacillota	Clostridia	Eubacteriales	Clostridiaceae	Clostridium
ctf	Chlamydia trachomatis D-LC	Bacteria	Chlamydiota	Chlamydiia	Chlamydiales	Chlamydiaceae	Chlamydia
ctfs	Chlamydia trachomatis RC-F(s)/342	Bacteria	Chlamydiota	Chlamydiia	Chlamydiales	Chlamydiaceae	Chlamydia
ctfw	Chlamydia trachomatis F/SWFPminus	Bacteria	Chlamydiota	Chlamydiia	Chlamydiales	Chlamydiaceae	Chlamydia
ctg	Chlamydia trachomatis E/11023	Bacteria	Chlamydiota	Chlamydiia	Chlamydiales	Chlamydiaceae	Chlamydia
cth	Hungateiclostridium thermocellum ATCC 27405 (Clostridium thermocellum ATCC 27405)	Bacteria	Bacillota	Clostridia	Eubacteriales	Oscillospiraceae	Acetivibrio
cthd	Pseudoclostridium thermosuccinogenes DSM 5807 (Clostridium thermosuccinogenes DSM 5807)	Bacteria	Bacillota	Clostridia	Eubacteriales	Oscillospiraceae	Pseudoclostridium
cthe	Chroococcidiopsis thermalis PCC 7203	Bacteria	Cyanobacteria	-	Chroococcidiopsidales	Chroococcidiopsidaceae	Chroococcidiopsis
cthf	Chlamydia trachomatis RC-F(s)/852	Bacteria	Chlamydiota	Chlamydiia	Chlamydiales	Chlamydiaceae	Chlamydia
cthi	Caldimicrobium thiodismutans TF1	Bacteria	Thermodesulfobacteriota	Thermodesulfobacteria	Thermodesulfobacteriales	Thermodesulfobacteriaceae	Caldimicrobium
cthj	Chlamydia trachomatis RC-J/953	Bacteria	Chlamydiota	Chlamydiia	Chlamydiales	Chlamydiaceae	Chlamydia
cthm	Carboxydocella thermautotrophica 019	Bacteria	Bacillota	Clostridia	Eubacteriales	Clostridiales Family XVI. Incertae Sedis	Carboxydocella
cti	Cupriavidus taiwanensis LMG 19424	Bacteria	Pseudomonadota	Betaproteobacteria	Burkholderiales	Burkholderiaceae	Cupriavidus
ctj	Chlamydia trachomatis B/Jali20/OT	Bacteria	Chlamydiota	Chlamydiia	Chlamydiales	Chlamydiaceae	Chlamydia
ctjs	Chlamydia trachomatis RC-J(s)/122	Bacteria	Chlamydiota	Chlamydiia	Chlamydiales	Chlamydiaceae	Chlamydia
ctjt	Chlamydia trachomatis J/6276tet1	Bacteria	Chlamydiota	Chlamydiia	Chlamydiales	Chlamydiaceae	Chlamydia
ctk	Chlamydia trachomatis E/150	Bacteria	Chlamydiota	Chlamydiia	Chlamydiales	Chlamydiaceae	Chlamydia
ctl	Chlamydia trachomatis L2b/UCH-1/proctitis	Bacteria	Chlamydiota	Chlamydiia	Chlamydiales	Chlamydiaceae	Chlamydia
ctla	Chlamydia trachomatis L2b/Ams2	Bacteria	Chlamydiota	Chlamydiia	Chlamydiales	Chlamydiaceae	Chlamydia
ctlb	Chlamydia trachomatis L2b/795	Bacteria	Chlamydiota	Chlamydiia	Chlamydiales	Chlamydiaceae	Chlamydia
ctlc	Chlamydia trachomatis L2b/Canada1	Bacteria	Chlamydiota	Chlamydiia	Chlamydiales	Chlamydiaceae	Chlamydia
ctlf	Chlamydia trachomatis L2/434/Bu(f)	Bacteria	Chlamydiota	Chlamydiia	Chlamydiales	Chlamydiaceae	Chlamydia
ctli	Chlamydia trachomatis L2/434/Bu(i)	Bacteria	Chlamydiota	Chlamydiia	Chlamydiales	Chlamydiaceae	Chlamydia
ctlj	Chlamydia trachomatis L1/115	Bacteria	Chlamydiota	Chlamydiia	Chlamydiales	Chlamydiaceae	Chlamydia
ctll	Chlamydia trachomatis L1/440/LN	Bacteria	Chlamydiota	Chlamydiia	Chlamydiales	Chlamydiaceae	Chlamydia
ctlm	Chlamydia trachomatis L2b/Ams3	Bacteria	Chlamydiota	Chlamydiia	Chlamydiales	Chlamydiaceae	Chlamydia
ctln	Chlamydia trachomatis L2b/Canada2	Bacteria	Chlamydiota	Chlamydiia	Chlamydiales	Chlamydiaceae	Chlamydia
ctlq	Chlamydia trachomatis L2b/8200/07	Bacteria	Chlamydiota	Chlamydiia	Chlamydiales	Chlamydiaceae	Chlamydia
ctls	Chlamydia trachomatis L2b/Ams4	Bacteria	Chlamydiota	Chlamydiia	Chlamydiales	Chlamydiaceae	Chlamydia
ctlx	Chlamydia trachomatis L1/224	Bacteria	Chlamydiota	Chlamydiia	Chlamydiales	Chlamydiaceae	Chlamydia
ctlz	Chlamydia trachomatis L2b/Ams5	Bacteria	Chlamydiota	Chlamydiia	Chlamydiales	Chlamydiaceae	Chlamydia
ctm	Chloracidobacterium thermophilum B	Bacteria	Acidobacteriota	Blastocatellia	-	-	Chloracidobacterium
ctmj	Chlamydia trachomatis RC-J/966	Bacteria	Chlamydiota	Chlamydiia	Chlamydiales	Chlamydiaceae	Chlamydia
ctn	Chlamydia trachomatis G/11074	Bacteria	Chlamydiota	Chlamydiia	Chlamydiales	Chlamydiaceae	Chlamydia
cto	Chlamydia trachomatis L2c	Bacteria	Chlamydiota	Chlamydiia	Chlamydiales	Chlamydiaceae	Chlamydia
ctq	Chlamydia trachomatis G/11222	Bacteria	Chlamydiota	Chlamydiia	Chlamydiales	Chlamydiaceae	Chlamydia
ctr	Chlamydia trachomatis D/UW-3/CX	Bacteria	Chlamydiota	Chlamydiia	Chlamydiales	Chlamydiaceae	Chlamydia
ctra	Chlamydia trachomatis IU888	Bacteria	Chlamydiota	Chlamydiia	Chlamydiales	Chlamydiaceae	Chlamydia
ctrb	Chlamydia trachomatis E/Bour	Bacteria	Chlamydiota	Chlamydiia	Chlamydiales	Chlamydiaceae	Chlamydia
ctrc	Chlamydia trachomatis RC-L2/55	Bacteria	Chlamydiota	Chlamydiia	Chlamydiales	Chlamydiaceae	Chlamydia
ctrd	Chlamydia trachomatis D/SotonD1	Bacteria	Chlamydiota	Chlamydiia	Chlamydiales	Chlamydiaceae	Chlamydia
ctre	Chlamydia trachomatis E/SotonE4	Bacteria	Chlamydiota	Chlamydiia	Chlamydiales	Chlamydiaceae	Chlamydia
ctrf	Chlamydia trachomatis F/SotonF3	Bacteria	Chlamydiota	Chlamydiia	Chlamydiales	Chlamydiaceae	Chlamydia
ctrg	Chlamydia trachomatis G/SotonG1	Bacteria	Chlamydiota	Chlamydiia	Chlamydiales	Chlamydiaceae	Chlamydia
ctrh	Chlamydia trachomatis Ia/SotonIa1	Bacteria	Chlamydiota	Chlamydiia	Chlamydiales	Chlamydiaceae	Chlamydia
ctri	Chlamydia trachomatis IU824	Bacteria	Chlamydiota	Chlamydiia	Chlamydiales	Chlamydiaceae	Chlamydia
ctrj	Chlamydia trachomatis Ia/SotonIa3	Bacteria	Chlamydiota	Chlamydiia	Chlamydiales	Chlamydiaceae	Chlamydia
ctrk	Chlamydia trachomatis K/SotonK1	Bacteria	Chlamydiota	Chlamydiia	Chlamydiales	Chlamydiaceae	Chlamydia
ctrl	Chlamydia trachomatis L2b/LST	Bacteria	Chlamydiota	Chlamydiia	Chlamydiales	Chlamydiaceae	Chlamydia
ctrm	Chlamydia trachomatis L2b/Ams1	Bacteria	Chlamydiota	Chlamydiia	Chlamydiales	Chlamydiaceae	Chlamydia
ctrn	Chlamydia trachomatis L3/404/LN	Bacteria	Chlamydiota	Chlamydiia	Chlamydiales	Chlamydiaceae	Chlamydia
ctro	Chlamydia trachomatis D/SotonD5	Bacteria	Chlamydiota	Chlamydiia	Chlamydiales	Chlamydiaceae	Chlamydia
ctrp	Chlamydia trachomatis L1/1322/p2	Bacteria	Chlamydiota	Chlamydiia	Chlamydiales	Chlamydiaceae	Chlamydia
ctrq	Chlamydia trachomatis A/363	Bacteria	Chlamydiota	Chlamydiia	Chlamydiales	Chlamydiaceae	Chlamydia
ctrr	Chlamydia trachomatis L2/25667R	Bacteria	Chlamydiota	Chlamydiia	Chlamydiales	Chlamydiaceae	Chlamydia
ctrs	Chlamydia trachomatis E/SotonE8	Bacteria	Chlamydiota	Chlamydiia	Chlamydiales	Chlamydiaceae	Chlamydia
ctrt	Chlamydia trachomatis D/SotonD6	Bacteria	Chlamydiota	Chlamydiia	Chlamydiales	Chlamydiaceae	Chlamydia
ctru	Chlamydia trachomatis L2b/UCH-2	Bacteria	Chlamydiota	Chlamydiia	Chlamydiales	Chlamydiaceae	Chlamydia
ctrv	Chlamydia trachomatis L2b/CV204	Bacteria	Chlamydiota	Chlamydiia	Chlamydiales	Chlamydiaceae	Chlamydia
ctrw	Chlamydia trachomatis RC-L2(s)/3	Bacteria	Chlamydiota	Chlamydiia	Chlamydiales	Chlamydiaceae	Chlamydia
ctrx	Chlamydia trachomatis A/5291	Bacteria	Chlamydiota	Chlamydiia	Chlamydiales	Chlamydiaceae	Chlamydia
ctry	Chlamydia trachomatis RC-L2(s)/46	Bacteria	Chlamydiota	Chlamydiia	Chlamydiales	Chlamydiaceae	Chlamydia
ctrz	Chlamydia trachomatis A/7249	Bacteria	Chlamydiota	Chlamydiia	Chlamydiales	Chlamydiaceae	Chlamydia
cts	Chloroherpeton thalassium ATCC 35110	Bacteria	Chlorobiota	Chlorobia	Chlorobiales	Chlorobiaceae	Chloroherpeton
ctt	Comamonas thiooxydans CNB-1 (Comamonas testosteroni CNB-2)	Bacteria	Pseudomonadota	Betaproteobacteria	Burkholderiales	Comamonadaceae	Comamonas
cttj	Chlamydia trachomatis RC-J/971	Bacteria	Chlamydiota	Chlamydiia	Chlamydiales	Chlamydiaceae	Chlamydia
ctu	Cronobacter turicensis z3032	Bacteria	Pseudomonadota	Gammaproteobacteria	Enterobacterales	Enterobacteriaceae	Cronobacter
ctv	Chlamydia trachomatis G/9301	Bacteria	Chlamydiota	Chlamydiia	Chlamydiales	Chlamydiaceae	Chlamydia
ctw	Chlamydia trachomatis G/9768	Bacteria	Chlamydiota	Chlamydiia	Chlamydiales	Chlamydiaceae	Chlamydia
ctx	Hungateiclostridium thermocellum DSM 1313 (Clostridium thermocellum DSM 1313)	Bacteria	Bacillota	Clostridia	Eubacteriales	Oscillospiraceae	Acetivibrio
cty	Chlamydia trachomatis A2497	Bacteria	Chlamydiota	Chlamydiia	Chlamydiales	Chlamydiaceae	Chlamydia
ctyk	Clostridium tyrobutyricum KCTC 5387	Bacteria	Bacillota	Clostridia	Eubacteriales	Clostridiaceae	Clostridium
ctz	Chlamydia trachomatis B/TZ1A828/OT	Bacteria	Chlamydiota	Chlamydiia	Chlamydiales	Chlamydiaceae	Chlamydia
cua	Corynebacterium urealyticum DSM 7111	Bacteria	Actinomycetota	Actinomycetia	Corynebacteriales	Corynebacteriaceae	Corynebacterium
cub	Curtobacterium sp. BH-2-1-1	Bacteria	Actinomycetota	Actinomycetia	Micrococcales	Microbacteriaceae	Curtobacterium
cuc	Corynebacterium ulcerans 809	Bacteria	Actinomycetota	Actinomycetia	Corynebacteriales	Corynebacteriaceae	Corynebacterium
cue	Corynebacterium ulcerans 0102	Bacteria	Actinomycetota	Actinomycetia	Corynebacteriales	Corynebacteriaceae	Corynebacterium
cug	Curtobacterium sp. SGAir0471	Bacteria	Actinomycetota	Actinomycetia	Micrococcales	Microbacteriaceae	Curtobacterium
cuh	Cupriavidus necator NH9	Bacteria	Pseudomonadota	Betaproteobacteria	Burkholderiales	Burkholderiaceae	Cupriavidus
cui	Cronobacter universalis NCTC 9529	Bacteria	Pseudomonadota	Gammaproteobacteria	Enterobacterales	Enterobacteriaceae	Cronobacter
cuj	Corynebacterium ulcerans 131002	Bacteria	Actinomycetota	Actinomycetia	Corynebacteriales	Corynebacteriaceae	Corynebacterium
cul	Corynebacterium ulcerans BR-AD22	Bacteria	Actinomycetota	Actinomycetia	Corynebacteriales	Corynebacteriaceae	Corynebacterium
cum	Curtobacterium sp. MR_MD2014	Bacteria	Actinomycetota	Actinomycetia	Micrococcales	Microbacteriaceae	Curtobacterium
cun	Corynebacterium ulcerans 210932	Bacteria	Actinomycetota	Actinomycetia	Corynebacteriales	Corynebacteriaceae	Corynebacterium
cup	Cupriavidus malaysiensis USMAA1020 (Cupriavidus sp. USMAA1020)	Bacteria	Pseudomonadota	Betaproteobacteria	Burkholderiales	Burkholderiaceae	Cupriavidus
cuq	Corynebacterium ulcerans 210931	Bacteria	Actinomycetota	Actinomycetia	Corynebacteriales	Corynebacteriaceae	Corynebacterium
cur	Corynebacterium urealyticum DSM 7109	Bacteria	Actinomycetota	Actinomycetia	Corynebacteriales	Corynebacteriaceae	Corynebacterium
cure	Campylobacter ureolyticus RIGS 9880	Bacteria	Pseudomonadota	Epsilonproteobacteria	Campylobacterales	Campylobacteraceae	Campylobacter
cus	Corynebacterium ulcerans FRC11	Bacteria	Actinomycetota	Actinomycetia	Corynebacteriales	Corynebacteriaceae	Corynebacterium
cut	Corynebacterium uterequi DSM 45634	Bacteria	Actinomycetota	Actinomycetia	Corynebacteriales	Corynebacteriaceae	Corynebacterium
cuu	Cupriavidus sp. USMAA2-4	Bacteria	Pseudomonadota	Betaproteobacteria	Burkholderiales	Burkholderiaceae	Cupriavidus
cuv	Corynebacterium ureicelerivorans IMMIB RIV-2301	Bacteria	Actinomycetota	Actinomycetia	Corynebacteriales	Corynebacteriaceae	Corynebacterium
cux	Campylobacter upsaliensis RM3940	Bacteria	Pseudomonadota	Epsilonproteobacteria	Campylobacterales	Campylobacteraceae	Campylobacter
cuz	Corynebacterium ulcerans 05146	Bacteria	Actinomycetota	Actinomycetia	Corynebacteriales	Corynebacteriaceae	Corynebacterium
cva	Corynebacterium variabile DSM 44702	Bacteria	Actinomycetota	Actinomycetia	Corynebacteriales	Corynebacteriaceae	Corynebacterium
cvc	Chromobacterium vaccinii 21-1	Bacteria	Pseudomonadota	Betaproteobacteria	Neisseriales	Chromobacteriaceae	Chromobacterium
cvi	Chromobacterium violaceum ATCC 12472	Bacteria	Pseudomonadota	Betaproteobacteria	Neisseriales	Chromobacteriaceae	Chromobacterium
cvo	Campylobacter volucris LMG 24379	Bacteria	Pseudomonadota	Epsilonproteobacteria	Campylobacterales	Campylobacteraceae	Campylobacter
cvt	Corynebacterium vitaeruminis DSM 20294	Bacteria	Actinomycetota	Actinomycetia	Corynebacteriales	Corynebacteriaceae	Corynebacterium
cwe	Citrobacter werkmanii FDAARGOS_364	Bacteria	Pseudomonadota	Gammaproteobacteria	Enterobacterales	Enterobacteriaceae	Citrobacter
cwo	Conexibacter woesei DSM 14684	Bacteria	Actinomycetota	Thermoleophilia	Solirubrobacterales	Conexibacteraceae	Conexibacter
cya	Synechococcus sp. JA-3-3Ab (Cyanobacteria bacterium Yellowstone A-Prime)	Bacteria	Cyanobacteria	-	Synechococcales	Synechococcaceae	Synechococcus
cyb	Synechococcus sp. JA-2-3B'a(2-13) (Cyanobacteria bacterium Yellowstone B-Prime)	Bacteria	Cyanobacteria	-	Synechococcales	Synechococcaceae	Synechococcus
cyc	Gloeothece citriformis PCC 7424	Bacteria	Cyanobacteria	-	Chroococcales	Aphanothecaceae	Gloeothece
cyh	Rippkaea orientalis PCC 8802	Bacteria	Cyanobacteria	-	Chroococcales	Aphanothecaceae	Rippkaea
cyi	Cyanobium sp. NIES-981	Bacteria	Cyanobacteria	-	Synechococcales	Synechococcaceae	Cyanobium
cyj	Gloeothece verrucosa PCC 7822	Bacteria	Cyanobacteria	-	Chroococcales	Aphanothecaceae	Gloeothece
cyl	Cyanobacterium sp. HL-69	Bacteria	Cyanobacteria	-	Chroococcales	Geminocystaceae	Cyanobacterium
cyn	Cyanothece sp. PCC 7425	Bacteria	Cyanobacteria	-	Oscillatoriales	Cyanothecaceae	Cyanothece
cyo	Citrobacter youngae L6	Bacteria	Pseudomonadota	Gammaproteobacteria	Enterobacterales	Enterobacteriaceae	Citrobacter
cyp	Rippkaea orientalis PCC 8801	Bacteria	Cyanobacteria	-	Chroococcales	Aphanothecaceae	Rippkaea
cyq	Cycloclasticus sp. P1	Bacteria	Pseudomonadota	Gammaproteobacteria	Thiotrichales	Piscirickettsiaceae	Cycloclasticus
cyt	Crocosphaera subtropica ATCC 51142 (Cyanothece sp. ATCC 51142)	Bacteria	Cyanobacteria	-	Chroococcales	Aphanothecaceae	Crocosphaera
cyu	Candidatus Atelocyanobacterium thalassa (Cyanobacterium UCYN-A)	Bacteria	Cyanobacteria	-	Chroococcales	Aphanothecaceae	Candidatus Atelocyanobacterium
cyy	Cycloclasticus sp. PY97N	Bacteria	Pseudomonadota	Gammaproteobacteria	Thiotrichales	Piscirickettsiaceae	Cycloclasticus
cza	Cycloclasticus zancles 78-ME	Bacteria	Pseudomonadota	Gammaproteobacteria	Thiotrichales	Piscirickettsiaceae	Cycloclasticus
daa	Defluviimonas alba cai42	Bacteria	Pseudomonadota	Alphaproteobacteria	Rhodobacterales	Rhodobacteraceae	Defluviimonas
dab	Deinococcus actinosclerus BM2	Bacteria	Deinococcota	Deinococci	Deinococcales	Deinococcaceae	Deinococcus
dac	Delftia acidovorans SPH-1	Bacteria	Pseudomonadota	Betaproteobacteria	Burkholderiales	Comamonadaceae	Delftia
dae	Desulfofarcimen acetoxidans DSM 771	Bacteria	Bacillota	Clostridia	Eubacteriales	Peptococcaceae	Desulfofarcimen
daer	Diaphorobacter aerolatus KACC 16536	Bacteria	Pseudomonadota	Betaproteobacteria	Burkholderiales	Comamonadaceae	Diaphorobacter
daf	Desulfocurvibacter africanus subsp. africanus Walvis Bay	Bacteria	Pseudomonadota	Deltaproteobacteria	Desulfovibrionales	Desulfovibrionaceae	Desulfocurvibacter
dai	Desulfosporosinus acidiphilus SJ4	Bacteria	Bacillota	Clostridia	Eubacteriales	Peptococcaceae	Desulfosporosinus
dak	Desulfurivibrio alkaliphilus AHT 2	Bacteria	Pseudomonadota	Deltaproteobacteria	Desulfobacterales	Desulfobulbaceae	Desulfurivibrio
dal	Desulfatibacillum aliphaticivorans AK-01 (Desulfatibacillum alkenivorans AK-01)	Bacteria	Pseudomonadota	Deltaproteobacteria	Desulfobacterales	Desulfobacteraceae	Desulfatibacillum
dalk	Desulfosarcina alkanivorans PL12	Bacteria	Pseudomonadota	Deltaproteobacteria	Desulfobacterales	Desulfobacteraceae	Desulfosarcina
dao	Desulfobacca acetoxidans DSM 11109	Bacteria	Pseudomonadota	Deltaproteobacteria	Syntrophobacterales	Syntrophaceae	Desulfobacca
dap	Denitrovibrio acetiphilus DSM 12809	Bacteria	Deferribacterota	Deferribacteres	Deferribacterales	Deferribacteraceae	Denitrovibrio
daq	Dickeya aquatica 174/2	Bacteria	Pseudomonadota	Gammaproteobacteria	Enterobacterales	Pectobacteriaceae	Dickeya
dar	Dechloromonas aromatica RCB	Bacteria	Pseudomonadota	Betaproteobacteria	Rhodocyclales	Azonexaceae	Dechloromonas
das	Pseudodesulfovibrio aespoeensis Aspo-2 (Desulfovibrio aespoeensis Aspo-2)	Bacteria	Pseudomonadota	Deltaproteobacteria	Desulfovibrionales	Desulfovibrionaceae	Pseudodesulfovibrio
dat	Desulfobacterium autotrophicum HRM2	Bacteria	Pseudomonadota	Deltaproteobacteria	Desulfobacterales	Desulfobacteraceae	Desulfobacterium
dau	Candidatus Desulforudis audaxviator MP104C	Bacteria	Bacillota	Clostridia	Eubacteriales	Peptococcaceae	Candidatus Desulforudis
dav	Desulfurella acetivorans A63	Bacteria	Pseudomonadota	Deltaproteobacteria	Desulfurellales	Desulfurellaceae	Desulfurella
dax	Desulfoglaeba alkanexedens ALDC	Bacteria	Pseudomonadota	Deltaproteobacteria	Syntrophobacterales	Syntrophobacteraceae	Desulfoglaeba
day	Dermacoccus abyssi HZAU 226	Bacteria	Actinomycetota	Actinomycetia	Micrococcales	Dermacoccaceae	Dermacoccus
dba	Desulfomicrobium baculatum DSM 4028	Bacteria	Pseudomonadota	Deltaproteobacteria	Desulfovibrionales	Desulfomicrobiaceae	Desulfomicrobium
dbr	Desulfarculus baarsii DSM 2075	Bacteria	Pseudomonadota	Deltaproteobacteria	Desulfarculales	Desulfarculaceae	Desulfarculus
dca	Desulfotomaculum nigrificans CO-1-SRB (Desulfotomaculum carboxydivorans CO-1-SRB)	Bacteria	Bacillota	Clostridia	Eubacteriales	Peptococcaceae	Desulfotomaculum
dcb	Desulfovibrio carbinolicus DSM 3852	Bacteria	Pseudomonadota	Deltaproteobacteria	Desulfovibrionales	Desulfovibrionaceae	Desulfovibrio
dch	Deinococcus soli Cha et al. 2014	Bacteria	Deinococcota	Deinococci	Deinococcales	Deinococcaceae	Deinococcus
dco	Dermatophilus congolensis NCTC13039	Bacteria	Actinomycetota	Actinomycetia	Micrococcales	Dermatophilaceae	Dermatophilus
dcs	Dyella caseinilytica DHOB09	Bacteria	Pseudomonadota	Gammaproteobacteria	Xanthomonadales	Rhodanobacteraceae	Dyella
dda	Dickeya paradisiaca Ech703	Bacteria	Pseudomonadota	Gammaproteobacteria	Enterobacterales	Pectobacteriaceae	Dickeya
ddc	Dickeya zeae Ech586	Bacteria	Pseudomonadota	Gammaproteobacteria	Enterobacterales	Pectobacteriaceae	Dickeya
ddd	Dickeya dadantii 3937	Bacteria	Pseudomonadota	Gammaproteobacteria	Enterobacterales	Pectobacteriaceae	Dickeya
dde	Desulfovibrio alaskensis G20 (Desulfovibrio desulfuricans G20)	Bacteria	Pseudomonadota	Deltaproteobacteria	Desulfovibrionales	Desulfovibrionaceae	Desulfovibrio
ddf	Deferribacter desulfuricans SSM1	Bacteria	Deferribacterota	Deferribacteres	Deferribacterales	Deferribacteraceae	Deferribacter
ddh	Desulfitobacterium dehalogenans ATCC 51507	Bacteria	Bacillota	Clostridia	Eubacteriales	Peptococcaceae	Desulfitobacterium
ddl	Desulfitobacterium dichloroeliminans LMG P-21439	Bacteria	Bacillota	Clostridia	Eubacteriales	Peptococcaceae	Desulfitobacterium
ddn	Pseudodesulfovibrio mercurii ND132 (Desulfovibrio desulfuricans ND132)	Bacteria	Pseudomonadota	Deltaproteobacteria	Desulfovibrionales	Desulfovibrionaceae	Pseudodesulfovibrio
ddo	Dokdonia donghaensis DSW-1	Bacteria	Bacteroidota	Flavobacteriia	Flavobacteriales	Flavobacteriaceae	Dokdonia
ddq	Dickeya dianthicola RNS04.9	Bacteria	Pseudomonadota	Gammaproteobacteria	Enterobacterales	Pectobacteriaceae	Dickeya
ddr	Deinococcus deserti VCD115	Bacteria	Deinococcota	Deinococci	Deinococcales	Deinococcaceae	Deinococcus
dds	Desulfovibrio desulfuricans ATCC 27774	Bacteria	Pseudomonadota	Deltaproteobacteria	Desulfovibrionales	Desulfovibrionaceae	Desulfovibrio
ddt	Denitrobacterium detoxificans NPOH1	Bacteria	Actinomycetota	Coriobacteriia	Eggerthellales	Eggerthellaceae	Denitrobacterium
dea	Devosia ginsengisoli Gsoil 520	Bacteria	Pseudomonadota	Alphaproteobacteria	Rhizobiales	Hyphomicrobiaceae	Devosia
deb	Dehalococcoides mccartyi BAV1	Bacteria	Chloroflexota	Dehalococcoidia	Dehalococcoidales	Dehalococcoidaceae	Dehalococcoides
dec	Dehalobacter sp. CF	Bacteria	Bacillota	Clostridia	Eubacteriales	Peptococcaceae	Dehalobacter
ded	Dehalobacter sp. DCA	Bacteria	Bacillota	Clostridia	Eubacteriales	Peptococcaceae	Dehalobacter
dee	Deefgea sp. D17	Bacteria	Pseudomonadota	Betaproteobacteria	Neisseriales	Chromobacteriaceae	Deefgea
def	Desulfovibrio sp. G11	Bacteria	Pseudomonadota	Deltaproteobacteria	Desulfovibrionales	Desulfovibrionaceae	Desulfovibrio
deg	Dehalococcoides mccartyi GT	Bacteria	Chloroflexota	Dehalococcoidia	Dehalococcoidales	Dehalococcoidaceae	Dehalococcoides
deh	Dehalococcoides mccartyi CBDB1	Bacteria	Chloroflexota	Dehalococcoidia	Dehalococcoidales	Dehalococcoidaceae	Dehalococcoides
dei	Devosia sp. I507	Bacteria	Pseudomonadota	Alphaproteobacteria	Rhizobiales	Hyphomicrobiaceae	Devosia
dein	Deinococcus sp. AJ005	Bacteria	Deinococcota	Deinococci	Deinococcales	Deinococcaceae	Deinococcus
dej	Pseudodesulfovibrio indicus J2 (Desulfovibrio indicus J2)	Bacteria	Pseudomonadota	Deltaproteobacteria	Desulfovibrionales	Desulfovibrionaceae	Pseudodesulfovibrio
del	Delftia sp. Cs1-4	Bacteria	Pseudomonadota	Betaproteobacteria	Burkholderiales	Comamonadaceae	Delftia
den	Candidatus Doolittlea endobia DEMHIR; endosymbiont of Maconellicoccus hirsutus (hibiscus mealybug)	Bacteria	Pseudomonadota	Gammaproteobacteria	Enterobacterales	Enterobacteriaceae	Candidatus Doolittlea
deo	Desulfobulbus oralis HOT041/ORNL	Bacteria	Pseudomonadota	Deltaproteobacteria	Desulfobacterales	Desulfobulbaceae	Desulfobulbus
deq	Devosia sp. H5989	Bacteria	Pseudomonadota	Alphaproteobacteria	Rhizobiales	Hyphomicrobiaceae	Devosia
des	Desulfuromonas soudanensis WTL (Desulfuromonas sp. WTL)	Bacteria	Pseudomonadota	Deltaproteobacteria	Desulfuromonadales	Desulfuromonadaceae	Desulfuromonas
det	Dehalococcoides mccartyi 195 (Dehalococcoides ethenogenes 195)	Bacteria	Chloroflexota	Dehalococcoidia	Dehalococcoidales	Dehalococcoidaceae	Dehalococcoides
deu	Desulfuromonas sp. DDH964	Bacteria	Pseudomonadota	Deltaproteobacteria	Desulfuromonadales	Desulfuromonadaceae	Desulfuromonas
dev	Dehalococcoides mccartyi VS	Bacteria	Chloroflexota	Dehalococcoidia	Dehalococcoidales	Dehalococcoidaceae	Dehalococcoides
dew	Dehalogenimonas sp. WBC-2	Bacteria	Chloroflexota	Dehalococcoidia	-	-	Dehalogenimonas
dex	Defluviicoccus sp. SSA4	Bacteria	Pseudomonadota	Alphaproteobacteria	Rhodospirillales	Rhodospirillaceae	Defluviicoccus
dey	Dechloromonas sp. HYN0024	Bacteria	Pseudomonadota	Betaproteobacteria	Rhodocyclales	Azonexaceae	Dechloromonas
dez	Deinococcus irradiatisoli 17bor-2	Bacteria	Deinococcota	Deinococci	Deinococcales	Deinococcaceae	Deinococcus
dfc	Deinococcus ficus CC-FR2-10	Bacteria	Deinococcota	Deinococci	Deinococcales	Deinococcaceae	Deinococcus
dfd	Desulfurococcus amylolyticus DSM 16532 (Desulfurococcus fermentans DSM 16532)	Archaea	Thermoproteota	Thermoprotei	Desulfurococcales	Desulfurococcaceae	Desulfurococcus
dfe	Dyadobacter fermentans DSM 18053	Bacteria	Bacteroidota	Cytophagia	Cytophagales	Cytophagaceae	Dyadobacter
dfg	Desulfotomaculum ferrireducens GSS09	Bacteria	Bacillota	Clostridia	Eubacteriales	Peptococcaceae	Desulfotomaculum
dfi	Desulfovibrio fairfieldensis CCUG 45958	Bacteria	Pseudomonadota	Deltaproteobacteria	Desulfovibrionales	Desulfovibrionaceae	Desulfovibrio
dfl	Desulfovibrio ferrophilus IS5	Bacteria	Pseudomonadota	Deltaproteobacteria	Desulfovibrionales	Desulfovibrionaceae	Desulfovibrio
dfn	Dickeya fangzhongdai DSM 101947	Bacteria	Pseudomonadota	Gammaproteobacteria	Enterobacterales	Pectobacteriaceae	Dickeya
dfo	Dehalogenimonas formicexedens NSZ-14	Bacteria	Chloroflexota	Dehalococcoidia	-	-	Dehalogenimonas
dfs	Dolichospermum flos-aquae CCAP 1403/13F	Bacteria	Cyanobacteria	-	Nostocales	Aphanizomenonaceae	Dolichospermum
dga	Deinococcus grandis ATCC 43672	Bacteria	Deinococcota	Deinococci	Deinococcales	Deinococcaceae	Deinococcus
dge	Deinococcus geothermalis DSM 11300	Bacteria	Deinococcota	Deinococci	Deinococcales	Deinococcaceae	Deinococcus
dgg	Desulfovibrio gigas DSM 1382 = ATCC 19364	Bacteria	Pseudomonadota	Deltaproteobacteria	Desulfovibrionales	Desulfovibrionaceae	Desulfovibrio
dgi	Desulfallas gibsoniae DSM 7213	Bacteria	Bacillota	Clostridia	Eubacteriales	Peptococcaceae	Desulfallas
dgo	Deinococcus gobiensis I-0	Bacteria	Deinococcota	Deinococci	Deinococcales	Deinococcaceae	Deinococcus
dhd	Desulfitobacterium hafniense DCB-2	Bacteria	Bacillota	Clostridia	Eubacteriales	Peptococcaceae	Desulfitobacterium
dhk	Delftia sp. HK171	Bacteria	Pseudomonadota	Betaproteobacteria	Burkholderiales	Comamonadaceae	Delftia
dho	Dialister hominis 5BBH33	Bacteria	Bacillota	Negativicutes	Veillonellales	Veillonellaceae	Dialister
dhy	Desulfovibrio hydrothermalis AM13 = DSM 14728	Bacteria	Pseudomonadota	Deltaproteobacteria	Desulfovibrionales	Desulfovibrionaceae	Maridesulfovibrio
dia	Acidovorax ebreus TPSY	Bacteria	Pseudomonadota	Betaproteobacteria	Burkholderiales	Comamonadaceae	Acidovorax
dic	Dickeya poaceiphila NCPPB 569	Bacteria	Pseudomonadota	Gammaproteobacteria	Enterobacterales	Pectobacteriaceae	Dickeya
dih	Diaphorobacter sp. HDW4A	Bacteria	Pseudomonadota	Betaproteobacteria	Burkholderiales	Comamonadaceae	Diaphorobacter
din	Desulfurispirillum indicum S5	Bacteria	Chrysiogenota	Chrysiogenetes	Chrysiogenales	Chrysiogenaceae	Desulfurispirillum
dit	Dietzia sp. oral taxon 368 W5195	Bacteria	Actinomycetota	Actinomycetia	Corynebacteriales	Dietziaceae	Dietzia
diz	Dietzia sp. JS16-p6b	Bacteria	Actinomycetota	Actinomycetia	Corynebacteriales	Dietziaceae	Dietzia
dja	Dyella japonica A8	Bacteria	Pseudomonadota	Gammaproteobacteria	Xanthomonadales	Rhodanobacteraceae	Dyella
dji	Dyella jiangningensis SBZ 3-12	Bacteria	Pseudomonadota	Gammaproteobacteria	Xanthomonadales	Rhodanobacteraceae	Dyella
djj	Dermabacter jinjuensis 32T	Bacteria	Actinomycetota	Actinomycetia	Micrococcales	Dermabacteraceae	Dermabacter
dka	Desulfurococcus amylolyticus 1221n (Desulfurococcus kamchatkensis 1221n)	Archaea	Thermoproteota	Thermoprotei	Desulfurococcales	Desulfurococcaceae	Desulfurococcus
dko	Dokdonella koreensis DS-123	Bacteria	Pseudomonadota	Gammaproteobacteria	Xanthomonadales	Rhodanobacteraceae	Dokdonella
dku	Desulfofundulus kuznetsovii DSM 6115	Bacteria	Bacillota	Clostridia	Eubacteriales	Peptococcaceae	Desulfofundulus
dla	Delftia lacustris FDAARGOS_890	Bacteria	Pseudomonadota	Betaproteobacteria	Burkholderiales	Comamonadaceae	Delftia
dlu	Dietzia lutea YIM 80766	Bacteria	Actinomycetota	Actinomycetia	Corynebacteriales	Dietziaceae	Dietzia
dly	Dehalogenimonas lykanthroporepellens BL-DC-9	Bacteria	Chloroflexota	Dehalococcoidia	-	-	Dehalogenimonas
dma	Desulfovibrio magneticus RS-1	Bacteria	Pseudomonadota	Deltaproteobacteria	Desulfovibrionales	Desulfovibrionaceae	Desulfovibrio
dmc	Dehalococcoides mccartyi BTF08	Bacteria	Chloroflexota	Dehalococcoidia	Dehalococcoidales	Dehalococcoidaceae	Dehalococcoides
dmd	Dehalococcoides mccartyi DCMB5	Bacteria	Chloroflexota	Dehalococcoidia	Dehalococcoidales	Dehalococcoidaceae	Dehalococcoides
dmi	Desulfosporosinus meridiei DSM 13257	Bacteria	Bacillota	Clostridia	Eubacteriales	Peptococcaceae	Desulfosporosinus
dml	Desulfococcus multivorans DSM 2059	Bacteria	Pseudomonadota	Deltaproteobacteria	Desulfobacterales	Desulfobacteraceae	Desulfococcus
dmr	Deinococcus maricopensis DSM 21211	Bacteria	Deinococcota	Deinococci	Deinococcales	Deinococcaceae	Deinococcus
dms	Desulfovibrio marinus CS1	Bacteria	Pseudomonadota	Deltaproteobacteria	Desulfovibrionales	Desulfovibrionaceae	Desulfovibrio
dmt	Desulfitobacterium metallireducens DSM 15288	Bacteria	Bacillota	Clostridia	Eubacteriales	Peptococcaceae	Desulfitobacterium
dmu	Desulfurococcus mucosus DSM 2162	Archaea	Thermoproteota	Thermoprotei	Desulfurococcales	Desulfurococcaceae	Desulfurococcus
dmy	Dehalococcoides mccartyi CG4	Bacteria	Chloroflexota	Dehalococcoidia	Dehalococcoidales	Dehalococcoidaceae	Dehalococcoides
dmz	Dehalococcoides mccartyi CG5	Bacteria	Chloroflexota	Dehalococcoidia	Dehalococcoidales	Dehalococcoidaceae	Dehalococcoides
dni	Dermacoccus nishinomiyaensis M25	Bacteria	Actinomycetota	Actinomycetia	Micrococcales	Dermacoccaceae	Dermacoccus
dno	Dichelobacter nodosus VCS1703A	Bacteria	Pseudomonadota	Gammaproteobacteria	Cardiobacteriales	Cardiobacteriaceae	Dichelobacter
doa	Desulfomicrobium orale DSM 12838	Bacteria	Pseudomonadota	Deltaproteobacteria	Desulfovibrionales	Desulfomicrobiaceae	Desulfomicrobium
dod	Dokdonia sp. Dokd-P16	Bacteria	Bacteroidota	Flavobacteriia	Flavobacteriales	Flavobacteriaceae	Dokdonia
doe	Denitratisoma oestradiolicum DSM 16959	Bacteria	Pseudomonadota	Betaproteobacteria	Nitrosomonadales	Sterolibacteriaceae	Denitratisoma
dog	Desulfobulbus oligotrophicus Prop6	Bacteria	Pseudomonadota	Deltaproteobacteria	Desulfobacterales	Desulfobulbaceae	Desulfobulbus
dok	Dokdonia sp. MED134	Bacteria	Bacteroidota	Flavobacteriia	Flavobacteriales	Flavobacteriaceae	Dokdonia
dol	Desulfococcus oleovorans Hxd3	Bacteria	Pseudomonadota	Deltaproteobacteria	Desulfobacterales	Desulfobacteraceae	Desulfococcus
don	Marivivens sp. JLT3646	Bacteria	Pseudomonadota	Alphaproteobacteria	Rhodobacterales	Rhodobacteraceae	Marivivens
dor	Desulfosporosinus orientis DSM 765	Bacteria	Bacillota	Clostridia	Eubacteriales	Peptococcaceae	Desulfosporosinus
dori	Draconibacterium orientale FH5T	Bacteria	Bacteroidota	Bacteroidia	Marinilabiliales	Prolixibacteraceae	Draconibacterium
dou	Dolichospermum sp. UHCC 0315A	Bacteria	Cyanobacteria	-	Nostocales	Aphanizomenonaceae	Dolichospermum
dov	Desulfosarcina ovata subsp. sediminis 28bB2T	Bacteria	Pseudomonadota	Deltaproteobacteria	Desulfobacterales	Desulfobacteraceae	Desulfosarcina
dpb	Candidatus Babela massiliensis BABL1 (delta proteobacterium BABL1)	Bacteria	-	Candidatus Babeliae	Candidatus Babeliales	Candidatus Babeliaceae	Candidatus Babela
dpc	Dietzia psychralcaliphila ILA-1	Bacteria	Actinomycetota	Actinomycetia	Corynebacteriales	Dietziaceae	Dietzia
dpd	Deinococcus peraridilitoris DSM 19664	Bacteria	Deinococcota	Deinococci	Deinococcales	Deinococcaceae	Deinococcus
dpg	Desulfovibrio piger FI11049	Bacteria	Pseudomonadota	Deltaproteobacteria	Desulfovibrionales	Desulfovibrionaceae	Desulfovibrio
dpi	Pseudodesulfovibrio piezophilus C1TLV30 (Desulfovibrio piezophilus C1TLV30)	Bacteria	Pseudomonadota	Deltaproteobacteria	Desulfovibrionales	Desulfovibrionaceae	Pseudodesulfovibrio
dpm	Dolosigranulum pigrum 83VPs-KB5	Bacteria	Bacillota	Bacilli	Lactobacillales	Carnobacteriaceae	Dolosigranulum
dpn	Dialister pneumosintes F0677	Bacteria	Bacillota	Negativicutes	Veillonellales	Veillonellaceae	Dialister
dpr	Desulfobulbus propionicus DSM 2032	Bacteria	Pseudomonadota	Deltaproteobacteria	Desulfobacterales	Desulfobulbaceae	Desulfobulbus
dps	Desulfotalea psychrophila LSv54	Bacteria	Pseudomonadota	Deltaproteobacteria	Desulfobacterales	Desulfobulbaceae	Desulfotalea
dpt	Deinococcus proteolyticus MRP	Bacteria	Deinococcota	Deinococci	Deinococcales	Deinococcaceae	Deinococcus
dpu	Deinococcus puniceus DY1	Bacteria	Deinococcota	Deinococci	Deinococcales	Deinococcaceae	Deinococcus
dpy	Diaphorobacter polyhydroxybutyrativorans SL-205	Bacteria	Pseudomonadota	Betaproteobacteria	Burkholderiales	Comamonadaceae	Diaphorobacter
dra	Deinococcus radiodurans R1	Bacteria	Deinococcota	Deinococci	Deinococcales	Deinococcaceae	Deinococcus
drc	Draconibacterium sp. M1	Bacteria	Bacteroidota	Bacteroidia	Marinilabiliales	Prolixibacteraceae	Draconibacterium
drg	Diaphorobacter ruginosibacter DSM 27467	Bacteria	Pseudomonadota	Betaproteobacteria	Burkholderiales	Comamonadaceae	Diaphorobacter
drm	Desulfotomaculum reducens MI-1	Bacteria	Bacillota	Clostridia	Eubacteriales	Peptococcaceae	Desulfotomaculum
drs	Dehalobacter restrictus DSM 9455	Bacteria	Bacillota	Clostridia	Eubacteriales	Peptococcaceae	Dehalobacter
drt	Desulfohalobium retbaense DSM 5692	Bacteria	Pseudomonadota	Deltaproteobacteria	Desulfovibrionales	Desulfohalobiaceae	Desulfohalobium
dru	Desulfotomaculum ruminis DSM 2154	Bacteria	Bacillota	Clostridia	Eubacteriales	Peptococcaceae	Desulfotomaculum
dsa	Desulfovibrio salexigens DSM 2638	Bacteria	Pseudomonadota	Deltaproteobacteria	Desulfovibrionales	Desulfovibrionaceae	Maridesulfovibrio
dsd	Desulfovibrio sulfodismutans DSM 3696	Bacteria	Pseudomonadota	Deltaproteobacteria	Desulfovibrionales	Desulfovibrionaceae	Desulfovibrio
dsf	Desulfocapsa sulfexigens DSM 10523	Bacteria	Pseudomonadota	Deltaproteobacteria	Desulfobacterales	Desulfobulbaceae	Desulfocapsa
dsh	Dinoroseobacter shibae DFL 12 = DSM 16493	Bacteria	Pseudomonadota	Alphaproteobacteria	Rhodobacterales	Rhodobacteraceae	Dinoroseobacter
dsl	Dactylococcopsis salina PCC 8305	Bacteria	Cyanobacteria	-	Synechococcales	Synechococcaceae	Dactylococcopsis
dso	Dickeya solani IPO 2222	Bacteria	Pseudomonadota	Gammaproteobacteria	Enterobacterales	Pectobacteriaceae	Dickeya
dsu	Azospira oryzae PS (Dechlorosoma suillum PS)	Bacteria	Pseudomonadota	Betaproteobacteria	Rhodocyclales	Rhodocyclaceae	Azospira
dsw	Deinococcus swuensis DY59	Bacteria	Deinococcota	Deinococci	Deinococcales	Deinococcaceae	Deinococcus
dsx	Desulfolutivibrio sulfoxidireducens DSM 107105	Bacteria	Pseudomonadota	Deltaproteobacteria	Desulfovibrionales	Desulfovibrionaceae	Desulfolutivibrio
dsy	Desulfitobacterium hafniense Y51	Bacteria	Bacillota	Clostridia	Eubacteriales	Peptococcaceae	Desulfitobacterium
dte	Desulfurobacterium thermolithotrophum DSM 11699	Bacteria	Aquificota	Aquificae	Desulfurobacteriales	Desulfurobacteriaceae	Desulfurobacterium
dth	Dictyoglomus thermophilum H-6-12	Bacteria	Dictyoglomota	Dictyoglomia	Dictyoglomales	Dictyoglomaceae	Dictyoglomus
dti	Desulfomonile tiedjei DSM 6799	Bacteria	Pseudomonadota	Deltaproteobacteria	Syntrophobacterales	Syntrophaceae	Desulfomonile
dtm	Dietzia timorensis ID05-A0528	Bacteria	Actinomycetota	Actinomycetia	Corynebacteriales	Dietziaceae	Dietzia
dtn	Defluviitoga tunisiensis	Bacteria	Thermotogota	Thermotogae	Petrotogales	Petrotogaceae	Defluviitoga
dto	Desulfobacula toluolica Tol2	Bacteria	Pseudomonadota	Deltaproteobacteria	Desulfobacterales	Desulfobacteraceae	Desulfobacula
dtp	Dissulfurispira thermophila T55J	Bacteria	Nitrospirota	Thermodesulfovibrionia	Thermodesulfovibrionales	Dissulfurispiraceae	Dissulfurispira
dtr	Candidatus Desulfovibrio trichonymphae Rs-N31; endosymbiont of Trichonympha agilis	Bacteria	Pseudomonadota	Deltaproteobacteria	Desulfovibrionales	Desulfovibrionaceae	Desulfovibrio
dts	Delftia tsuruhatensis CM13	Bacteria	Pseudomonadota	Betaproteobacteria	Burkholderiales	Comamonadaceae	Delftia
dtu	Dictyoglomus turgidum DSM 6724	Bacteria	Dictyoglomota	Dictyoglomia	Dictyoglomales	Dictyoglomaceae	Dictyoglomus
dtx	Dyella thiooxydans ATSB10	Bacteria	Pseudomonadota	Gammaproteobacteria	Xanthomonadales	Rhodanobacteraceae	Dyella
dug	Duganella sp. AF9R3	Bacteria	Pseudomonadota	Betaproteobacteria	Burkholderiales	Oxalobacteraceae	Duganella
dun	Duncaniella sp. B8	Bacteria	Bacteroidota	Bacteroidia	Bacteroidales	Muribaculaceae	Duncaniella
dva	Dermabacter vaginalis AD1-86	Bacteria	Actinomycetota	Actinomycetia	Micrococcales	Dermabacteraceae	Dermabacter
dvg	Desulfovibrio vulgaris RCH1	Bacteria	Pseudomonadota	Deltaproteobacteria	Desulfovibrionales	Desulfovibrionaceae	Desulfovibrio
dvl	Desulfovibrio vulgaris DP4	Bacteria	Pseudomonadota	Deltaproteobacteria	Desulfovibrionales	Desulfovibrionaceae	Desulfovibrio
dvm	Desulfovibrio vulgaris Miyazaki F	Bacteria	Pseudomonadota	Deltaproteobacteria	Desulfovibrionales	Desulfovibrionaceae	Desulfovibrio
dvn	Defluviicoccus vanus Ben 114	Bacteria	Pseudomonadota	Alphaproteobacteria	Rhodospirillales	Rhodospirillaceae	Defluviicoccus
dvu	Desulfovibrio vulgaris Hildenborough	Bacteria	Pseudomonadota	Deltaproteobacteria	Desulfovibrionales	Desulfovibrionaceae	Desulfovibrio
dwd	Desulfosarcina widdelii PP31	Bacteria	Pseudomonadota	Deltaproteobacteria	Desulfobacterales	Desulfobacteraceae	Desulfosarcina
dwu	Deinococcus wulumuqiensis NEB 479	Bacteria	Deinococcota	Deinococci	Deinococcales	Deinococcaceae	Deinococcus
dye	Dyella sp. M7H15-1	Bacteria	Pseudomonadota	Gammaproteobacteria	Xanthomonadales	Rhodanobacteraceae	Dyella
dys	Dysgonomonas sp. HDW5A	Bacteria	Bacteroidota	Bacteroidia	Bacteroidales	Dysgonomonadaceae	Dysgonomonas
dzc	Dickeya zeae EC1	Bacteria	Pseudomonadota	Gammaproteobacteria	Enterobacterales	Pectobacteriaceae	Dickeya
dze	Dickeya chrysanthemi Ech1591	Bacteria	Pseudomonadota	Gammaproteobacteria	Enterobacterales	Pectobacteriaceae	Dickeya
eaa	Endosymbiont of Acanthamoeba sp. UWC8	Bacteria	Pseudomonadota	Alphaproteobacteria	Holosporales	Holosporaceae	-
eab	Escherichia coli ABU 83972	Bacteria	Pseudomonadota	Gammaproteobacteria	Enterobacterales	Enterobacteriaceae	Escherichia
eac	Peptoclostridium acidaminophilum DSM 3953 (Eubacterium acidaminophilum DSM 3953)	Bacteria	Bacillota	Clostridia	Eubacteriales	Peptostreptococcaceae	Peptoclostridium
ead	Ensifer adhaerens OV14	Bacteria	Pseudomonadota	Alphaproteobacteria	Rhizobiales	Rhizobiaceae	Ensifer
eae	Klebsiella aerogenes KCTC 2190 (Enterobacter aerogenes KCTC 2190)	Bacteria	Pseudomonadota	Gammaproteobacteria	Enterobacterales	Enterobacteriaceae	Klebsiella
eah	Ensifer adhaerens Casida A	Bacteria	Pseudomonadota	Alphaproteobacteria	Rhizobiales	Rhizobiaceae	Ensifer
eak	Ensifer alkalisoli YIC4027	Bacteria	Pseudomonadota	Alphaproteobacteria	Rhizobiales	Rhizobiaceae	Ensifer
eal	Escherichia albertii KF1	Bacteria	Pseudomonadota	Gammaproteobacteria	Enterobacterales	Enterobacteriaceae	Escherichia
eam	Erwinia amylovora CFBP1430	Bacteria	Pseudomonadota	Gammaproteobacteria	Enterobacterales	Erwiniaceae	Erwinia
eame	Ewingella americana B6-1	Bacteria	Pseudomonadota	Gammaproteobacteria	Enterobacterales	Yersiniaceae	Ewingella
ean	Exiguobacterium antarcticum B7	Bacteria	Bacillota	Bacilli	Bacillales	-	Exiguobacterium
eao	Elizabethkingia anophelis NUHP1	Bacteria	Bacteroidota	Flavobacteriia	Flavobacteriales	Weeksellaceae	Elizabethkingia
ear	Klebsiella aerogenes EA1509E (Enterobacter aerogenes EA1509E)	Bacteria	Pseudomonadota	Gammaproteobacteria	Enterobacterales	Enterobacteriaceae	Klebsiella
eas	Enterobacter soli LF7a	Bacteria	Pseudomonadota	Gammaproteobacteria	Enterobacterales	Enterobacteriaceae	Enterobacter
eat	Exiguobacterium sp. AT1b	Bacteria	Bacillota	Bacilli	Bacillales	-	Exiguobacterium
eau	Enterobacter asburiae L1	Bacteria	Pseudomonadota	Gammaproteobacteria	Enterobacterales	Enterobacteriaceae	Enterobacter
eav	Enterococcus avium 352	Bacteria	Bacillota	Bacilli	Lactobacillales	Enterococcaceae	Enterococcus
eay	Erwinia amylovora ATCC 49946	Bacteria	Pseudomonadota	Gammaproteobacteria	Enterobacterales	Erwiniaceae	Erwinia
eba	Aromatoleum aromaticum EbN1	Bacteria	Pseudomonadota	Betaproteobacteria	Rhodocyclales	Rhodocyclaceae	Aromatoleum
ebc	Enterobacteriaceae bacterium ENNIH2	Bacteria	Pseudomonadota	Gammaproteobacteria	Enterobacterales	Enterobacteriaceae	-
ebd	Escherichia coli BL21-Gold(DE3)pLysS AG	Bacteria	Pseudomonadota	Gammaproteobacteria	Enterobacterales	Enterobacteriaceae	Escherichia
ebe	Escherichia coli BL21(DE3)	Bacteria	Pseudomonadota	Gammaproteobacteria	Enterobacterales	Enterobacteriaceae	Escherichia
ebf	Enterobacteriaceae bacterium FGI 57	Bacteria	Pseudomonadota	Gammaproteobacteria	Enterobacterales	Enterobacteriaceae	-
ebg	Enterobacter bugandensis 1367	Bacteria	Pseudomonadota	Gammaproteobacteria	Enterobacterales	Enterobacteriaceae	Enterobacter
ebh	Endosymbiont of Bathymodiolus septemdierum isolate Myojin knoll	Bacteria	Pseudomonadota	Gammaproteobacteria	-	-	-
ebi	Erwinia billingiae Eb661	Bacteria	Pseudomonadota	Gammaproteobacteria	Enterobacterales	Erwiniaceae	Erwinia
[truncated: 4,458 more rows]
