# Supplementary material for: Unraveling the plasticity of translation initiation in prokaryotes: Beyond the invariant Shine-Dalgarno sequence
Source: PLoS One. 2024 Jan 11;19(1):e0289914. doi: 10.1371/journal.pone.0289914 (PMC10783764; doi:10.1371/journal.pone.0289914)
Supplement: S2 Table — The table includes the following information: sequence of the unstructured region in the 16S rRNA 3’-terminus, sequence of the antiSD, percentage of genes with a binding SD, and the binding Category of the organism. Note: antiSD sequence is not shown if fewer than 10% of the genes showed binding, stated as no-antiSD. (XLSX) [file pone.0289914.s002.xlsx]

## Sheet: Sheet1
Org_KeggID	Species	% of genes with SD	Unstructured region in rRNA	antiSD	Category
aaa	Acidovorax avenae subsp. avenae ATCC 19860	35	GATCACCTCCTTTCT	CCUCCUU	i
aab	Amycolatopsis albispora WP1	53	GATCACCTCCTTTCT	CACCUCCUU	i
aac	Alicyclobacillus acidocaldarius subsp. acidocaldarius DSM 446	87.1	GATCACCTCCTTTCT	UCACCUCCUU	i
aace	Acetobacter aceti TMW2.1153	45.5	GATCACCTCCTTTCA	CCUCCUUUC	i
aaci	Acidipropionibacterium acidipropionici CGMCC 1.2230	52.8	GATCACCTCCTTTCT	CCUCCUUU	i
aacn	Aggregatibacter actinomycetemcomitans NUM4039	45.3	GATCACCTCCTTACG	CUCCUU	i
aact	Aggregatibacter actinomycetemcomitans 624	46.8	GATCACCTCCTTACG	CUCCUU	i
aad	Alicyclobacillus acidocaldarius subsp. acidocaldarius Tc-4-1	51.9	GATCACCTCCTTTCT	UCACCUCCUU	i
aae	Aquifex aeolicus VF5	26.9	GATCACCTCCTTTAT	ACCUCCUU	i
aagg	Anatilimnocola aggregata ETA A8	41.5	GATCACCTCCTTTCT	CCUCCUU	i
aagi	Arthrobacter agilis NCTC2676 1	60.5	GATCACCTCCTTTCT	CCUCCUUU	i
aah	Aggregatibacter actinomycetemcomitans HK1651	35.7	GATCACCTCCTTACA	CCUCCUU	i
aai	Glutamicibacter arilaitensis Re117 (Arthrobacter arilaitensis Re117)	48.2	GATCACCTCCTTTCT	CCUCCUUUC	i
aaj	Aeromonas hydrophila MX16A	60	GATCACCTCCTTACC	CCUCCUU	i
aak	Aminobacter aminovorans KCTC 2477	64.1	GATCACCTCCTTTCT	CCUCCUU	i
aal	Alteromonas australica H 17	46.2	GATCACCTCCTTACC	CCUCCUU	i
aalg	Arenibacter algicola SMS7	1.4	GAACACCTCCTTTCT	mainly undetected	ii
aall	Aeromonas allosaccharophila FDAARGOS 933	59.5	GATCACCTCCTTACC	CCUCCUU	i
aamb	Acidianus ambivalens LEI 10	13.1	GATCACCTCACAT	AUCACCUC	iii
aamy	Anoxybacillus amylolyticus DSM 15939	85.3	GATCACCTCCTTTCT	CCCUCCUUU	i
aan	Aggregatibacter actinomycetemcomitans D7S-1	48.3	GATCACCTCCTTACG	CUCCUU	i
aana	Arcobacter anaerophilus DSM 24636	54.4	GATCACCTCCTTTCA	CUCCUUU	i
aao	Aggregatibacter actinomycetemcomitans ANH9381	41.1	GATCACCTCCTTACG	CUCCUU	i
aap	Aggregatibacter aphrophilus NJ8700	44.3	GATCACCTCCTTACC	CUCCUU	i
aaq	Arthrobacter alpinus R3.8	42.1	GATCACCTCCTTTCT	CCUCCUUU	i
aaqi	Arcobacter aquimarinus W63	49.8	GATCACCTCCTTTCA	CUCCUUU	i
aaqu	Alcaligenes aquatilis QD168	40.6	GATCACCTCCTTTTA	CCUCCU	i
aar	Acetohalobium arabaticum DSM 5501	85.7	GATCACCTCCTTTCT	UCACCUCCUU	i
aarg	Amedibacterium intestinale JCM 30884	81.5	GATCACCTCCTTTCT	ACCUCCUUU	i
aas	Candidatus Amoebophilus asiaticus 5a2	1.7	GAATACCTCCTTTAA	mainly undetected	ii
aasc	Acetobacter ascendens LMG 1590	39.2	GATCACCTCCTTTCA	CCUCCUUUC	i
aat	Aggregatibacter actinomycetemcomitans D11S-1	50	GATCACCTCCTTACC	CUCCUU	i
aau	Paenarthrobacter aurescens TC1 (Arthrobacter aurescens TC1)	47.9	GATCACCTCCTTTCT	CCUCCUUU	i
aav	Acidovorax citrulli AAC00-1	36.2	GATCACCTCCTTTCT	CCUCCUU	i
aaw	Alteromonas addita R10SW13	43.2	GATCACCTCCTTACC	CCUCCUU	i
aaxa	Acholeplasma axanthum NCTC10138	73.1	GATCACCTCCTTTCT	ACCUCCUUU	i
aay	Altererythrobacter atlanticus 26DY36	54.8	GATCACCTCCTTTCT	CCUCCUUU	i
aaz	Aggregatibacter aphrophilus W10433	49.2	GATCACCTCCTTACC	CUCCUU	i
aba	Candidatus Koribacter versatilis Ellin345	48	GATCACCTCCTTTCT	CCUCCUU	i
abaa	Acinetobacter baumannii AB031	43.3	GATCACCTCCTTAAC	ACCUCCUU	i
abab	Acinetobacter baumannii BJAB0715	40.6	GATCACCTCCTTAAC	ACCUCCUU	i
abac	Luteitalea pratensis DSM 100886	40.7	GATCACCTCCTTTCT	CACCUCCU	i
abad	Acinetobacter baumannii D1279779	40.7	GATCACCTCCTTAAC	ACCUCCUU	i
abae	Suicoccus acidiformans ZY16052	70.2	GATCACCTCCTTTCT	CCUCCUUU	i
abai	Actinobacteria bacterium IMCC26256	45.1	GATCACCTCCTTTCT	ACCUCCUU	i
abaj	Acinetobacter baumannii BJAB0868	41.6	ATCACCTCCTTAACG	CCUCCUU	i
abal	Acinetobacter baumannii LAC-4	39.5	GATCACCTCCTTAAC	ACCUCCUU	i
abam	Candidatus Nanopelagicus limnes	34.4	GATCACCTCCTTTCT	ACCUCCUUU	i
abao	Anaerolineaceae bacterium oral taxon 439 W11661	62.5	GATCACCTCCTTTCT	CCUCCUUUC	i
abas	Acidisarcina polymorpha SBC82	42.4	GATCACCTCCTTTCT	CCUCCUUU	i
abau	Acinetobacter baumannii AB030	42.3	GATCACCTCCTTAAC	ACCUCCUU	i
abaw	Georhizobium profundi WS11	52.5	GATCACCTCCTTTCT	CCUCCUUU	i
abaz	Acinetobacter baumannii ZW85-1	42.2	GATCACCTCCTTAAC	ACCUCCUU	i
abb	Acinetobacter baumannii AB307-0294	43.5	GATCACCTCCTTAAC	ACCUCCUU	i
abc	Acinetobacter baumannii ACICU	39.1	GATCACCTCCTTAAC	ACCUCCUU	i
abd	Acinetobacter baumannii TCDC-AB0715	33.5	GATCACCTCCTTAAC	ACCUCCUU	i
aber	Acinetobacter bereziniae XH901	35.9	GATCACCTCCTTAAC	ACCUCCUU	i
abf	Azospirillum brasilense Sp7	55.4	GATCACCTCCTTTCT	CCUCCUUU	i
abg	Asaia bogorensis NBRC 16594	51.5	GATCACCTCCTTTCA	CCUCCUUUC	i
abh	Acinetobacter baumannii TYTH-1	40.4	GATCACCTCCTTAAC	ACCUCCUU	i
abi	Aciduliprofundum boonei T469	33.8	GATCACCTCCTAA	UCACCUCCU	i
abj	Acinetobacter baumannii BJAB07104	41.4	GATCACCTCCTTAAC	ACCUCCUU	i
abk	Acinetobacter baumannii AbH12O-A2	44.4	GATCACCTCCTTAAC	ACCUCCUU	i
abl	Arcobacter butzleri 7h1h	48.8	GATCACCTCCTTTCA	CUCCUUU	i
abm	Acinetobacter baumannii SDF	22.3	GATCACCTCCTTAAC	ACCUCCUU	i
abn	Acinetobacter baumannii AB0057	43.7	GATCACCTCCTTAAC	ACCUCCUU	i
abo	Alcanivorax borkumensis SK2	50.7	GATCACCTCCTTAAC	CCUCCUU	i
abq	Azospirillum brasilense Az39	57.1	GATCACCTCCTTTCT	CCUCCUUU	i
abr	Acinetobacter baumannii MDR-TJ	44	GATCACCTCCTTAAC	ACCUCCUU	i
abra	Acholeplasma brassicae O502	69.1	GATCACCTCCTTTCT	CACCUCCUUU	i
abri	Acidianus brierleyi DSM 1651	13.6	GATCACCTCACAT	AUCACCUCA	iii
abs	Azospirillum baldaniorum Sp245 (Azospirillum brasilense Sp245)	57.1	GATCACCTCCTTAAC	UCCCGCCUU	i
absi	Amedibacterium intestinale 9CBEGH2	81.3	GATCACCTCCTTTCT	ACCUCCUUU	i
abt	Arcobacter butzleri ED-1	49.2	GATCACCTCCTTTCA	CUCCUUU	i
abu	Arcobacter butzleri RM4018	47.9	GATCACCTCCTTTCA	CUCCUUU	i
abut	Aminipila butyrica DSM 103574	82.4	GATCACCTCCTTTCT	CCUCCUUU	i
abw	Acinetobacter baumannii AC29	43.8	GATCACCTCCTTAAC	ACCUCCUU	i
abx	Acinetobacter baumannii 1656-2	30.6	GATCACCTCCTTAAC	ACCUCCUU	i
aby	Acinetobacter baumannii AYE	31.5	GATCACCTCCTTAAC	ACCUCCUU	i
abz	Acinetobacter baumannii MDR-ZJ06	39.4	GATCACCTCCTTAAC	ACCUCCUU	i
aca	Acidobacterium capsulatum ATCC 51196	42.3	GATCACCTCCTTTCT	CCUCCUU	i
acaa	Malaciobacter canalis LMG 29148	52.4	GATCACCTCCTTTCA	CUCCUUU	i
acac	Anaerostipes caccae DSM 14662	78.1	GATCACCTCCTTTCT	CCUCCUUU	i
acad	Actinoalloteichus fjordicus ADI127-7	66	GATCACCTCCTTTCT	CCUCCUUU	i
acai	Anoxybacillus caldiproteolyticus U458	77.8	GATCACCTCCTTTCT	CACCUCCUUU	i
acal	Acinetobacter calcoaceticus CA16	37	GATCACCTCCTTAAC	CCUCCUU	i
acav	Aeromonas caviae 8LM	49.8	GATCACCTCCTTACC	CCUCCUU	i
acb	Acinetobacter baumannii ATCC 17978	35.1	GATCACCTCCTTAAC	ACCUCCUU	i
acc	Acinetobacter pittii PHEA-2 (Acinetobacter calcoaceticus PHEA-2)	30.7	GATCACCTCCTTAAC	ACCUCCUU	i
acd	Acinetobacter oleivorans DR1	41.3	GATCACCTCCTTAAC	ACCUCCUU	i
ace	Acidothermus cellulolyticus 11B	59.9	GATCACCTCCTTTCT	CACCUCCUU	i
acel	Anaerocolumna cellulosilytica SN021	82.9	GATCACCTCCTTTCT	CCUCCUUUC	i
acet	Acetobacter sp. JWB	40	GATCACCTCCTTTCA	CCUCCUUUC	i
acf	Aciduliprofundum sp. MAR08-339	37.7	GATCACCTCCTAA	UCACCUCCU	i
acg	Aerococcus christensenii CCUG28831	74.5	GATCACCTCCTTTCT	CCUCCUUUC	i
ach	Pseudarthrobacter chlorophenolicus A6 (Arthrobacter chlorophenolicus A6)	57.5	GATCACCTCCTTTCT	CCUCCUUUC	i
achb	Achromobacter sp. B7	39	GATCACCTCCTTTCA	CCUCCUU	i
achi	Acinetobacter chinensis WCHAc010005	37.1	GATCACCTCCTTAAC	ACCUCCUU	i
achr	Achromobacter sp. AONIH1	41.7	GATCACCTCCTTTCA	CCUCCUU	i
aci	Acinetobacter baylyi ADP1 (Acinetobacter sp. ADP1)	32.1	GATCACCTCCTTAAC	CCUCCUU	i
acia	Acidilobus sp. 7A	53.3	GATCACCTCTCGA	UCACCUCUC	iii
acib	Aliarcobacter cibarius LMG 21996	50.5	GATCACCTCCTTTCA	CUCCUUU	i
acid	Acidovorax carolinensis NA2	30.1	GATCACCTCCTTTCT	CCUCCUU	i
acii	Acidiferrobacter sp. SPIII 3	44.8	GATCACCTCCTTTCA	CCUCCUU	i
acij	Acidipropionibacterium virtanenii JS278	63.5	GATCACCTCCTTTCT	CCUCCUUU	i
acil	Candidatus Azoamicus ciliaticola endosymbiont of anaerobic ciliates	15.8	GATCACCTCCTTATA	ACCUCCUUA	i
acin	Acidovorax carolinensis NA3	29.3	GATCACCTCCTTTCT	CCUCCUU	i
acio	Acidovorax sp. 1608163	26.3	GATCACCTCCTTTCT	CCUCCUU	i
acip	Acidovorax carolinensis P4	30.1	GATCACCTCCTTTCT	CCUCCUU	i
acis	Acidovorax carolinensis P3	27.6	GATCACCTCCTTTCT	CCUCCUU	i
acit	Arthrobacter citreus NEB 577	78	GATCACCTCCTTTCT	CACCUCCUUU	i
acj	Aeropyrum camini SY1 = JCM 12091	77.5	GATCACCTCCCGA	UCACCUCCCG	i
ack	Acidovorax sp. KKS102	33.5	GATCACCTCCTTTCT	CCUCCUU	i
acl	Acholeplasma laidlawii PG-8A	65.3	GATCACCTCCTTTCT	ACCUCCUUU	i
aclo	Arcobacter cloacae LMG 26153	50.5	GATCACCTCCTTTCA	CUCCUUU	i
acm	Granulicella tundricola MP5ACTX9	48.7	GATCACCTCCTTTCT	CCUCCUU	i
acn	Anaplasma centrale Israel	32.5	GATTACCTCCTTTAG	UACCUCCU	i
aco	Aminobacterium colombiense DSM 12261	84.9	GATCACCTCCTTTCT	CACCUCCUUU	i
acom	Azoarcus communis TSPY31	44.4	GATCACCTCCTTTCA	CCUCCUU	i
acou	Alistipes communis 5CBH24	3.3	GAACACCTCCTTTCT	mainly undetected	ii
acp	Anaeromyxobacter dehalogenans 2CP-1	55.1	GATCACCTCCTTTCT	CCUCCU	i
acq	Actinomyces sp. oral taxon 414 F0588	44.2	GATCACCTCCTTTCT	CCUCCUU	i
acr	Acidiphilium cryptum JF-5	51.8	GATCACCTCCTTTCA	CCUCCUUU	i
acra	Acidovorax sp. RAC01	32.5	GATCACCTCCTTTCT	CCUCCUU	i
acre	Arcobacter cryaerophilus ATCC 43158	52.2	GATCACCTCCTTTCA	CUCCUUU	i
acry	Arthrobacter crystallopoietes DSM 20117	51.8	GATCACCTCCTTTCT	CCUCCUUUC	i
acta	Actinoalloteichus sp. AHMU CJ021	56.6	GATCACCTCCTTTCT	CACCUCCUU	i
actc	Actinomyces sp. Chiba101	59.9	GATCACCTCCTTTCT	CCUCCUUU	i
acti	Actinoalloteichus sp. GBA129-24	67.3	GATCACCTCCTTTCT	CCUCCUUU	i
actn	Actinoplanes sp. N902-109	51.3	GATCACCTCCTTTCT	UCACCUCCUU	i
acto	Actinomyces sp. oral taxon 897 F0631	51	GATCACCTCCTTTCT	CCUCCUU	i
actp	Actinomyces gaoshouyii pika 114	52.9	GATCACCTCCTTTCT	CCUCCUUU	i
acts	Actinoplanes sp. SE50	55.7	GATCACCTCCTTTCT	CACCUCCUU	i
actt	Actinobaculum sp. 313	45.7	GATCACCTCCTTTCT	CCUCCUUUC	i
actw	Actinomadura sp. WMMB499	56.3	GATCACCTCCTTTCT	CCUCCUUU	i
actz	Actinomyces sp. 432	45.7	GATCACCTCCTTTCT	CCUCCUUU	i
acu	Acidithiobacillus caldus SM-1	58.6	GATCACCTCCTTTAA	CCUCCU	i
acum	Acinetobacter cumulans WCHAc060092	35.5	GATCACCTCCTTAAC	ACCUCCUU	i
acv	Acinetobacter sp. TGL-Y2	33.3	GATCACCTCCTTAAC	CACCUCCUU	i
acw	Acinetobacter sp. DUT-2	37.5	GATCACCTCCTTAAC	ACCUCCUU	i
acx	Azotobacter chroococcum NCIMB 8003	53.7	GATCACCTCCTTAAT	CCUCCUU	i
acy	Anabaena cylindrica PCC 7122	16.8	GATCACCTCCTTTTT	ACCUCCU	i
acz	Acidithiobacillus caldus ATCC 51756	59.6	GATCACCTCCTTTAA	CCUCCUU	i
ada	Alistipes dispar 5CPEGH6	4.1	GAACACCTCCTTTCT	mainly undetected	ii
adc	Abiotrophia defectiva FDAARGOS 785	85.8	GATCACCTCCTTTCT	CCUCCUUU	i
add	Adhaeribacter radiodurans KUDC8001	1.3	GATCACCTCCTTTCT	mainly undetected	ii
ade	Anaeromyxobacter dehalogenans 2CP-C	56.2	GATCACCTCCTTTCT	CCUCCU	i
adg	Ammonifex degensii KC4	81.2	GATCACCTCCTTTCT	UCACCUCCUUU	i
adh	Aeromonas dhakensis KN-Mc-6U21	58	GATCACCTCCTTACC	CCUCCUU	i
adi	Alcanivorax dieselolei B5	62	GATCACCTCCTTAAC	CCUCCUU	i
adk	Alicycliphilus denitrificans K601	40.3	GATCACCTCCTTTCT	CCUCCUU	i
adn	Alicycliphilus denitrificans BC	39.9	GATCACCTCCTTTCT	CCUCCUU	i
ado	Tsuneonella dongtanensis KCTC 22672 (Altererythrobacter dongtanensis KCTC 22672)	50.2	GATCACCTCCTTTCT	CCUCCUU	i
adp	Actinobacillus delphinicola NCTC12871	59.5	GATCACCTCCTTACC	CUCCUU	i
ads	Acinetobacter dispersus NCCP 16014	40.8	GATCACCTCCTTAAC	ACCUCCUU	i
adt	Achromobacter denitrificans USDA-ARS-USMARC-56712	39.7	GATCACCTCCTTTCA	CCUCCUU	i
adv	Acinetobacter defluvii WCHA30	37.2	GATCACCTCCTTAAC	ACCUCCUU	i
adz	Arcobacter defluvii LMG 25694	52.3	GATCACCTCCTTTCA	CUCCUUU	i
aea	Aeromonas sp. ASNIH3	56.7	GATCACCTCCTTACC	CCUCCUU	i
aeb	Aeromicrobium sp. A1-2	42.4	GATCACCTCCTTTCT	UCACCUCCUU	i
aef	Aeromicrobium yanjiei MF47	48	GATCACCTCCTTTCT	UCACCUCCUUU	i
aeh	Alkalilimnicola ehrlichii MLHE-1	66.4	GATCACCTCCTTTAA	CCUCCU	i
aei	Acinetobacter equi 114	37.3	GATCACCTCCTTAAC	ACCUCCUU	i
ael	Aeromonas encheleia NCTC12917	63.3	GATCACCTCCTTACC	CCUCCUU	i
aell	Arcobacter ellisii LMG 26155	50.7	GATCACCTCCTTTCA	CUCCUUU	i
aem	Aeromonas sp. CU5	56	GATCACCTCCTTACC	CCUCCUU	i
aeo	Aeromonas salmonicida O23A (Aeromonas sp. O23A)	56.7	GATCACCTCCTTACC	CCUCCUU	i
aep	Altererythrobacter epoxidivorans CGMCC 1.7731	45.7	GATCACCTCCTTTCT	CCUCCUUU	i
aeq	Adlercreutzia equolifaciens DSM 19450	74.6	GATCACCTCCTTTCT	CCUCCUUUC	i
aer	Aeromicrobium erythreum AR18	44.8	GATCACCTCCTTTCT	CACCUCCU	i
aes	Aeromonas sp. ASNIH5	57.8	GATCACCTCCTTACC	CCUCCUU	i
aeu	Actinobacillus equuli subsp. equuli 19392	54.1	GATCACCTCCTTACC	CUCCUU	i
aev	Aequorivita sp. H23M31	1.2	GAACACCTCCTTTCT	mainly undetected	ii
aex	Asticcacaulis excentricus CB 48	50.7	GATCACCTCCTTTCT	CCUCCUUU	i
aey	Actinopolyspora erythraea YIM 90600	57.7	GATCACCTCCTTTCT	CACCUCCUU	i
aez	Aeromicrobium chenweiae 592	45.6	GATCACCTCCTTTCT	CACCUCCUUU	i
afa	Alcaligenes faecalis ZD02	40	GATCACCTCCTTTTA	CCUCCUU	i
afc	Aliarcobacter faecis CCUG 66484	51.7	GATCACCTCCTTTCA	CUCCUUU	i
afd	Alistipes finegoldii DSM 17242	2.2	GAACACCTCCTTTCT	mainly undetected	ii
afe	Acidithiobacillus ferrooxidans ATCC 53993	58	GATCACCTCCTTTAA	CCUCCUU	i
aff	Alysiella filiformis DSM 16848	36.7	GATCACCTCCTTTCT	CUCCUUU	i
afg	Archaeoglobus fulgidus DSM 8774	31.4	GATCACCTCCTAA	AUCACCUCCU	i
afi	Acidithiobacillus ferrivorans SS3	59.1	GATCACCTCCTTTAA	CCUCCUU	i
afj	Acidithiobacillus ferridurans JCM 18981	60.9	GATCACCTCCTTTAA	CCUCCUU	i
afl	Anoxybacillus flavithermus WK1	42.2	GATCACCTCCTTTCT	CCCUCCUUU	i
afla	Antarcticibacterium flavum KCTC 52984	1.9	GAACACCTCCTTTCT	mainly undetected	ii
afn	Acidaminococcus fermentans DSM 20731	84.1	GATCACCTCCTTTCT	CCUCCUUU	i
afo	Acidimicrobium ferrooxidans DSM 10331	60.1	GATCACCTCCTTTCT	ACCUCCUU	i
afq	Alcaligenes faecalis JQ135	38.7	GATCACCTCCTTTTA	CCUCCUU	i
afr	Acidithiobacillus ferrooxidans ATCC 23270	48.9	GATCACCTCCTTTAA	CCCUCCUU	i
afri	Allofrancisella frigidaquae SYSU 10HL1970	30.2	GATCACCTCCTTAAA	CCUCCUU	i
afs	Actinoplanes friuliensis DSM 7358	49.4	GATCACCTCCTTTCT	CACCUCCUU	i
aft	Anoxybacter fermentans DY22613	73.6	GATCACCTCCTTTCT	UCACCUCCUUU	i
afu	Archaeoglobus fulgidus DSM 4304 (VC-16)	25.5	GATCACCTCCTAA	UCACCUCCU	i
afw	Anaeromyxobacter sp. Fw109-5	55.5	GATCACCTCCTTTCT	CCUCCU	i
agc	Agrobacterium sp. RAC06	67.1	GATCACCTCCTTTCT	CCUCCUUU	i
agd	Anseongella ginsenosidimutans Gsoil 524	3.9	GAATACCTCCTTTCT	mainly undetected	ii
age	Archangium gephyra DSM 2261	52.2	GATCACCTCCTTTCT	CCUCCU	i
agf	Agromyces protaetiae FW100M-8	44.5	GATCACCTCCTTTCT	CCUCCUUU	i
agg	Agrococcus sp. SGAir0287	46.1	GATCACCTCCTTTCT	CCCUCCUU	i
agi	Arachidicoccus ginsenosidivorans Gsoil 809	1.3	GAATACCTCCTTTTT	mainly undetected	ii
agl	Akkermansia glycaniphila APytT	3.8	GATCACCTCCTTTCT	mainly undetected	ii
agm	Agromyces badenianii MF30-A	46.8	GATCACCTCCTTTCT	CCUCCUUU	i
agn	Anoxybacillus gonensis G2	79.6	GATCACCTCCTTTCT	UCACCUCCUUU	i
agr	Agrobacterium fabacearum H13-3 (Agrobacterium sp. H13-3)	62.1	GATCACCTCCTTTCT	CCUCCUUU	i
agt	Agrobacterium sp. 33MFTa1.1	59	GATCACCTCCTTTCT	CCUCCUUU	i
agu	Acinetobacter guillouiae NBRC 110550	38.1	GATCACCTCCTTAAC	ACCUCCUU	i
agv	Aquisphaera giovannonii OJF2	76.1	GATCACCTCCTTTCT	CCUCCUU	i
agw	Archaeon GW2011 AR10	31.3	GATCACCTCCTTC	UCACCUCCU	i
agx	Agreia sp. COWG	45.4	GATCACCTCCTTTCT	CCUCCUUUC	i
agy	Agromyces aureus AR33	45.9	GATCACCTCCTTTCT	CCUCCUUU	i
aha	Aeromonas hydrophila subsp. hydrophila ATCC 7966	55.1	GATCACCTCCTTACC	CCUCCUU	i
ahd	Aeromonas hydrophila YL17	60.6	GATCACCTCCTTACC	CCUCCUU	i
ahe	Arcanobacterium haemolyticum DSM 20595	55.8	GATCACCTCCTTTCT	CCUCCUUUC	i
ahel	Aureliella helgolandensis Q31a	36.7	GATCACCTCCTTTCT	CCUCCUUU	i
ahg	Actinoalloteichus hoggarensis DSM 45943	65.6	GATCACCTCCTTTCT	CCUCCUUU	i
ahh	Aeromonas hydrophila AL06-06	61	GATCACCTCCTTACC	CCUCCUU	i
ahi	Aeromonas hydrophila AH10	60.9	GATCACCTCCTTACC	CCUCCUU	i
ahj	Aeromonas hydrophila J-1	61.6	GATCACCTCCTTACC	CCUCCUU	i
ahk	Acholeplasma hippikon NCTC10172	73.9	GATCACCTCCTTTCT	ACCUCCUUU	i
ahl	Acinetobacter haemolyticus TJS01	35.9	GATCACCTCCTTAAC	ACCUCCUU	i
ahm	Actinoalloteichus hymeniacidonis HPA177(T) (=DSM 45092(T))	65.3	GATCACCTCCTTTCT	CCUCCUUU	i
ahn	Atlantibacter hermannii NCTC12129	51.9	GATCACCTCCTTACC	CCUCCUU	i
aho	Acidianus hospitalis W1	12.2	GATCACCTCACAT	UCACCUC	iii
ahp	Aeromonas hydrophila pc104A	61.6	GATCACCTCCTTACC	CCUCCUU	i
ahr	Aeromonas hydrophila subsp. hydrophila AL09-71	61.6	GATCACCTCCTTACC	CCUCCUU	i
ahs	Malaciobacter halophilus CCUG 53805 (Arcobacter halophilus CCUG 53805)	51.1	GATCACCTCCTTTCA	CUCCUUU	i
aht	Antarctobacter heliothermus SMS3	66.8	GATCACCTCCTTTCT	CCUCCUUU	i
ahu	Azospirillum humicireducens SgZ-5	53.8	GATCACCTCCTTTCT	CCUCCUUU	i
ahw	Actinomyces howellii NCTC11636	66.1	GATCACCTCCTTTCT	CCUCCUU	i
ahy	Aeromonas hydrophila ML09-119	57.5	GATCACCTCCTTACC	CCUCCUU	i
ahz	Algibacter alginicilyticus HZ22	0.5	GAACACCTCCTTTCT	mainly undetected	ii
aia	Anaerobacillus isosaccharinicus NB2006	74.8	GATCACCTCCTTTCT	CACCUCCUUU	i
aid	Acinetobacter indicus SGAir0564	41.1	GATCACCTCCTTAAC	ACCUCCUU	i
aii	Allofrancisella inopinata SYSU YG23	29.9	GATCACCTCCTTAAA	CCUCCUU	i
ain	Acidaminococcus intestini RyC-MR95	51.4	GATCACCTCCTTTCT	CCUCCUUU	i
aio	Actinobacillus indolicus AIFJ1607	47.3	GATCACCTCCTTACC	CUCCUU	i
air	Actinomyces israelii NCTC12972	55.2	GATCACCTCCTTTCT	CCUCCUUU	i
ais	Achromobacter insolitus DSM 23807	41.5	GATCACCTCCTTTCA	CCUCCUU	i
ait	Alistipes indistinctus 2BBH45	3.3	GAACACCTCCTTTCT	mainly undetected	ii
aja	Amycolatopsis japonica MG417-CF17	60.9	GATCACCTCCTTTCT	ACCUCCUU	i
aji	Acidipropionibacterium jensenii JS280	52.8	GATCACCTCCTTTCT	CCCUCCUUU	i
ajn	Acinetobacter junii 65	37.5	GATCACCTCCTTAAC	ACCUCCUU	i
ajo	Acinetobacter johnsonii XBB1	36.1	GATCACCTCCTTAAC	ACCUCCUU	i
ajp	Amphritea japonica ATCC BAA-1530	46.7	GATCACCTCCTTAAA	ACCUCCUU	i
ajs	Acidovorax sp. JS42	37.6	GATCACCTCCTTTCT	CCUCCUU	i
aka	Advenella kashmirensis WT001	38.7	GATCACCTCCTTTAA	CCUCCUU	i
ala	Acinetobacter larvae BRTC-1	37.4	GATCACCTCCTTAAC	CACCUCCUU	i
alan	Aliarcobacter lanthieri LMG 28516	51.4	GATCACCTCCTTTCA	CUCCUUU	i
alb	Altererythrobacter sp. B11	54.7	GATCACCTCCTTTCT	CCUCCUUU	i
alc	Acinetobacter lactucae OTEC-02	37	GATCACCTCCTTAAC	CCUCCUU	i
ald	Alistipes sp. dk3624	2.8	GAACACCTCCTTTTT	mainly undetected	iv
ale	Alteromonas sp. Mac1	43.6	GATCACCTCCTTACC	CCUCCUU	i
alf	Agrobacterium larrymoorei CFBP5473	57.2	GATCACCTCCTTTCT	CCUCCUUU	i
alg	Aquicella lusitana SGT-39	56.7	GATCACCTCCTTACT	CCUCCUU	i
alh	Altererythrobacter sp. BO-6	43.3	GATCACCTCCTTTCT	CCUCCUUU	i
ali	Azospirillum lipoferum 4B	55.5	GATCACCTCCTTTCT	CCUCCUUU	i
alig	Actinobacillus lignieresii NCTC10568	51.6	GATCACCTCCTTACT	CUCCUU	i
alj	Acinetobacter lanii 185	34.1	GATCACCTCCTTAAC	ACCUCCUU	i
alk	Poseidonibacter lekithochrous DSM 100870	51	GATCACCTCCTTTCA	CUCCUUU	i
alm	Algoriphagus sanaruensis M8-2	1.5	GAACACCTCCTTTCT	mainly undetected	ii
aln	Alcanivorax sp. NBRC 101098	54.7	GATCACCTCCTTAAC	CCUCCUU	i
alo	Alloactinosynnema sp. L-07	55	GATCACCTCCTTTCT	CACCUCCUU	i
alp	Poseidonibacter parvus LPB0137	47.5	GATCACCTCCTTTCA	CUCCUUU	i
alq	Alloprevotella sp. E39	1.8	GAACACCTCCTTTCT	mainly undetected	ii
alr	Alteromonas sp. RKMC-009	45.9	GATCACCTCCTTACC	CCUCCUU	i
als	Arcticibacterium luteifluviistationis SM1504	1	GAACACCTCCTTTTT	mainly undetected	ii
alt	Alteromonas naphthalenivorans (Alteromonas sp. SN2)	44.4	GATCACCTCCTTACC	CCUCCUU	i
alti	Altibacter sp. ALE3EI	1.2	GAACACCTCCTTTCT	mainly undetected	ii
alus	Anaerohalosphaera lusitana ST-NAGAB-D1	64.4	GATCACCTCCTTTCT	CCUCCUUU	i
alv	Allochromatium vinosum DSM 180	47	GATCACCTCCTTAAA	UCCCUCCU	i
alw	Acinetobacter lwoffii FDAARGOS 552	35.7	GATCACCTCCTTAAC	ACCUCCUU	i
alz	Alteromonas sp. Mac2	44	GATCACCTCCTTACC	CCUCCUU	i
ama	Anaplasma marginale St. Maries	26	GATTACCTCCTTTAG	UACCUCCU	i
amac	Alteromonas macleodii ATCC 27126	47.4	GATCACCTCCTTACC	CCUCCUU	i
amad	Alteromonas mediterranea UM4b (Alteromonas macleodii Ionian Sea UM4b)	29.3	GATCACCTCCTTACC	UCACCUUC	i
amae	Alteromonas mediterranea U7 (Alteromonas macleodii Ionian Sea U7)	46.5	GATCACCTCCTTACC	CCUCCUU	i
amag	Alteromonas mediterranea MED64 (Alteromonas macleodii Aegean Sea MED64)	46.4	GATCACCTCCTTACC	CCUCCUU	i
amah	Aquitalea magnusonii H3	43.4	GATCACCTCCTTTCT	CCUCCUU	i
amal	Alteromonas mediterranea U4 (Alteromonas macleodii Ionian Sea U4)	46.7	GATCACCTCCTTACC	CCUCCUU	i
aman	Acidianus manzaensis YN-25	14.3	GATCACCTCACAA	UCACCUC	iii
amao	Alteromonas mediterranea U8 (Alteromonas macleodii Ionian Sea U8)	46.1	GATCACCTCCTTACC	CCUCCUU	i
amar	Malaciobacter marinus JCM 15502	52	GATCACCTCCTTTCA	CUCCUUU	i
amb	Alteromonas macleodii Balearic Sea AD45	47.9	GATCACCTCCTTACC	CCUCCUU	i
amc	Alteromonas mediterranea DE (Alteromonas macleodii Deep ecotype)	43.5	GATCACCTCCTTACC	CCUCCUU	i
amd	Amycolatopsis mediterranei U32	56.1	GATCACCTCCTTTCT	CACCUCCUU	i
amed	Aeromonas media WS	50.5	GATCACCTCCTTACC	CCUCCUU	i
amf	Anaplasma marginale Florida	24.3	GATTACCTCCTTTAG	UACCUCCU	i
amg	Alteromonas macleodii English Channel 673	48.2	GATCACCTCCTTACC	CCUCCUU	i
amh	Alteromonas mediterranea 615 (Alteromonas macleodii English Channel 615)	46.4	GATCACCTCCTTACC	ACCUCCUU	i
ami	Actinosynnema mirum DSM 43827	61.1	GATCACCTCCTTTCT	CACCUCCUU	i
amic	Aminipila sp. CBA3637	68.2	GATCACCTCCTTTCT	ACCUCCUUU	i
amih	Aminobacter sp. MSH1	64.3	GATCACCTCCTTTCT	CCUCCUUU	i
amij	Aminipila sp. JN-18	74.9	GATCACCTCCTTTCT	CCUCCUUU	i
amim	Advenella mimigardefordensis DPN7	43.7	GATCACCTCCTTTAA	CCUCCUU	i
amk	Alteromonas macleodii Black Sea 11	47.8	GATCACCTCCTTACC	CCUCCUU	i
amm	Amycolatopsis mediterranei S699	56	GATCACCTCCTTTCT	CACCUCCUU	i
amn	Amycolatopsis mediterranei S699	54.8	GATCACCTCCTTTCT	CACCUCCUU	i
amo	Acetomicrobium mobile DSM 13181 (Anaerobaculum mobile DSM 13181)	83.2	GATCACCTCCTTTCT	UCACCUCCUU	i
amol	Malaciobacter molluscorum LMG 25693 = CECT 7696	52.8	GATCACCTCCTTTCA	CUCCUUU	i
amon	Acidovorax monticola KACC 19171	29	GATCACCTCCTTTCT	CCUCCUU	i
amp	Anaplasma marginale Gypsy Plains	23	GATTACCTCCTTTAG	UACCUCCU	i
amq	Amycolatopsis methanolica 239	57.3	GATCACCTCCTTTCT	CACCUCCUU	i
amr	Acaryochloris marina MBIC11017	22.4	GATCACCTCCTTTTA	UCACCUCCU	i
ams	Actinoplanes missouriensis 431	48.3	GATCACCTCCTTTCT	UCACCUCCUU	i
amt	Alkaliphilus metalliredigens QYMF	76.6	GATCACCTCCTTTCT	CACCUCCUUU	i
amu	Akkermansia muciniphila ATCC BAA-835	4.4	GATCACCTCCTTTCT	mainly undetected	ii
amuc	Aeoliella mucimassa Pan181	33.6	GATCACCTCCTTTCT	ACCUCCUU	i
amv	Acidiphilium multivorum AIU301	49.8	GATCACCTCCTTTCA	CCCUCCUUU	i
amw	Anaplasma marginale Dawn	21.6	GATTACCTCCTTTAG	UACCUCCU	i
amx	Pelagerythrobacter marensis KCTC 22370	54.2	GATCACCTCCTTTCT	CCUCCUUU	i
amy	Schaalia meyeri W712	56.5	GATCACCTCCTTTCT	CCUCCUUU	i
amyb	Amycolatopsis sp. BJA-103	54.6	GATCACCTCCTTTCT	CACCUCCUU	i
amyc	Amycolatopsis sp. AA4	53.5	GATCACCTCCTTTCT	CCUCCUUU	i
amyt	Malaciobacter mytili LMG 24559	51.8	GATCACCTCCTTTCA	CUCCUUU	i
amyy	Amycolatopsis sp. YIM 10	61.1	GATCACCTCCTTTCT	CACCUCCUUU	i
amz	Amycolatopsis mediterranei RB	56	GATCACCTCCTTTCT	CACCUCCUU	i
ana	Nostoc sp. PCC 7120 (Anabaena sp. PCC 7120)	15	GATCACCTCCTTTTA	ACCUCCU	i
anb	Anabaena sp. 90	16.6	GATCACCTCCTTTTA	ACCUCCUU	i
anc	Ancylobacter sp. TS-1	57.8	GATCACCTCCTTTCT	CCUCCUU	i
and	Anoxybacillus sp. PDR2	77.9	GATCACCTCCTTTCT	CCCUCCUUU	i
ane	Actinomyces naeslundii ATCC 27039	41.9	GATCACCTCCTTTCT	CCCUCCUU	i
anh	Paraurantiacibacter namhicola JCM 16345	52.3	GATCACCTCCTTTCT	CCUCCUUU	i
ank	Anaeromyxobacter sp. K	54.8	GATCACCTCCTTTCT	CCUCCU	i
anl	Anoxybacillus sp. B7M1	85.6	GATCACCTCCTTTCT	CCCUCCUUU	i
anm	Anoxybacillus sp. B2M1	85.7	GATCACCTCCTTTCT	CCCUCCUUU	i
ann	Anabaena sp. YBS01	17.6	GATCACCTCCTTTTA	ACCUCCU	i
ano	Acinetobacter nosocomialis 6411	41.8	GATCACCTCCTTAAC	ACCUCCUU	i
anp	Antarcticibacterium arcticum PAMC 28998	1.3	GAACACCTCCTTTCT	mainly undetected	ii
anr	Anaerocolumna sedimenticola CBA3638	73.8	GATCACCTCCTTTCT	CCUCCUUU	i
ans	Arsenophonus nasoniae FIN	49.1	GATCACCTCCTTACC	CCUCCUU	i
ant	Arcobacter nitrofigilis DSM 7299	51.1	GATCACCTCCTTTCA	CUCCUUU	i
anx	Aneurinibacillus sp. XH2	75.3	GATCACCTCCTTTCT	CCCUCCUUU	i
aoa	Azoarcus olearius DQS4	47.4	GATCACCTCCTTTCA	CCUCCUU	i
aoc	Acholeplasma oculi 19L	72.3	GATCACCTCCTTTCT	ACCUCCUUU	i
aoe	Alkaliphilus oremlandii OhILAs	82.8	GATCACCTCCTTTCT	CACCUCCUUU	i
aoh	Anaplasma ovis Haibei	34.7	GATTACCTCCTTTAG	UACCUCCU	i
aoi	Amycolatopsis keratiniphila HCCB10007 (Amycolatopsis orientalis HCCB10007)	54.9	GATCACCTCCTTTCT	CACCUCCUU	i
aok	Alistipes onderdonkii subsp. vulgaris 3BBH6	3.2	GAACACCTCCTTTCT	mainly undetected	ii
aol	Bradyrhizobium oligotrophicum S58 (Agromonas oligotrophica S58) endosymbiont of Aeschynomene indica	54.6	GATCACCTCCTTTCT	CCCUCCUU	i
aon	Aquabacterium olei NBRC 110486	31.7	GATCACCTCCTTTCT	CCUCCUU	i
aori	Amycolatopsis orientalis B-37	55	GATCACCTCCTTTCT	CACCUCCUUU	i
aos	Actinomyces oris T14V	53.8	GATCACCTCCTTTCT	CCUCCUUU	i
aot	Acetobacter orientalis FAN1	33.6	GATCACCTCCTTTCA	ACCUCCUUUC	i
aoy	Acetobacter oryzoeni B6	41.9	GATCACCTCCTTTCA	CCUCCUUUC	i
aoz	Azospirillum oryzae KACC 14407	58.7	GATCACCTCCTTTCT	CCUCCUUU	i
apa	Actinobacillus pleuropneumoniae AP76 (serotype 7)	49.1	GATCACCTCCTTACC	CUCCUU	i
apac	Alcanivorax pacificus W11-5	57.5	GATCACCTCCTTAAC	CCUCCU	i
apag	Avibacterium paragallinarum FARPER-174	51.2	GATCACCTCCTTACC	CUCCUU	i
apai	Malaciobacter pacificus LMG 26638	51.2	GATCACCTCCTTTCA	CUCCUUU	i
apak	Aeribacillus pallidus KCTC3564	70.2	GATCACCTCCTTTCT	CACCUCCUUU	i
apal	Acholeplasma palmae J233	72	GATCACCTCCTTTCT	ACCUCCUUU	i
apb	Candidatus Puniceispirillum marinum IMCC1322	52	GATCACCTCCTTTCT	ACCUCCUUU	i
apc	Alpha proteobacterium HIMB59	8	GATCACCTCCTTTCT	mainly undetected	i
apd	Anaplasma phagocytophilum Dog2	24	GATTACCTCCTTTAG	UACCUCCU	i
apel	Alteromonas pelagimontana 5.12	44.7	GATCACCTCCTTACC	CCUCCUU	i
aper	Acetobacter persici TMW2.1084	39.1	GATCACCTCCTTTCA	CCUCCUUUC	i
apf	Acetobacter pasteurianus IFO 3283-03	37.5	GATCACCTCCTTTCA	CCUCCUUUC	i
apg	Acetobacter pasteurianus IFO 3283-12	37.5	GATCACCTCCTTTCA	CCUCCUUUC	i
aph	Anaplasma phagocytophilum HZ	22.7	GATTACCTCCTTTAG	UACCUCCU	i
apha	Anaplasma phagocytophilum JM	23.9	GATTACCTCCTTTAG	UACCUCCU	i
apib	Apibacter sp. B2966	0.9	GAACATCTCTTTTTT	mainly undetected	iv
apj	Actinobacillus pleuropneumoniae JL03 (serotype 3)	49	GATCACCTCCTTACC	CUCCUU	i
apk	Acetobacter pasteurianus 386B	47.1	GATCACCTCCTTTCA	CCUCCUUU	i
apl	Actinobacillus pleuropneumoniae L20 (serotype 5b)	49.8	GATCACCTCCTTACC	CUCCUU	i
apm	Alpha proteobacterium HIMB5	6.2	GATTACCTCCTTTCT	mainly undetected	i
apn	Pseudarthrobacter phenanthrenivorans Sphe3 (Arthrobacter phenanthrenivorans Sphe3)	56.7	GATCACCTCCTTTCT	CCUCCUUUC	i
apo	Archaeoglobus profundus DSM 5631	27.4	GATCACCTCCTAA	AUCACCUCCU	i
apoc	Arcobacter porcinus CCUG 56899	53.5	GATCACCTCCTTTCA	CUCCUUU	i
apom	Acetobacter pomorum BDGP5	40.9	GATCACCTCCTTTCA	CCUCCUUUC	i
apor	Actinobacillus porcitonsillarum 9953L55	49.2	GATCACCTCCTTACC	CUCCUU	i
app	Candidatus Accumulibacter phosphatis clade IIA UW-1	46.8	GATCACCTCCTTTCT	CCUCCUU	i
apq	Acetobacter pasteurianus IFO 3283-22	37.5	GATCACCTCCTTTCA	CCUCCUUUC	i
apr	Anaerococcus prevotii DSM 20548	76.7	GATCACCTCCTTTCT	CCUCCUUU	i
apra	Ancylobacter pratisalsi DSM 102029	56.5	GATCACCTCCTTTCT	CCUCCUU	i
apre	Actinosynnema pretiosum X47	55.5	GATCACCTCCTTTCT	CACCUCCUU	i
aprs	Acidihalobacter prosperus F5	39.3	GATCACCTCCTTTAA	UCACCUCCU	i
aps	Candidatus Azobacteroides pseudotrichonymphae CFP2	1.9	GAACACCTCCTTTCT	mainly undetected	ii
apt	Acetobacter pasteurianus IFO 3283-01	37.5	GATCACCTCCTTTCA	CCUCCUUUC	i
apu	Acetobacter pasteurianus IFO 3283-07	37.5	GATCACCTCCTTTCA	CCUCCUUUC	i
apv	Atopobium parvulum DSM 20469	77.2	GATCACCTCCTTTCT	CCUCCUUUC	i
apw	Acetobacter pasteurianus IFO 3283-01-42C	37.8	GATCACCTCCTTTCA	CCUCCUUUC	i
apx	Acetobacter pasteurianus IFO 3283-26	37.5	GATCACCTCCTTTCA	CCUCCUUUC	i
apy	Anaplasma phagocytophilum HZ2	24.5	GATTACCTCCTTTAG	UACCUCCU	i
apz	Acetobacter pasteurianus IFO 3283-32	37.6	GATCACCTCCTTTCA	CCUCCUUUC	i
aqa	Aquimarina sp. AD1	0.8	GAACACCTCCTTTCT	mainly undetected	ii
aqb	Aquimarina sp. BL5	0.7	GAACACCTCCTTTCT	mainly undetected	ii
aqd	Aquimarina sp. AD10	0.6	GAACACCTCCTTTCT	mainly undetected	ii
aqg	Candidatus Aquiluna sp. 15G-AUS-rot	42.3	GATCACCTCCTTTCT	ACCUCCUUU	i
aql	Aquaspirillum sp. LM1	39.5	GATCACCTCCTTTCT	CCUCCUU	i
aqs	Aquitalea sp. USM4	42.8	GATCACCTCCTTTCT	CCUCCUU	i
aqt	Radiobacillus deserti TKL69	75.6	GATCACCTCCTTTCT	ACCUCCUUU	i
ara	Agrobacterium radiobacter K84	55.2	GATCACCTCCTTTCT	CCUCCUUU	i
arac	Arachidicoccus sp. B3-10	0.8	GAATACCTCCTTTTT	mainly undetected	ii
arb	Arachidicoccus sp. BS20	0.6	GAATACCTCCTTTTT	mainly undetected	ii
arc	Arcobacter sp. L	51.5	GATCACCTCCTTTCA	CUCCUUU	i
arca	Arcanobacterium sp. 2701	49.2	GATCACCTCCTTTCT	CCUCCUUUC	i
ard	Actinomyces radicidentis CCUG 36733	46.2	GATCACCTCCTTTCT	CCUCCUUU	i
are	Arthrobacter sp. ERGS1:01	45.1	GATCACCTCCTTTCT	CCUCCUUU	i
ares	Azospira restricta DSM 18626	44.5	GATCACCTCCTTTCT	CCUCCUU	i
arf	Anaerostipes rhamnosivorans 1y2	82.7	GATCACCTCCTTTCT	CCUCCUUU	i
arg	Archaeon GW2011 AR20	13	GATCACCTCCTAA	ACCUCCU	i
arh	Arthrobacter sp. Hiyo8	37	GATCACCTCCTTTCT	CCCUCCUUU	i
ari	Psychromicrobium lacuslunae IHBB 11108 (Arthrobacter sp. IHBB 11108)	38	GATCACCTCCTTTCT	CCUCCUUUC	i
arj	Acinetobacter radioresistens LH6	43.3	GATCACCTCCTTAAC	CCUCCUU	i
ark	Arachidicoccus soli KIS59-12	0.7	GAATACCTCCTTTTT	mainly undetected	ii
arl	Arthrobacter sp. LS16	47.8	GATCACCTCCTTTCT	CCUCCUUUC	i
arm	Arthrobacter sp. PAMC 25486	49.6	GATCACCTCCTTTCT	CCUCCUUU	i
arn	Arthrobacter sp. YN	52.3	GATCACCTCCTTTCT	CCUCCUUU	i
aro	Agrobacterium rhizogenes K599	58.9	GATCACCTCCTTTCT	CCUCCUUU	i
arp	Arthrospira platensis NIES-39	21.6	GATCACCTCCTTTTT	UCACCUCCU	i
arq	Arthrobacter sp. QXT-31	54	GATCACCTCCTTTCT	CCUCCUUUC	i
arr	Arthrobacter sp. Rue61a	47.3	GATCACCTCCTTTCT	CCUCCUUU	i
ars	Arsenicicoccus sp. oral taxon 190	44.8	GATCACCTCCTTTCT	CACCUCCUU	i
art	Arthrobacter sp. FB24	58.7	GATCACCTCCTTTCT	CCUCCUUU	i
arth	Arthrobacter sp. PGP41	54.1	GATCACCTCCTTTCT	CCUCCUUUC	i
artp	Arthrobacter sp. PAMC25564	52.7	GATCACCTCCTTTCT	CCUCCUUUC	i
aru	Arthrobacter sp. U41	50.4	GATCACCTCCTTTCT	CCUCCUUUC	i
arv	Aeromonas rivipollensis KN-Mc-11N1	55.7	GATCACCTCCTTACC	CCUCCUU	i
arw	Arthrobacter alpinus A3	45.2	GATCACCTCCTTTCT	CCUCCUUUC	i
arx	Arthrobacter sp. ZXY-2	56.6	GATCACCTCCTTTCT	CCUCCUUUC	i
ary	Arthrobacter sp. YC-RL1	50.1	GATCACCTCCTTTCT	CCUCCUUUC	i
arz	Arthrobacter sp. ATCC 21022	53.3	GATCACCTCCTTTCT	CCUCCUUUC	i
asa	Aeromonas salmonicida subsp. salmonicida A449	53.1	GATCACCTCCTTACC	CCUCCUU	i
asac	Athalassotoga saccharophila NAS-01	72.7	GATCACCTCCTTTCT	UCACCUCCUU	i
asan	Aerococcus sanguinicola CCUG43001	81.7	GATCACCTCCTTTCT	CCUCCUUU	i
asb	Candidatus Arthromitus sp. SFB-rat-Yit	70.8	GATCACCTCCTTTCT	ACCUCCUU	i
asc	Acidilobus saccharovorans 345-15	54	GATCACCTCTCGA	UCACCUCUC	iii
asd	Hoyosella subflava DQS3-9A1 (Amycolicicoccus subflavus DQS3-9A1)	53.3	GATCACCTCCTTTCT	CACCUCCUUU	i
ase	Actinoplanes sp. SE50/110	54.8	GATCACCTCCTTTCT	CACCUCCUU	i
aseg	Aggregatibacter segnis ATCC 33393	51.1	GATCACCTCCTTACC	CUCCUU	i
asf	Candidatus Arthromitus sp. SFB-mouse-Japan	79.2	GATCACCTCCTTTCT	ACCUCCUU	i
asg	Actinotignum schaalii CCUG 27420 (Actinobaculum schaalii CCUG 27420)	54.3	GATCACCTCCTTTCT	CCUCCUUUC	i
ash	Alistipes shahii WAL 8301	2.7	GAACACCTCCTTTCT	mainly undetected	ii
asi	Actinobacillus suis H91-0380	54.8	GATCACCTCCTTACC	CUCCUU	i
asim	Aeromonas simiae A6	57.9	GATCACCTCCTTACC	CCUCCUU	i
asip	Aquicella siphonis SGT-108	54.5	GATCACCTCCTTACT	CCUCCUU	i
asj	Acinetobacter schindleri ACE	37	GATCACCTCCTTAAC	ACCUCCUU	i
ask	Aliarcobacter skirrowii A2S6	51.3	GATCACCTCCTTTCA	CUCCUUU	i
asl	Aequorivita sublithincola DSM 14238	0.5	GAACACCTCCTTTCT	mainly undetected	ii
asla	Actinomyces slackii NCTC11923	61.6	GATCACCTCCTTTCT	CCUCCUUU	i
asm	Candidatus Arthromitus sp. SFB-mouse-Yit	62.2	GATCACCTCCTTTCT	ACCUCCUU	i
aso	Candidatus Arthromitus sp. SFB-mouse-NL	75.8	GATCACCTCCTTTCT	ACCUCCUU	i
asoc	Aneurinibacillus soli CB4	84.5	GATCACCTCCTTTCT	CCUCCUUU	i
asol	Acinetobacter soli GFJ2	41.2	GATCACCTCCTTAAC	ACCUCCUU	i
asp	Alteromonas stellipolaris LMG 21856	44.6	GATCACCTCCTTACC	CCUCCUU	i
asq	Alteromonas stellipolaris LMG 21861	44.3	GATCACCTCCTTACC	CCUCCUU	i
asr	Aeromonas schubertii WL1483	46.8	GATCACCTCCTTACC	CCUCCUU	i
ass	Actinobacillus suis ATCC 33415	55.1	GATCACCTCCTTACC	CUCCUU	i
ast	Archaeoglobus sulfaticallidus PM70-1	35.5	GATCACCTCCTAA	AUCACCUCCU	i
asu	Actinobacillus succinogenes 130Z	52	GATCACCTCCTTACT	CUCCUU	i
asui	Arcobacter suis CECT 7833	48.9	GATCACCTCCTTTCA	CUCCUUU	i
asul	Acidianus sulfidivorans JP7	14.4	GATCACCTCACAA	AUCACCUC	iii
asv	Acetobacter oryzifermentans SLV-7	41.9	GATCACCTCCTTTCA	CCUCCUUUC	i
asw	Achromobacter spanius DSM 23806	40.4	GATCACCTCCTTTCA	CCUCCUU	i
aswu	Adhaeribacter swui KCTC 52873	1.2	GATCACCTCCTTTCT	mainly undetected	ii
asx	Alkalitalea saponilacus SC/BZ-SP2	1.6	GAACACCTCCTTTCT	mainly undetected	ii
asy	Candidatus Arsenophonus lipoptenae CB endosymbiont of Lipoptena cervi	29	GATCACCTCCTTACT	CUCCUU	i
asz	Acetobacter senegalensis 108B	51	GATCACCTCCTTTCA	CCUCCUUUC	i
ata	Agrobacterium tumefaciens S33	61.7	GATCACCTCCTTTCT	CCUCCUUU	i
ate	Caldicellulosiruptor bescii DSM 6725	77.6	GATCACCTCCTTTCT	UCACCUCCUUU	i
atf	Agrobacterium fabacearum Ach5 (Agrobacterium tumefaciens Ach5)	65.4	GATCACCTCCTTTCT	CCUCCUUU	i
ati	Azospirillum thiophilum BV-S	51.3	GATCACCTCCTTTCT	CCUCCUU	i
atl	Actinocatenispora thailandica NBRC 105041	59.3	GATCACCTCCTTTCT	CACCUCCUU	i
atm	Anaerolinea thermophila UNI-1	56.9	GATCACCTCCTTTCT	ACCUCCUUU	i
atn	Acinetobacter tandoii SE63	40.6	GATCACCTCCTTAAC	ACCUCCUU	i
ato	Acetobacter tropicalis BDGP1	44.4	GATCACCTCCTTTCA	CCUCCUUUC	i
atp	Arcobacter trophiarum LMG 25534	54.1	GATCACCTCCTTTCA	CUCCUUU	i
atq	Actinomarinicola tropica SCSIO 58843	44.6	GATCACCTCCTTTCT	UCACCUCCU	i
att	Acinetobacter sp. TTH0-4	38.2	GATCACCTCCTTAAC	ACCUCCUU	i
atu	Agrobacterium fabrum C58 (Agrobacterium tumefaciens C58)	56.2	GATCACCTCCTTTCT	CCUCCUUU	i
atw	Azoarcus pumilus SY39	46.4	GATCACCTCCTTTCA	CCUCCUU	i
atx	Acidithiobacillus thiooxidans ATCC 19377	56.9	GATCACCTCCTTTAA	CCUCCUU	i
aua	Aureimonas sp. AU20	60.1	GATCACCTCCTTTCT	CCUCCUUU	i
aue	Aureitalea sp. RR4-38	1.3	GAACACCTCCTTTCT	mainly undetected	ii
aug	Acinetobacter ursingii M3	36.9	GATCACCTCCTTAAC	ACCUCCUU	i
auh	Aerococcus urinaehominis CCUG42038B	82.1	GATCACCTCCTTTCT	CCUCCUUU	i
aui	Aerococcus urinaeequi USDA-ARS-USMARC-56713	77.9	GATCACCTCCTTTCT	CCUCCUUU	i
aul	Auritidibacter sp. NML130574	48.6	GATCACCTCCTTTCT	ACCUCCUUUC	i
aum	Aurantimicrobium sp. MWH-Mo1	41.9	GATCACCTCCTTTCT	CCUCCUUU	i
aun	Aerococcus urinae CCUG36881	82.4	GATCACCTCCTTTCT	CCUCCUUU	i
aur	Aerococcus urinae ACS-120-V-Col10a	69.3	GATCACCTCCTTTCT	CCUCCUUU	i
aus	Austwickia sp. Fred 18-Q3-R57-64 BATAC.85v2	47.9	GATCACCTCCTTTCT	CACCUCCUU	i
auw	Aurantimicrobium sp. MWH-Uga1	41.5	GATCACCTCCTTTCT	CCUCCUUU	i
ava	Trichormus variabilis ATCC 29413 (Anabaena variabilis ATCC 29413)	19.8	GATCACCTCCTTTTA	ACCUCCU	i
avc	Actinomyces viscosus NCTC10951	60.6	GATCACCTCCTTTCT	CCUCCUUU	i
avd	Azotobacter vinelandii CA6	47.3	GATCACCTCCTTAAT	CCUCCU	i
ave	Archaeoglobus veneficus SNP6	36.1	GATCACCTCCTAT	UCACCUCCU	i
avi	Agrobacterium vitis S4	53.4	GATCACCTCCTTTCT	CCUCCUUU	i
avl	Azotobacter vinelandii CA	47.2	GATCACCTCCTTAAT	CCUCCU	i
avn	Azotobacter vinelandii DJ	47.1	GATCACCTCCTTAAT	CCUCCU	i
avo	Aeromonas veronii TH0426	59	GATCACCTCCTTACC	CCUCCUU	i
avp	Arcobacter venerupis LMG 26156	49.2	GATCACCTCCTTTCA	CUCCUUU	i
avr	Aeromonas veronii B565	59.5	GATCACCTCCTTACC	CCUCCUU	i
avs	Aerococcus viridans CCUG4311	71.9	GATCACCTCCTTTCT	CCUCCUUU	i
avt	Avibacterium volantium NCTC3438	53.6	GATCACCTCCTTACA	CUCCUU	i
avu	Boudabousia tangfeifanii VUL4 3 (Actinomyces tangfeifanii VUL4 3)	50.3	GATCACCTCCTTTCT	CCUCCUUU	i
awa	Anabaena sp. WA102	15.6	GATCACCTCCTTTTA	ACCUCCU	i
awd	Aliivibrio wodanis	44.1	GATCACCTCCTTAAA	CCUCCUU	i
awg	Acinetobacter wanghuae dk386	37.1	GATCACCTCCTTAAC	ACCUCCUU	i
awo	Acetobacterium woodii DSM 1030	69.7	GATCACCTCCTTTCT	CCUCCUUU	i
awu	Acinetobacter wuhouensis WCHA60	36.1	GATCACCTCCTTAAC	ACCUCCUU	i
axe	Alcanivorax xenomutans P40	59.7	GATCACCTCCTTAAC	CCUCCUU	i
axl	Amphibacillus xylanus NBRC 15112	80.9	GATCACCTCCTTTCT	CACCUCCUUU	i
axn	Achromobacter xylosoxidans NBRC 15126 = ATCC 27061	42.3	GATCACCTCCTTTCA	CCUCCU	i
axo	Achromobacter xylosoxidans NH44784-1996	42.6	GATCACCTCCTTTCA	CCUCCUU	i
axx	Achromobacter xylosoxidans NCTC10807	46.6	GATCACCTCCTTTCA	CCUCCUU	i
axy	Achromobacter xylosoxidans A8	47	GATCACCTCCTTTCA	CCUCCUU	i
aym	Ilumatobacter coccineus YM16-304	30.4	GATCACCTCCTTTCT	UCACCUCCUU	i
ayw	Aster yellows witches'-broom phytoplasma AYWB	35.6	GATCACCTCCTTTCT	CUCCUUU	i
aza	Azoarcus sp. KH32C	50.4	GATCACCTCCTTTCA	CCUCCUU	i
azc	Azorhizobium caulinodans ORS 571	48.1	GATCACCTCCTTTCT	CCUCCUU	i
azd	Azoarcus sp. DN11	48.9	GATCACCTCCTTTCA	CCUCCUU	i
azi	Azoarcus sp. CIB	48.7	GATCACCTCCTTTCA	CCUCCUU	i
azl	Azospirillum sp. B510	51.8	GATCACCTCCTTTCT	CCUCCUU	i
azm	Azospirillum ramasamyi M2T2B2	55	GATCACCTCCTTTCT	CCUCCUUU	i
azo	Azoarcus olearius BH72	49.9	GATCACCTCCTTTCA	CCUCCU	i
azq	Azoarcus sp. M9-3-2	44.9	GATCACCTCCTTTCC	CCUCCU	i
azr	Azoarcus sp. DD4	46.9	GATCACCTCCTTTCA	CCUCCUU	i
azt	Azospirillum sp. TSH58	56.3	GATCACCTCCTTTCT	CCUCCUUU	i
azz	Azospirillum thermophilum CFH 70021	53.7	GATCACCTCCTTTCT	CCUCCUU	i
baa	Brucella abortus A13334	45.7	GATCACCTCCTTTCT	CCUCCUUU	i
bab	Buchnera aphidicola Bp endosymbiont of Baizongia pistaciae	24.6	GATCACCTCCTTAAA	CUCCUUA	i
babb	Brucella abortus BDW	59.9	GATCACCTCCTTTCT	CCUCCUUU	i
babc	Brucella abortus NCTC 10505	59.6	GATCACCTCCTTTCT	CCUCCUUU	i
babo	Brucella abortus bv. 2 86/8/59	59.7	GATCACCTCCTTTCT	CCUCCUUU	i
babr	Brucella abortus bv. 6 870	59.5	GATCACCTCCTTTCT	CCUCCUUU	i
babs	Brucella abortus BER	60.2	GATCACCTCCTTTCT	CCUCCUUU	i
babt	Brucella abortus 63 75	60	GATCACCTCCTTTCT	CCUCCUUU	i
babu	Brucella abortus bv. 9 C68	60.1	GATCACCTCCTTTCT	CCUCCUUU	i
bac	Burkholderia ambifaria MC40-6	45.6	GATCACCTCCTTTCC	CCUCCU	i
bacb	Bacillus sp. BH072	85	GATCACCTCCTTTCT	CACCUCCUUU	i
bacc	Bacteroidales bacterium CF	2.9	GAACACCTCCTTTTT	mainly undetected	ii
baci	Bacillus sp. 1NLA3E	73	GATCACCTCCTTTCT	CACCUCCUUU	i
bacl	Bacillus sp. BS34A	87.2	GATCACCTCCTTTCT	CACCUCCUUU	i
baco	Bacillus sp. OxB-1	83.7	GATCACCTCCTTTCT	CACCUCCUUU	i
bacp	Bacillus sp. Pc3	85.4	GATCACCTCCTTTCT	CACCUCCUUU	i
bacq	Bacillus sp. Y1	78.7	GATCACCTCCTTTCT	CACCUCCUUU	i
bacs	Bacillus sp. SDLI1	83	GATCACCTCCTTTCT	CACCUCCUUU	i
bact	Bifidobacterium actinocoloniiforme DSM 22766	56.1	GATCACCTCCTTTCT	CCUCCUUUC	i
bacw	Bacillus sp. WP8	85.4	GATCACCTCCTTTCT	CACCUCCUUU	i
bacy	Bacillus sp. YP1	86.6	GATCACCTCCTTTCT	CACCUCCUUU	i
bad	Bifidobacterium adolescentis ATCC 15703	48.1	GATCACCTCCTTTCT	CCUCCUUUC	i
badl	Bifidobacterium adolescentis 22L	67.5	GATCACCTCCTTTCT	CCUCCUUUC	i
bado	Bifidobacterium adolescentis BBMN23	58.2	GATCACCTCCTTTCT	CCUCCUUUC	i
bae	Bacillus atrophaeus 1942	82.8	GATCACCTCCTTTCT	CACCUCCUUU	i
baf	Borrelia afzelii PKo (FLI)	45.9	GATCACCTCCTTTCT	CCUCCUUU	i
bafe	Borreliella afzelii K78	47.3	GATCACCTCCTTTCT	CCUCCUUU	i
bafh	Borreliella afzelii HLJ01	31.4	GATCACCTCCTTTCT	CCUCCUU	i
baft	Borreliella afzelii Tom3107 (Borrelia afzelii Tom3107)	50.2	GATCACCTCCTTTCT	CCUCCUU	i
bafz	Borrelia afzelii PKo (Maryland)	48.4	GATCACCTCCTTTCT	CCUCCUUU	i
bag	Bacillus coagulans 36D1	84.4	GATCACCTCCTTTCT	CCCUCCUUU	i
bage	Buttiauxella agrestis DSM9389	59.7	GATCACCTCCTTACC	CCUCCUU	i
bagr	Brevibacillus agri DSM 6348	78.5	GATCACCTCCTTTCT	CCUCCUUU	i
bah	Bacillus anthracis CDC 684	75.2	GATCACCTCCTTTCT	ACCUCCUUU	i
bai	Bacillus anthracis A0248	72.7	GATCACCTCCTTTCT	CCUCCUUU	i
baj	Buchnera aphidicola BCtu endosymbiont of Cinara tujafilina	23	GATCACCTCCTTAAA	CUCCUU	i
bajc	Buchnera aphidicola JF99 endosymbiont of Acyrthosiphon pisum (pea aphid)	27.5	GATCACCTCCTTAAA	CCUCCUU	i
bak	Buchnera aphidicola Ak endosymbiont of Acyrthosiphon kondoi (blue alfalfa aphid)	30.7	GATCACCTCCTTAAA	CUCCUU	i
bal	Bacillus cereus biovar anthracis CI	77.5	GATCACCTCCTTTCT	ACCUCCUUU	i
balm	Bacillus sp. LM 4-2	77.7	GATCACCTCCTTTCT	CACCUCCUUU	i
bals	Bartonella alsatica CIP 105477	45.5	GATCACCTCCTTTCT	CCUCCUUU	i
balt	Bacillus altitudinis SGAir0031	83.9	GATCACCTCCTTTCT	CACCUCCUUU	i
bam	Burkholderia ambifaria AMMD	44.2	GATCACCTCCTTTCC	CCUCCU	i
bama	Bacillus velezensis UCMB5033 (Bacillus methylotrophicus UCMB5033)	80.4	GATCACCTCCTTTCT	ACCUCCUUU	i
bamb	Bacillus velezensis NAU-B3	82.5	GATCACCTCCTTTCT	CACCUCCUUU	i
bamc	Bacillus amyloliquefaciens CC178	74.1	GATCACCTCCTTTCT	CACCUCCUUU	i
bamf	Bacillus amyloliquefaciens LFB112	83.5	GATCACCTCCTTTCT	CACCUCCUUU	i
bami	Bacillus amyloliquefaciens IT-45	84.5	GATCACCTCCTTTCT	CACCUCCUUU	i
baml	Bacillus velezensis UCMB5036 (Bacillus amyloliquefaciens subsp. plantarum UCMB5036)	83.2	GATCACCTCCTTTCT	CACCUCCUUU	i
bamn	Bacillus velezensis UCMB5113 (Bacillus methylotrophicus UCMB5113)	82.1	GATCACCTCCTTTCT	ACCUCCUUU	i
bamp	Bacillus velezensis AS43.3	83.1	GATCACCTCCTTTCT	CACCUCCUUU	i
bamt	Bacillus velezensis TrigoCor1448	84.5	GATCACCTCCTTTCT	CACCUCCUUU	i
bamy	Bacillus velezensis SQR9 (Bacillus amyloliquefaciens SQR9)	82.2	GATCACCTCCTTTCT	CACCUCCUUU	i
ban	Bacillus anthracis Ames	72.9	GATCACCTCCTTTCT	CCUCCUUU	i
bana	Candidatus Bipolaricaulis anaerobius BARAN1 MAG	59.9	GATCACCTCCTTTCT	CACCUCCUU	i
banc	Bartonella ancashensis 20.00 (Candidatus Bartonella ancashi 20.00)	42.7	GATCACCTCCTTTCT	ACCUCCUUU	i
bane	Borrelia anserina Es	48.5	GATCACCTCCTTTCT	CCUCCUU	i
bang	Bifidobacterium angulatum DSM 20098 = JCM 7096	59.9	GATCACCTCCTTTCT	CCUCCUUUC	i
banh	Bacillus anthracis HYU01	80.9	GATCACCTCCTTTCT	ACCUCCUUU	i
bani	Bifidobacterium animalis subsp. lactis Bl12	62.4	GATCACCTCCTTTCT	CCUCCUUUC	i
banl	Bifidobacterium animalis subsp. lactis ATCC 27673	59.4	GATCACCTCCTTTCT	CCUCCUUUC	i
banm	Bifidobacterium animalis RH	60.3	GATCACCTCCTTTCT	CCUCCUUUC	i
banr	Bacillus anthracis A16R	79.1	GATCACCTCCTTTCT	CCUCCUUU	i
bans	Bacillus anthracis SVA11	47.9	GATCACCTCCTTTCT	ACCUCCUUU	i
bant	Bacillus anthracis A16	79	GATCACCTCCTTTCT	CCUCCUUU	i
banv	Bacillus anthracis Vollum	83	GATCACCTCCTTTCT	CCUCCUUU	i
bao	Bacillus amyloliquefaciens DSM 7	81.9	GATCACCTCCTTTCT	CACCUCCUUU	i
bap	Buchnera aphidicola 5A endosymbiont of Acyrthosiphon pisum	28.7	GATCACCTCCTTAAA	CCUCCUU	i
bapf	Buchnera aphidicola F009 endosymbiont of Myzus persicae (green peach aphid)	28.5	GATCACCTCCTTAAA	CUCCUU	i
bapg	Buchnera aphidicola G002 endosymbiont of Myzus persicae (green peach aphid)	28.5	GATCACCTCCTTAAA	CUCCUU	i
baph	Buchnera aphidicola BAg endosymbiont of Aphis glycines	22.6	GATCACCTCCTTAAA	CUCCUUA	i
bapi	Bartonella apis BBC0122	56.9	GATCACCTCCTTTCT	CCUCCUUU	i
bapu	Buchnera aphidicola USDA endosymbiont of Myzus persicae (green peach aphid)	28.6	GATCACCTCCTTAAA	CUCCUU	i
bapw	Buchnera aphidicola W106 endosymbiont of Myzus persicae (green peach aphid)	28.6	GATCACCTCCTTAAA	CUCCUU	i
baq	Bacillus velezensis CAU B946 (Bacillus amyloliquefaciens subsp. plantarum CAU B946)	83.3	GATCACCTCCTTTCT	CACCUCCUUU	i
bar	Bacillus anthracis Ames Ancestor	70.8	GATCACCTCCTTTCT	CCUCCUUU	i
bara	Bartonella sp. A1379B	43.6	GATCACCTCCTTTCT	CCUCCUUU	i
barh	Bradyrhizobium arachidis CCBAU 051107	48.3	GATCACCTCCTTTCT	CCUCCUU	i
barj	Bartonella sp. JB63	41.1	GATCACCTCCTTTCT	CCUCCUUU	i
barn	Bartonella krasnovii OE 1-1	46.3	GATCACCTCCTTTCT	CCUCCUUU	i
baro	Bartonella sp. 1-1C	45.4	GATCACCTCCTTTCT	CCUCCUUU	i
barr	Bartonella sp. Raccoon60	42.8	GATCACCTCCTTTCT	CCUCCUUU	i
bart	Bartonella sp. JB15	40.3	GATCACCTCCTTTCT	CCUCCUUU	i
barw	Bartonella sp. WD16.2	42.5	GATCACCTCCTTTCT	CCUCCUUU	i
bas	Buchnera aphidicola Sg endosymbiont of Schizaphis graminum (greenbug)	27.4	GATCACCTCCTTAAA	CCUCCUUA	i
bast	Bifidobacterium asteroides PRL2011	73.1	GATCACCTCCTTTCT	CCUCCUUUC	i
bat	Bacillus anthracis Sterne	74.1	GATCACCTCCTTTCT	CCUCCUUU	i
bau	Buchnera aphidicola Tuc7 endosymbiont of Acyrthosiphon pisum	28.4	GATCACCTCCTTAAA	CUCCUU	i
baus	Bartonella australis Aust/NH1	49.2	GATCACCTCCTTTCT	CCUCCUUU	i
bav	Bordetella avium 197N	34.9	GATCACCTCCTTTAA	CCUCCU	i
baw	Buchnera aphidicola JF98 endosymbiont of Acyrthosiphon pisum (pea aphid)	28.2	GATCACCTCCTTAAA	CCUCCUU	i
bax	Bacillus anthracis H9401	48.7	GATCACCTCCTTTCT	ACCUCCUUU	i
bay	Bacillus velezensis FZB42	82.2	GATCACCTCCTTTCT	CACCUCCUUU	i
baz	Bacillus amyloliquefaciens TA208	85	GATCACCTCCTTTCT	CACCUCCUUU	i
bba	Bdellovibrio bacteriovorus HD100	47.6	GATCACCTCCTTTCT	CCUCCUUU	i
bbac	Bdellovibrio bacteriovorus 109J	53	GATCACCTCCTTTCT	CCUCCUUU	i
bbag	Burkholderiales bacterium GJ-E10	45.2	GATCACCTCCTTTCT	CCUCCUUU	i
bbar	Beijerinckiaceae bacterium RH AL1 RH AL1	51.7	GATCACCTCCTTTCT	CCUCCUU	i
bbat	Bdellovibrio bacteriovorus Tiberius	37.6	GATCACCTCCTTTCT	CCUCCUUU	i
bbau	Bacteroidota bacterium UKL13-3	1	GACCACCTCCTTTCT	mainly undetected	ii
bbay	Burkholderiales bacterium YL45	38.3	GATCACCTCCTTTCA	CCUCCUUU	i
bbb	Bifidobacterium animalis subsp. lactis BB-12	60.6	GATCACCTCCTTTCT	CCUCCUUUC	i
bbc	Bifidobacterium animalis subsp. lactis BLC1	62.4	GATCACCTCCTTTCT	CCUCCUUUC	i
bbd	Belliella baltica DSM 15883	1.1	GAACACCTCCTTTCT	mainly undetected	ii
bbe	Brevibacillus brevis NBRC 100599	75.1	GATCACCTCCTTTCT	CACCUCCUUU	i
bbet	Bradyrhizobium betae PL7HG1	48.9	GATCACCTCCTTTCT	CCUCCUU	i
bbev	Bacillus beveridgei MLTeJB	80.6	GATCACCTCCTTTCT	UCACCUCCUUU	i
bbf	Bifidobacterium bifidum BGN4	56.7	GATCACCTCCTTTCT	CCUCCUUUC	i
bbg	Blattabacterium sp. BGIGA endosymbiont of Blaberus giganteus (Central American giant cockroach)	0.5	GAACATCTCTTTTTT	mainly undetected	iv
bbgw	Berkelbacteria bacterium GW2011 GWE1 39 12	55.8	GATCACCTCCTTTCT	CCUCCUUU	i
bbh	Bordetella bronchiseptica 253	38.8	GATCACCTCCTTTAA	CCUCCU	i
bbi	Bifidobacterium bifidum S17	63.2	GATCACCTCCTTTCT	CCUCCUUUC	i
bbj	Borreliella burgdorferi JD1 (Borrelia burgdorferi JD1)	51.4	GATCACCTCCTTTCT	CCUCCUUU	i
bbk	Bartonella bacilliformis KC583	39.2	GATCACCTCCTTTCT	CCUCCUUU	i
bbl	Blattabacterium sp. Bge endosymbiont of Blattella germanica (German cockroach)	0.9	GAACATCTCTTTTTT	mainly undetected	iv
bbm	Bordetella bronchiseptica MO149	39	GATCACCTCCTTTAA	CCUCCU	i
bbn	Borreliella burgdorferi N40 (Borrelia burgdorferi N40)	49.1	GATCACCTCCTTTCT	CCUCCUUU	i
bbp	Bifidobacterium bifidum PRL2010	59.7	GATCACCTCCTTTCT	CCUCCUUUC	i
bbq	Blattabacterium sp. Tarazona endosymbiont of Blatta orientalis (oriental cockroach)	1.5	GAACATCTCTTTTTT	mainly undetected	iv
bbr	Bordetella bronchiseptica RB50	40.1	GATCACCTCCTTTAA	CCUCCU	i
bbrc	Bifidobacterium breve JCM 7019	64.3	GATCACCTCCTTTCT	CCUCCUUUC	i
bbrd	Bifidobacterium breve DSM 20213 = JCM 1192	58.8	GATCACCTCCTTTCT	CCUCCUUUC	i
bbre	Bifidobacterium breve 12L	65.1	GATCACCTCCTTTCT	CCUCCUUUC	i
bbrj	Bifidobacterium breve JCM 7017	66.4	GATCACCTCCTTTCT	CCUCCUUUC	i
bbrn	Bifidobacterium breve NCFB 2258	63.8	GATCACCTCCTTTCT	CCUCCUUUC	i
bbro	Bordetella bronchialis AU3182	40.7	GATCACCTCCTTTCA	CCUCCUU	i
bbrs	Bifidobacterium breve S27	66.2	GATCACCTCCTTTCT	CCUCCUUUC	i
bbru	Bifidobacterium breve UCC2003	68	GATCACCTCCTTTCT	CCUCCUUUC	i
bbrv	Bifidobacterium breve 689b	65.1	GATCACCTCCTTTCT	CCUCCUUUC	i
bbs	Borreliella bissettii DN127 (Borrelia bissettii DN127)	47.6	GATCACCTCCTTTCT	CCUCCUUU	i
bbt	Bradyrhizobium sp. BTAi1 endosymbiont of Aeschynomene indica	48.7	GATCACCTCCTTTCT	CCCUCCUU	i
bbu	Borreliella burgdorferi B31 (Borrelia burgdorferi B31)	48.2	GATCACCTCCTTTCT	CCUCCUUU	i
bbur	Borreliella burgdorferi CA382	48.2	GATCACCTCCTTTCT	CCUCCUU	i
bbv	Bifidobacterium breve ACS-071-V-Sch8b	56.3	GATCACCTCCTTTCT	CCUCCUUUC	i
bbw	Bdellovibrio bacteriovorus W	57.1	GATCACCTCCTTTCT	CCUCCUUU	i
bbx	Bordetella bronchiseptica S798	39.2	GATCACCTCCTTTAA	CCUCCU	i
bby	Bacillus bombysepticus Wang	83.9	GATCACCTCCTTTCT	ACCUCCUUU	i
bbz	Borreliella burgdorferi ZS7 (Borrelia burgdorferi ZS7)	46.7	GATCACCTCCTTTCT	CCUCCUUU	i
bca	Bacillus cereus ATCC 10987	67.3	GATCACCTCCTTTCT	ACCUCCUUU	i
bcac	Bacteroides caccae ATCC 43185	2	GAACACCTCCTTTCT	mainly undetected	ii
bcad	Bergeyella cardium HPQL	0.9	GAACATCTCATTTTA	mainly undetected	iv
bcae	Bacteroides caecimuris I48	2.1	GAACACCTCCTTTCT	mainly undetected	ii
bcai	Paraburkholderia caribensis MBA4 (Burkholderia caribensis MBA4)	38.3	GATCACCTCCTTTCC	CCUCCUU	i
bcar	Brucella canis RM6/66	61.6	GATCACCTCCTTTCT	CCUCCUUU	i
bcas	Brucella canis SVA13	58.7	GATCACCTCCTTTCT	CCUCCUUU	i
bcat	Bifidobacterium catenulatum DSM 16992 = JCM 1194 = LMG 11043	57.9	GATCACCTCCTTTCT	CCUCCUUUC	i
bcau	Brevibacterium casei FDAARGOS 902	57.3	GATCACCTCCTTTCT	CCUCCUUUC	i
bcb	Bacillus cereus B4264	81	GATCACCTCCTTTCT	ACCUCCUUU	i
bcc	Buchnera aphidicola BCc endosymbiont of Cinara cedri	27.1	GATCACCTCCTTAAA	CUCCUUA	i
bcd	Bartonella clarridgeiae 73	32.8	GATCACCTCCTTTCT	CCUCCUUU	i
bce	Bacillus cereus ATCC 14579	74	GATCACCTCCTTTCT	ACCUCCUUU	i
bced	Burkholderia cepacia DDS 7H-2	47.6	GATCACCTCCTTTCC	CCUCCU	i
bcee	Brucella ceti TE28753-12	56.8	GATCACCTCCTTTCT	CCUCCUUU	i
bcef	Bacillus cereus FT9	69.8	GATCACCTCCTTTCT	ACCUCCUUU	i
bcel	Bacteroides cellulosilyticus WH2	2	GAACACCTCCTTTCT	mainly undetected	ii
bcen	Burkholderia cenocepacia DDS 22E-1	48.2	GATCACCTCCTTTCC	CCUCCU	i
bceo	Burkholderia cenocepacia H111	41.3	GATCACCTCCTTTCC	CCUCCU	i
bcep	Burkholderia cepacia ATCC 25416 UCB 717	43.8	GATCACCTCCTTTCC	CCUCCUU	i
bcer	Bacillus cereus FRI-35	85.1	GATCACCTCCTTTCT	ACCUCCUUU	i
bcet	Brucella ceti TE10759-12	61.6	GATCACCTCCTTTCT	CCUCCUUU	i
bcew	Burkholderia cenocepacia DWS 37E-2	45.4	GATCACCTCCTTTCC	CCUCCU	i
bcf	Bacillus cereus F837/76	78.6	GATCACCTCCTTTCT	ACCUCCUUU	i
bcg	Bacillus cereus G9842	80	GATCACCTCCTTTCT	ACCUCCUUU	i
bch	Burkholderia cenocepacia HI2424	43.7	GATCACCTCCTTTCC	CCUCCU	i
bchi	Borreliella chilensis VA1 (Borrelia chilensis VA1)	50.7	GATCACCTCCTTTCT	CCUCCUU	i
bcho	Bifidobacterium choerinum FMB-1	57.7	GATCACCTCCTTTCT	CCUCCUUUC	i
bchr	Candidatus Blochmannia chromaiodes 640 endosymbiont of Camponotus chromaiodes (red carpenter ant)	25.6	GATCACCTCCTTACT	CUCCUU	i
bci	Baumannia cicadellinicola Hc endosymbiont of Homalodisca coagulata (glassy-winged sharpshooter)	23.1	GATCACCTCCTTAAC	CUCCUU	i
bcib	Candidatus Baumannia cicadellinicola BGSS	32.1	GATCACCTCCTTACA	ACCUCCUUA	i
bcig	Candidatus Baumannia cicadellinicola B-GSS endosymbiont of Draeculacephala minerva	22.4	GATCACCTCCTTAAA	CUCCUUA	i
bcir	Bacillus circulans PK3 109	78.2	GATCACCTCCTTTCT	ACCUCCUUU	i
bcj	Burkholderia cenocepacia J2315	42.6	GATCACCTCCTTTCC	CCUCCU	i
bck	Bacillus coagulans 2-6	62.9	GATCACCTCCTTTCT	CACCUCCUUU	i
bcl	Bacillus clausii KSM-K16	84.8	GATCACCTCCTTTCT	CCUCCUUU	i
bcm	Burkholderia cenocepacia MC0-3	45.6	GATCACCTCCTTTCC	CCUCCU	i
bcn	Burkholderia cenocepacia AU 1054	42.2	GATCACCTCCTTTCC	CCUCCU	i
bco	Bacillus cellulosilyticus DSM 2522	85.3	GATCACCTCCTTTCT	CACCUCCUUU	i
bcoa	Bacillus coagulans DSM 1 = ATCC 7050	83	GATCACCTCCTTTCT	CACCUCCUUU	i
bcoh	Bacillus cohnii DSM 6307	78.7	GATCACCTCCTTTCT	CACCUCCUUU	i
bcon	Burkholderia contaminans MS14	44.3	GATCACCTCCTTTCT	CCUCCUU	i
bcor	Bifidobacterium coryneforme LMG18911	69.8	GATCACCTCCTTTCT	CCUCCUUUC	i
bcp	Blattabacterium sp. Cpu endosymbiont of Cryptocercus punctulatus (brown-hooded cockroach)	0.3	GAACATCTCTTTTTT	mainly undetected	iv
bcq	Bacillus cereus Q1	73.6	GATCACCTCCTTTCT	CCUCCUUU	i
bcr	Bacillus cereus AH187	79.4	GATCACCTCCTTTCT	ACCUCCUUU	i
bcs	Brucella canis ATCC 23365	49.7	GATCACCTCCTTTCT	CCUCCUUU	i
bct	Burkholderia cepacia GG4	45.4	GATCACCTCCTTTCC	CCUCCU	i
bcu	Bacillus cereus AH820	79.5	GATCACCTCCTTTCT	ACCUCCUUU	i
bcv	Beutenbergia cavernae DSM 12333	59.6	GATCACCTCCTTTCT	CCCUCCUU	i
bcw	Borrelia crocidurae Achema	47.6	GATCACCTCCTTTCT	CCUCCUU	i
bcx	Bacillus cereus 03BB102	79.3	GATCACCTCCTTTCT	ACCUCCUUU	i
bcy	Bacillus cytotoxicus NVH 391-98	76.9	GATCACCTCCTTTCT	ACCUCCUUU	i
bcz	Bacillus cereus E33L (zebra killer)	73.9	GATCACCTCCTTTCT	CCUCCUUU	i
bda	Bacillus dafuensis FJAT-25496	78.8	GATCACCTCCTTTCT	CACCUCCUUU	i
bdc	Bdellovibrio sp. NC01	47.4	GATCACCTCCTTTCT	CCUCCUUU	i
bde	Bifidobacterium dentium Bd1	57.2	GATCACCTCCTTTCT	CCUCCUUUC	i
bdf	Burkholderia diffusa RF2-non-BP9	44.2	GATCACCTCCTTTCC	CCUCCU	i
bdh	Phocaeicola dorei HS1 L 3 B 079	2.2	GAACACCTCCTTTCT	mainly undetected	ii
bdl	Burkholderia dolosa AU0158	46	GATCACCTCCTTTCC	CCUCCU	i
bdm	Brevundimonas diminuta ATCC(B) 19146	47.6	GATCACCTCCTTTCT	CCUCCUUU	i
bdn	Bifidobacterium dentium JCM 1195 = DSM 20436	62.2	GATCACCTCCTTTCT	CCUCCUUUC	i
bdo	Phocaeicola dorei HS1 L 1 B 010	2.5	GAACACCTCCTTTCT	mainly undetected	ii
bdq	Bdellovibrio sp. qaytius	34.2	GATCACCTCCTTTCT	CCUCCUUU	i
bdu	Borrelia duttonii Ly	45.3	GATCACCTCCTTTCT	CCUCCUUU	i
bdz	Bdellovibrio sp. ZAP7	48.9	GATCACCTCCTTTCT	CCUCCUU	i
beb	Betaproteobacteria bacterium UKL13-2	21.5	GATCACCTCCTTTCT	UCACCUCCUU	i
beba	Betaproteobacteria bacterium GR16-43	35.3	GATCACCTCCTTTCT	CCUCCUU	i
bed	Blochmannia endosymbiont of Polyrhachis (Hedomyrma) turneri 675	24.5	GATCACCTCCTTATA	ACCUCCUU	i
ben	Blochmannia endosymbiont of Camponotus (Colobopsis) obliquus 757	21.5	GATCACCTCCTTATA	ACCUCCUUA	i
beo	Priestia filamentosa Hbe603	82.4	GATCACCTCCTTTCT	ACCUCCUUU	i
beu	Bifidobacterium eulemuris DSM 100216	65.4	GATCACCTCCTTTCT	CCUCCUUUC	i
bex	Bdellovibrio exovorus JSS	45.1	GATCACCTCCTTTCT	CCUCCUUU	i
bez	Bartonella elizabethae NCTC12898	50.3	GATCACCTCCTTTCT	CCUCCUUU	i
bfa	Brachybacterium faecium DSM 4810	63.8	GATCACCTCCTTTCT	CCUCCUUU	i
bfb	Bacteroides fragilis BOB25	2	GAACACCTCCTTTCT	mainly undetected	ii
bfd	Bacillus freudenreichii NCTC4823	86.1	GATCACCTCCTTTCT	CACCUCCUUU	i
bfg	Bacteroides fragilis 638R	2.2	GAACACCTCCTTTCT	mainly undetected	ii
bfl	Candidatus Blochmannia floridanus endosymbiont of Camponotus floridanus (Florida carpenter ant)	19.7	GATCACCTCCTTACT	ACCUCCUUA	i
bfm	Brevibacillus formosus NF2	80	GATCACCTCCTTTCT	ACCUCCUUU	i
bfn	Paraburkholderia fungorum ATCC BAA-463 (Burkholderia fungorum ATCC BAA-463)	47.3	GATCACCTCCTTTCT	CCUCCUU	i
bfr	Bacteroides fragilis YCH46	2.8	GAACACCTCCTTTCT	mainly undetected	ii
bfs	Bacteroides fragilis NCTC 9343	2.2	GAACACCTCCTTTCT	mainly undetected	ii
bfv	Brevibacterium flavum ZL-1	47	GATCACCTCCTTTCT	CCUCCUUU	i
bfw	Blastomonas fulva T2	44.7	GATCACCTCCTTTCT	CCUCCUUU	i
bfx	Priestia flexa KLBMP 4941 (Bacillus flexus KLBMP 4941)	75.8	GATCACCTCCTTTCT	CACCUCCUUU	i
bfz	Bordetella flabilis AU10664	42.5	GATCACCTCCTTTCA	CCUCCUU	i
bga	Borreliella bavariensis PBi (Borrelia garinii PBi)	46.7	GATCACCTCCTTTCT	CCUCCUU	i
bgb	Borreliella garinii BgVir (Borrelia garinii BgVir)	44.3	GATCACCTCCTTTCT	CCUCCUUU	i
bgc	Borreliella garinii CIP 103362	48.7	GATCACCTCCTTTCT	CCUCCUUU	i
bgd	Burkholderia gladioli BSR3	43.6	GATCACCTCCTTTCT	CCUCCU	i
bge	Paraburkholderia atlantica CCGE1002 (Burkholderia sp. CCGE1002)	45	GATCACCTCCTTTCC	CCUCCUU	i
bgf	Burkholderia sp. CCGE1003	44.9	GATCACCTCCTTTCT	CCUCCUU	i
bgg	Brachybacterium ginsengisoli DCY80	56.9	GATCACCTCCTTTCT	CCUCCUUU	i
bgi	Alkalihalobacillus gibsonii FJAT-10019	84	GATCACCTCCTTTCT	CACCUCCUUU	i
bgj	Brenneria goodwinii FRB141	58.7	GATCACCTCCTTACC	CCUCCUU	i
bgl	Burkholderia glumae BGR1	39.8	GATCACCTCCTTTCT	CCUCCU	i
bgm	Bordetella genomosp. 13 AU7206	38.7	GATCACCTCCTTTAA	CCUCCU	i
bgn	Borreliella garinii NMJW1 (Borrelia garinii NMJW1)	35.4	GATCACCTCCTTTCT	CCUCCUUU	i
bgo	Burkholderia gladioli ATCC 10248	46.4	GATCACCTCCTTTCT	CCUCCU	i
bgp	Burkholderia plantarii PG1 (Burkholderia glumae PG1)	43.9	GATCACCTCCTTTCT	CCUCCU	i
bgq	Bradyrhizobium guangdongense CCBAU 51649	47.6	GATCACCTCCTTTCT	CCUCCUU	i
bgr	Bartonella grahamii as4aup	42.3	GATCACCTCCTTTCT	CCUCCUUU	i
bgs	Borreliella garinii SZ (Borrelia garinii SZ)	48.6	GATCACCTCCTTTCT	CCUCCUU	i
bgu	Burkholderia glumae LMG 2196 = ATCC 33617	44.3	GATCACCTCCTTTCT	CCUCCU	i
bgw	Candidate division Kazan bacterium GW2011 GWA1 50 15	20	GAACACCTCCTTTCT	CACCUCCUU	i
bgx	Bifidobacterium pullorum subsp. gallinarum CACC 514	65.1	GATCACCTCCTTTCT	CCUCCUUUC	i
bgy	Bacillus glycinifermentans BGLY	84.5	GATCACCTCCTTTCT	CACCUCCUUU	i
bgz	Bradyrhizobium guangzhouense CCBAU 51670	48.3	GATCACCTCCTTTCT	CCUCCUU	i
bha	Bacillus halodurans C-125	88	GATCACCTCCTTTCT	CACCUCCUUU	i
bhan	Blautia hansenii DSM 20583	77.1	GATCACCTCCTTTCT	CCUCCUUU	i
bhd	Brachyspira hyodysenteriae ATCC 27164	55.9	GATCACCTCCTTTAT	CUCCUUU	i
bhe	Bartonella henselae Houston-1	41.2	GATCACCTCCTTTCT	CCUCCUUU	i
bhf	Bacteroides heparinolyticus F0111	2.8	GAACACCTCCTTTCT	mainly undetected	ii
bhi	Borrelia hermsii CC1	48.9	GATCACCTCCTTTCT	CCUCCUU	i
bhk	Bacillus horikoshii 20a	79.5	GATCACCTCCTTTCT	CACCUCCUUU	i
bhl	Bacteroides helcogenes P 36-108	2	GAACACCTCCTTTCT	mainly undetected	ii
bhm	Bordetella holmesii 44057	31.4	GATCACCTCCTTTAA	CCUCCU	i
bhn	Bartonella henselae BM1374163	45.9	GATCACCTCCTTTCT	CCUCCUUU	i
bho	Bordetella holmesii ATCC 51541	31.8	GATCACCTCCTTTAA	CCUCCU	i
bhp	Brachyspira hampsonii NSH-16	55.8	GATCACCTCCTTTAT	CUCCUU	i
bhr	Borrelia hermsii DAH	38.9	GATCACCTCCTTTCT	CCUCCUU	i
bhs	Bartonella henselae BM1374165	45.9	GATCACCTCCTTTCT	CCUCCUUU	i
bht	Bacillus halotolerans ZB201702	82.5	GATCACCTCCTTTCT	CACCUCCUUU	i
bhu	Butyrivibrio hungatei MB2003	79.4	GATCACCTCCTTTCT	CCUCCUUU	i
bhud	Bisgaardia hudsonensis M327/99/2	47.4	GATCACCTCCTTACC	CUCCUU	i
bhy	Brachyspira hyodysenteriae WA1	38.4	GATCACCTCCTTTAT	CUCCUUU	i
bhz	Bordetella hinzii F582	43.3	GATCACCTCCTTTAA	CCUCCUU	i
bic	Bradyrhizobium icense LMTR 13 endosymbiont of Phaseolus lunatus (lima bean)	48.2	GATCACCTCCTTTCT	CCUCCUU	i
bid	Beijerinckia indica subsp. indica ATCC 9039	54	GATCACCTCCTTTCT	CCUCCUUU	i
bif	Bacillus infantis NRRL B-14911	82.8	GATCACCTCCTTTCT	ACCUCCUUU	i
bih	Candidatus Bipolaricaulis sibiricus Ch78	62	GATCACCTCCTTTCT	UCACCUCCUU	i
bii	Bifidobacterium indicum LMG 11587 = DSM 20214	70	GATCACCTCCTTTCT	CCUCCUUUC	i
bio	Brucella inopinata 141012304	61.2	GATCACCTCCTTTCT	CCUCCUUU	i
bip	Brachyspira intermedia PWS/A	37.4	GATCACCTCCTTTAT	CUCCUUU	i
bis	Bacteroides intestinalis APC919/174	1.9	GAACACCTCCTTTCT	mainly undetected	ii
bit	Bacillus intestinalis T30	82.8	GATCACCTCCTTTCT	CACCUCCUUU	i
bja	Bradyrhizobium diazoefficiens USDA 110 endosymbiont of Glycine max (soybean) (Bradyrhizobium japonicum USDA110)	39.5	GATCACCTCCTTTCT	CCCUCCUU	i
bjp	Bradyrhizobium japonicum E109	52	GATCACCTCCTTTCT	CCUCCUU	i
bjs	Bacillus sp. JS	74.6	GATCACCTCCTTTCT	CACCUCCUUU	i
bju	Bradyrhizobium japonicum USDA 6 endosymbiont of Glycine max (soybean)	52.6	GATCACCTCCTTTCT	CCUCCUU	i
bka	Bifidobacterium kashiwanohense PV20-2	57.8	GATCACCTCCTTTCT	CCUCCUUUC	i
bko	Cytobacillus kochii BDGP4 (Bacillus kochii BDGP4)	74.8	GATCACCTCCTTTCT	CACCUCCUUU	i
bks	Bifidobacterium kashiwanohense JCM 15439 = DSM 21854	57.7	GATCACCTCCTTTCT	CCUCCUUUC	i
bkw	Alkalihalobacillus krulwichiae AM31D	80.2	GATCACCTCCTTTCT	CACCUCCUUU	i
bky	Bartonella kosoyi Tel Aviv	47.9	GATCACCTCCTTTCT	CCUCCUUU	i
bla	Bifidobacterium animalis subsp. lactis AD011	56.5	GATCACCTCCTTTCT	CCUCCUUUC	i
blab	Blautia sp. SC05B48	76	GATCACCTCCTTTCT	CCUCCUUU	i
blag	Blastochloris tepida GI	57.3	GATCACCTCCTTTCT	CCUCCU	i
blas	Blastomonas sp. RAC04	56.9	GATCACCTCCTTTCT	CCUCCUUU	i
blat	Burkholderia latens AU17928	42.4	GATCACCTCCTTTCC	CCUCCUU	i
blau	Blautia argi KCTC 15426	70.7	GATCACCTCCTTTCT	CCUCCUUU	i
blb	Bifidobacterium longum subsp. longum BBMN68	59.4	GATCACCTCCTTTCT	CCUCCUUUC	i
blc	Bifidobacterium animalis subsp. lactis Bl-04	57.7	GATCACCTCCTTTCT	CCUCCUUUC	i
blck	Blattabacterium sp. CKYod endosymbiont of Cryptocercus kyebangensis (roach)	0.5	GAACATCTCTTTTTT	mainly undetected	iv
bld	Bacillus licheniformis DSM 13 = ATCC 14580	85.2	GATCACCTCCTTTCT	CACCUCCUUU	i
ble	Bacillus lehensis G1	87.1	GATCACCTCCTTTCT	ACCUCCUUU	i
blem	Bifidobacterium lemurum DSM 28807	65.4	GATCACCTCCTTTCT	CCUCCUUUC	i
blen	Lederbergia lentus NCTC4824	84.4	GATCACCTCCTTTCT	CACCUCCUUU	i
blep	Beggiatoa leptomitoformis D-402	31	GATCACCTCCTTTAA	CCUCCUU	i
blf	Bifidobacterium longum subsp. infantis 157F	57.3	GATCACCTCCTTTCT	CCUCCUUUC	i
blg	Bifidobacterium longum subsp. longum F8	49.9	GATCACCTCCTTTCT	CCUCCUUUC	i
blh	Bacillus paralicheniformis ATCC 9945a (Bacillus licheniformis 9945A)	85.4	GATCACCTCCTTTCT	CACCUCCUUU	i
bli	Bacillus licheniformis ATCC 14580	87.3	GATCACCTCCTTTCT	CACCUCCUUU	i
blin	Brevibacterium aurantiacum SMQ-1335 (Brevibacterium linens SMQ-1335)	51.7	GATCACCTCCTTTCT	CCUCCUUUC	i
blj	Bifidobacterium longum DJO10A	60.7	GATCACCTCCTTTCT	CCUCCUUUC	i
blk	Bifidobacterium longum subsp. longum KACC 91563	56.1	GATCACCTCCTTTCT	CCUCCUUUC	i
bll	Bifidobacterium longum subsp. longum JDM301	58.9	GATCACCTCCTTTCT	CCUCCUUUC	i
blm	Bifidobacterium longum subsp. longum JCM 1217	58.2	GATCACCTCCTTTCT	CCUCCUUUC	i
bln	Bifidobacterium longum subsp. infantis ATCC 15697 (JGI)	59.1	GATCACCTCCTTTCT	CCUCCUUUC	i
blo	Bifidobacterium longum NCC2705	57.7	GATCACCTCCTTTCT	CCUCCUUUC	i
blon	Bifidobacterium longum subsp. infantis ATCC 15697 (Tokyo)	58.7	GATCACCTCCTTTCT	CCUCCUUUC	i
blp	Blattabacterium cuenoti BPAA endosymbiont of Panesthia angustipennis	0.7	GAACATCTCTTTTTT	mainly undetected	iv
blq	Salinivirga cyanobacteriivorans L21-Spi-D4	1.2	GAACACCTCCTTTCT	mainly undetected	ii
blr	Brevibacillus laterosporus LMG 15441	85.2	GATCACCTCCTTTCT	ACCUCCUUU	i
bls	Bifidobacterium animalis subsp. lactis Bi-07	52.1	GATCACCTCCTTTCT	CCUCCUUUC	i
blt	Bifidobacterium animalis subsp. lactis DSM 10140	57.7	GATCACCTCCTTTCT	CCUCCUUUC	i
blu	Blattabacterium sp. BNCIN endosymbiont of Nauphoeta cinerea (gray cockroach)	0.9	GAACATCTCTTTTTT	mainly undetected	iv
blut	Brevibacterium luteolum NEB1784	51	GATCACCTCCTTTCT	CCUCCUUU	i
blv	Bifidobacterium animalis subsp. lactis V9	57.4	GATCACCTCCTTTCT	CCUCCUUUC	i
blw	Bifidobacterium animalis subsp. lactis B420	53.5	GATCACCTCCTTTCT	CCUCCUUUC	i
blx	Bifidobacterium longum BXY01	62.3	GATCACCTCCTTTCT	CCUCCUUUC	i
bly	Brevibacterium linens BS258	51.1	GATCACCTCCTTTCT	CCUCCUUUC	i
blz	Bifidobacterium longum subsp. longum GT15	57.1	GATCACCTCCTTTCT	CCUCCUUUC	i
bma	Burkholderia mallei ATCC 23344	32.1	GATCACCTCCTTTCT	CCUCCU	i
bmab	Burkholderia mallei 2002734299	41.6	GATCACCTCCTTTCT	CCUCCUU	i
bmae	Burkholderia mallei 6	41.2	GATCACCTCCTTTCT	CCUCCUU	i
bmaf	Burkholderia mallei FMH 23344	42.2	GATCACCTCCTTTCT	CCUCCU	i
bmai	Burkholderia mallei 2000031063	40.9	GATCACCTCCTTTCT	CCUCCUU	i
bmal	Burkholderia mallei 23344	41.6	GATCACCTCCTTTCT	CCUCCUU	i
bmaq	Burkholderia mallei BMQ	41.4	GATCACCTCCTTTCT	CCUCCUU	i
bmar	Bermanella marisrubri RED65	42.8	GATCACCTCCTTAAA	ACCUCCUU	i
bmat	Borrelia maritima CA690	44.8	GATCACCTCCTTTCT	CCUCCUU	i
bmaz	Burkholderia mallei NCTC 10247	41.8	GATCACCTCCTTTCT	CCUCCUU	i
bmb	Brucella abortus bv. 1 9-941	48.9	GATCACCTCCTTTCT	CCUCCUUU	i
bmc	Brucella abortus S19	53.9	GATCACCTCCTTTCT	CCUCCUUU	i
bmd	Bacillus megaterium DSM 319	81.1	GATCACCTCCTTTCT	ACCUCCUUU	i
bme	Brucella melitensis bv. 1 16M	34.3	GATCACCTCCTTTCT	CCCUCCUUU	i
bmec	Burkholderia metallica FL-6-5-30-S1-D7	44	GATCACCTCCTTTCC	CCUCCUU	i
bmed	Brevundimonas mediterranea D151-2-6	45.8	GATCACCTCCTTTCT	CCUCCUU	i
bmee	Brucella melitensis bv. 3 Ether	60.9	GATCACCTCCTTTCT	CCUCCUUU	i
bmeg	Bacillus megaterium NBRC 15308 = ATCC 14581	87.6	GATCACCTCCTTTCT	ACCUCCUUU	i
bmel	Brucella melitensis bv. 1 16M	59.9	GATCACCTCCTTTCT	CCUCCUUU	i
bmet	Bacillus methanolicus MGA3	77.2	GATCACCTCCTTTCT	CACCUCCUUU	i
bmf	Brucella abortus 2308 (Brucella melitensis biovar Abortus 2308)	46	GATCACCTCCTTTCT	CCUCCUUU	i
bmg	Brucella melitensis M5-90	45.6	GATCACCTCCTTTCT	CCUCCUUU	i
bmh	Bacillus megaterium WSH-002	69.5	GATCACCTCCTTTCT	ACCUCCUUU	i
bmi	Brucella melitensis ATCC 23457	49.2	GATCACCTCCTTTCT	CCUCCUUU	i
bmiy	Borrelia miyamotoi CT14D4	46	GATCACCTCCTTTCT	CCUCCUUU	i
bmj	Burkholderia multivorans ATCC 17616 (Tohoku)	45.2	GATCACCTCCTTTCC	CCUCCUU	i
bmk	Burkholderia multivorans DDS 15A-1	47.5	GATCACCTCCTTTCC	CCUCCUU	i
bml	Burkholderia mallei NCTC 10229	31.6	GATCACCTCCTTTCT	CCUCCU	i
bmm	Blattabacterium sp. MADAR endosymbiont of Mastotermes darwiniensis (giant northern termite)	1	GAACATCTCTTTTTT	mainly undetected	iv
bmn	Burkholderia mallei NCTC 10247	30.4	GATCACCTCCTTTCT	CCCUCCUU	i
bmo	Borrelia miyamotoi LB-2001	42.5	GATCACCTCCTTTCT	CCUCCUU	i
bmob	Bacillus mobilis ML-A2C4	80.4	GATCACCTCCTTTCT	ACCUCCUUU	i
bmp	Bacillus velezensis JS25R (Bacillus methylotrophicus JS25R)	88.3	GATCACCTCCTTTCT	ACCUCCUUU	i
bmq	Bacillus megaterium QM B1551	78.8	GATCACCTCCTTTCT	ACCUCCUUU	i
bmr	Brucella microti CCM 4915	50.7	GATCACCTCCTTTCT	CCUCCUUU	i
bms	Brucella suis 1330	48.6	GATCACCTCCTTTCT	CCUCCUUU	i
bmt	Brucella suis ATCC 23445	49.3	GATCACCTCCTTTCT	CCUCCUUU	i
bmu	Burkholderia multivorans ATCC 17616 (JGI)	44.8	GATCACCTCCTTTCC	CCUCCUU	i
bmul	Burkholderia multivorans ATCC BAA-247	46.6	GATCACCTCCTTTCC	CCUCCU	i
bmur	Peribacillus muralis G25-68	80.1	GATCACCTCCTTTCT	CACCUCCUUU	i
bmv	Burkholderia mallei SAVP1	32	GATCACCTCCTTTCT	CCCUCCUU	i
bmw	Brucella melitensis NI	35.4	GATCCCCTCCTTTCT	UCCCCUCCUUU	i
bmx	Halobacteriovorax marinus SJ (Bacteriovorax marinus)	39.9	GATCACCTCCTTTTA	CCUCCUU	i
bmyc	Bacillus pseudomycoides 219298 (Bacillus mycoides 219298)	80.6	GATCACCTCCTTTCT	ACCUCCUUU	i
bmyo	Bacillus mycoides ATCC 6462	84.2	GATCACCTCCTTTCT	ACCUCCUUU	i
bmz	Brucella melitensis M28	46.7	GATCACCTCCTTTCT	CCUCCUUU	i
bnc	Bacillus cereus NC7401	76.6	GATCACCTCCTTTCT	CCUCCUUU	i
bne	Brevundimonas naejangsanensis B1	45.3	GATCACCTCCTTTCT	CCUCCUU	i
bng	Brenneria nigrifluens DSM 30175 = ATCC 13028	58.7	GATCACCTCCTTAAA	CCUCCUU	i
bni	Bifidobacterium animalis subsp. animalis ATCC 25527	58.3	GATCACCTCCTTTCT	CCUCCUUUC	i
bnm	Bifidobacterium animalis subsp. lactis CNCM I-2494	31.6	GATCACCTCCTTTCT	CACCUCCUUUC	i
boa	Bacteroides ovatus ATCC 8483	2	GAACACCTCCTTTCT	mainly undetected	ii
bob	Bombella sp. ESL0368	52.6	GATCACCTCCTTTCA	CCUCCUUUC	i
boc	Burkholderia oklahomensis C6786	44.9	GATCACCTCCTTTCT	CCUCCUU	i
bof	Bosea sp. F3-2	51.6	GATCACCTCCTTTCT	CCUCCUU	i
boh	Bordetella sp. H567	38.1	GATCACCTCCTTTCA	CCUCCUU	i
boi	Bosea sp. Tri-49	51	GATCACCTCCTTTCT	CCUCCUU	i
boj	Bordetella sp. J329	39.6	GATCACCTCCTTTAA	CCUCCUU	i
bok	Burkholderia oklahomensis E0147 (BDU)	44.4	GATCACCTCCTTTCT	CCUCCUU	i
bol	Brucella canis Oliveri	49.5	GATCACCTCCTTTCT	CCUCCUUU	i
bomb	Bombella sp. KACC 21507	37.7	GATCACCTCCTTTCA	ACCUCCUUU	i
bon	Bacillus oceanisediminis 2691	81.6	GATCACCTCCTTTCT	CACCUCCUUU	i
boo	Boseongicola sp. CCM32	51.9	GATCACCTCCTTTCT	CCUCCUUU	i
bop	Bosea sp. PAMC 26642	47.2	GATCACCTCCTTTCT	CCUCCUU	i
bos	Bosea sp. RAC05	59.7	GATCACCTCCTTTCT	CCUCCUU	i
bot	Bradyrhizobium ottawaense OO99	46.3	GATCACCTCCTTTCT	CCUCCUU	i
bov	Brucella ovis ATCC 25840	43.4	GATCACCTCCTTTCT	CCUCCUUU	i
boz	Algicoccus marinus HZ20	36.3	GATCACCTCCTTTAA	UCACCUCCU	i
bpa	Bordetella parapertussis 12822	35	GATCACCTCCTTTAA	CCUCCU	i
bpak	Borrelia parkeri HR1	46.3	GATCACCTCCTTTCT	CCUCCUU	i
bpar	Bordetella parapertussis Bpp5	35.7	GATCACCTCCTTTAA	CCUCCU	i
bpb	Butyrivibrio proteoclasticus B316	70.8	GATCACCTCCTTTCT	CCUCCUUU	i
bpc	Bordetella pertussis CS	35.7	GATCACCTCCTTTAA	CCUCCUU	i
bpd	Burkholderia pseudomallei 668	33.2	GATCACCTCCTTTCT	CCCUCCUU	i
bpdz	Bordetella pseudohinzii HI4681	39.3	GATCACCTCCTTTAA	CCUCCU	i
bpe	Bordetella pertussis Tohama I	36.2	GATCACCTCCTTTAA	CCUCCUU	i
bper	Bordetella pertussis 18323	36.3	GATCACCTCCTTTAA	CCUCCUU	i
bpet	Bordetella pertussis B1917	35.8	GATCACCTCCTTTAA	CCUCCUU	i
bpeu	Bordetella pertussis 137	36.6	GATCACCTCCTTTAA	CCUCCUU	i
bpf	Bacillus pseudofirmus OF4	84.7	GATCACCTCCTTTCT	CACCUCCUUU	i
bph	Paraburkholderia phymatum STM815	44.6	GATCACCTCCTTTCC	CCUCCUU	i
bpi	Blattabacterium sp. BPLAN endosymbiont of Periplaneta americana (American cockroach)	1.4	GAACATCTCTTTTTT	mainly undetected	iv
bpip	Brachyspira pilosicoli P43/6/78	51.1	GATCACCTCCTTTAT	CUCCUU	i
bpj	Brachyspira pilosicoli B2904	49	GATCACCTCCTTTAT	CCUCCUU	i
bpk	Burkholderia pseudomallei NCTC 13179	44.3	GATCACCTCCTTTCT	CCUCCUU	i
bpl	Burkholderia pseudomallei 1106a	32.4	GATCACCTCCTTTCT	CCUCCUU	i
bpla	Burkholderia plantarii ATCC 43733	42.5	GATCACCTCCTTTCT	CCUCCU	i
bpm	Burkholderia pseudomallei 1710b	33.6	GATCACCTCCTTTCT	CCCUCCUU	i
bpn	Candidatus Blochmannia pennsylvanicus BPEN endosymbiont of Camponotus pennsylvanicus (Black carpenter ant)	25	GATCACCTCCTTACT	CUCCUU	i
bpo	Brachyspira pilosicoli 95/1000	40.1	GATCACCTCCTTTAT	CUCCUU	i
bpp	Brucella pinnipedialis B2/94	50	GATCACCTCCTTTCT	CCUCCUUU	i
bpq	Burkholderia pseudomallei BPC006	27.5	GATCACCTCCTTTCT	CCCUCCU	i
bpr	Burkholderia pseudomallei MSHR346	33.4	GATCACCTCCTTTCT	CCUCCUU	i
bprc	Beta proteobacterium CB	24.5	GATCACCTCCTTTCT	CCUCCUU	i
bprl	Anaerostipes hadrus SSC/2 (Butyrate-producing bacterium SSC/2)	84.7	GATCACCTCCTTTCT	CCUCCUUU	i
bprm	Butyrate-producing bacterium SM4/1	65	GATCACCTCCTTTCT	CCUCCUUU	i
bpro	Blautia producta PMF1	89	GATCACCTCCTTTCT	CCUCCUUU	i
bps	Burkholderia pseudomallei K96243	38.7	GATCACCTCCTTTCT	CCUCCUU	i
bpsa	Burkholderia pseudomallei NAU35A-3	44.4	GATCACCTCCTTTCT	CCUCCUU	i
bpsc	Bifidobacterium pseudocatenulatum DSM 20438 = JCM 1200 = LMG 10505	58.4	GATCACCTCCTTTCT	CCUCCUUUC	i
bpsd	Burkholderia pseudomallei MSHR520	44.8	GATCACCTCCTTTCT	CCUCCUU	i
bpse	Burkholderia pseudomallei MSHR305	44.3	GATCACCTCCTTTCT	CCUCCUU	i
bpsh	Burkholderia pseudomallei HBPUB10134a	44.3	GATCACCTCCTTTCT	CCUCCUU	i
bpsi	Basilea psittacipulmonis DSM 24701	37.6	GATCACCTCCTTTAA	ACCUCCUUU	i
bpsl	Burkholderia pseudomultivorans SUB-INT23-BP2	45.1	GATCACCTCCTTTCC	CCUCCU	i
bpsm	Burkholderia pseudomallei MSHR511	44.6	GATCACCTCCTTTCT	CCUCCUU	i
bpso	Burkholderia pseudomallei A79A	44.6	GATCACCTCCTTTCT	CCUCCUU	i
bpsp	Bifidobacterium pseudolongum PV8-2	56	GATCACCTCCTTTCT	CCUCCUUUC	i
bpsu	Burkholderia pseudomallei MSHR146	44.7	GATCACCTCCTTTCT	CCUCCUU	i
bpt	Bordetella petrii DSM 12804	41.9	GATCACCTCCTTTAA	CCUCCU	i
bpu	Bacillus pumilus SAFR-032	80.6	GATCACCTCCTTTCT	CACCUCCUUU	i
bpum	Bacillus pumilus MTCC B6033	85.7	GATCACCTCCTTTCT	CACCUCCUUU	i
bpus	Bacillus pumilus SH-B9	83.1	GATCACCTCCTTTCT	CACCUCCUUU	i
bpv	Brucella pinnipedialis 6/566	62.1	GATCACCTCCTTTCT	CCUCCUUU	i
bpw	Brachyspira pilosicoli WesB	54.7	GATCACCTCCTTTAT	CUCCUU	i
bpx	Paraburkholderia phenoliruptrix BR3459a endosymbiont of Mimosa flocculosa	34.6	GATCACCTCCTTTCC	CCUCCUU	i
bpy	Paraburkholderia phytofirmans PsJN (Burkholderia phytofirmans PsJN)	47.3	GATCACCTCCTTTCT	CCUCCUU	i
bpyr	Burkholderia pyrrocinia DSM 10685	43.1	GATCACCTCCTTTCC	CCUCCUU	i
bpz	Burkholderia pseudomallei 1026b	38.9	GATCACCTCCTTTCT	CCUCCUU	i
bql	Bacillus amyloliquefaciens LL3	74.2	GATCACCTCCTTTCT	CACCUCCUUU	i
bqr	Bartonella quintana RM-11	29.9	GATCACCTCCTTTCT	ACCUCCUUU	i
bqu	Bartonella quintana Toulouse	40.8	GATCACCTCCTTTCT	CCUCCUUU	i
bqy	Bacillus amyloliquefaciens Y2	50.4	GATCACCTCCTTTCT	CACCUCCUUU	i
bra	Bradyrhizobium sp. ORS 278 endosymbiont of Aeschynomene sensitiva	47.2	GATCACCTCCTTTCT	CCCUCCUU	i
brad	Bradyrhizobium sp. BF49	48.4	GATCACCTCCTTTCT	CCCUCCUU	i
brb	Brenneria rubrifaciens 6D370	55	GATCACCTCCTTACC	CCUCCUU	i
brc	Bradyrhizobium sp. CCGE-LA001	52.7	GATCACCTCCTTTCT	CCUCCUU	i
brd	Brevundimonas sp. DS20	46.1	GATCACCTCCTTTCT	CCUCCUU	i
bre	Borrelia recurrentis A1	42.9	GATCACCTCCTTTCT	CCUCCUUU	i
brev	Brevundimonas sp. SGAir0440	41.7	GATCACCTCCTTTCT	CCCUCCUU	i
brf	Brevundimonas sp. MF30-B	46.9	GATCACCTCCTTTCT	CCUCCU	i
brg	Brevundimonas sp. GW460-12-10-14-LB2	41.8	GATCACCTCCTTTCT	CCUCCUU	i
brh	Mycetohabitans rhizoxinica HKI 454 (Burkholderia rhizoxinica HKI 454) endosymbiont of Rhizopus microsporus	19.1	GATCACCTCCTTTCT	UCACCUCCU	i
bri	Brevibacterium sp. CS2	52.5	GATCACCTCCTTTCT	CCUCCUUU	i
brj	Brucella sp. 09RB8471	50.9	GATCACCTCCTTTCT	CCUCCUUU	i
brk	Bradyrhizobium sp. SK17	49.4	GATCACCTCCTTTCT	CCCUCCUU	i
brl	Brevundimonas sp. LM2	43.7	GATCACCTCCTTTCT	CCCUCCU	i
brm	Brachyspira murdochii DSM 12563	54.8	GATCACCTCCTTTAT	CUCCUU	i
brn	Breoghania sp. L-A4	44.5	GATCACCTCCTTTCT	CCUCCUU	i
bro	Bradyrhizobium sp. ORS 285	52.4	GATCACCTCCTTTCT	CCUCCUU	i
broc	Candidatus Brocadia sp. Ega 18-Q3-R5-49 MAXAC.112v2	35.1	GATCACCTCCTTTCT	CCUCCUUU	i
brq	Bradyrhizobium amphicarpaeae 39S1MB	49.4	GATCACCTCCTTTCT	CCUCCUU	i
brr	Brachybacterium sp. SGAir0954	59.5	GATCACCTCCTTTCT	CCUCCUUU	i
brs	Bradyrhizobium cosmicum S23321 (Bradyrhizobium sp. S23321)	53.6	GATCACCTCCTTTCT	CCUCCUU	i
bru	Brucella sp. 2002734562	57.4	GATCACCTCCTTTCT	CCUCCUUU	i
brv	Brachybacterium avium VR2415	52.4	GATCACCTCCTTTCT	CCUCCUUU	i
brw	Brevibacillus sp. 7WMA2	82.1	GATCACCTCCTTTCT	ACCUCCUUU	i
brx	Brachybacterium sp. P6-10-X1	54.9	GATCACCTCCTTTCT	CCUCCUUU	i
brz	Brachybacterium vulturis VM2412	57.3	GATCACCTCCTTTCT	CCUCCUUU	i
bsa	Phocaeicola salanitronis DSM 18170	2.6	GAACACCTCCTTTCT	mainly undetected	ii
bsaf	Bacillus safensis KCTC 12796BP	82.6	GATCACCTCCTTTCT	CACCUCCUUU	i
bsan	Bacterioplanes sanyensis NV9	43.2	GATCACCTCCTTAAA	ACCUCCUU	i
bsau	Brachybacterium saurashtrense DSM 23186	59.6	GATCACCTCCTTTCT	CCUCCUUU	i
bsb	Brevundimonas subvibrioides ATCC 15264	50.8	GATCACCTCCTTTCT	CCUCCU	i
bsca	Bifidobacterium scardovii JCM 12489 = DSM 13734	63.9	GATCACCTCCTTTCT	CCUCCUUUC	i
bsd	Blastococcus saxobsidens DD2	52.9	GATCACCTCCTTTCT	CACCUCCUU	i
bse	Bacillus selenitireducens MLS10	85.4	GATCACCTCCTTTCT	UCACCUCCUUU	i
bsed	Bradymonas sediminis FA350	28.9	GATCACCTCCTTTAA	CCUCCU	i
bsem	Burkholderia seminalis FL-5-4-10-S1-D7	43.2	GATCACCTCCTTTCC	CCUCCUU	i
bsf	Brucella suis bv. 1 S2	49.5	GATCACCTCCTTTCT	CCUCCUUU	i
bsg	Brucella suis ZW046	59.5	GATCACCTCCTTTCT	CCUCCUUU	i
bsh	Bacillus subtilis subsp. subtilis 6051-HGW	86.7	GATCACCTCCTTTCT	CACCUCCUUU	i
bsi	Brucella suis 1330	47.8	GATCACCTCCTTTCT	CCUCCUUU	i
bsia	Bacillus siamensis SCSIO 05746	81.7	GATCACCTCCTTTCT	ACCUCCUUU	i
bsj	Peribacillus simplex SH-B26	74.1	GATCACCTCCTTTCT	ACCUCCUUU	i
bsk	Brucella canis HSK A52141	48.4	GATCACCTCCTTTCT	CCUCCUUU	i
bsl	Bacillus subtilis subsp. subtilis BSP1	74.6	GATCACCTCCTTTCT	ACCUCCUUU	i
bsm	Bacillus smithii DSM 4216	65.5	GATCACCTCCTTTCT	CACCUCCUUU	i
bsn	Bacillus subtilis BSn5	85.2	GATCACCTCCTTTCT	CACCUCCUUU	i
bso	Bacillus subtilis subsp. natto BEST195	47.8	GATCACCTCCTTTCT	CACCUCCUUU	i
bsol	Baekduia soli BR7-21	33.8	GATCACCTCCTTTCT	UCACCUCCU	i
bson	Bacillus sonorensis SRCM101395	83.7	GATCACCTCCTTTCT	CACCUCCUUU	i
bsp	Bacillus subtilis PY79	77.6	GATCACCTCCTTTCT	CACCUCCUUU	i
bsq	Bacillus subtilis QB928	67.9	GATCACCTCCTTTCT	ACCUCCUUU	i
bsr	Bacillus subtilis subsp. subtilis RO-NN-1	76.2	GATCACCTCCTTTCT	CACCUCCUUU	i
bss	Bacillus subtilis subsp. spizizenii W23	84.2	GATCACCTCCTTTCT	CACCUCCUUU	i
bst	Bacillus subtilis subsp. spizizenii TU-B-10	76	GATCACCTCCTTTCT	CACCUCCUUU	i
bstg	Burkholderia stagnalis MSMB735WGS	42.6	GATCACCTCCTTTCC	CCUCCUU	i
bstl	Burkholderia stabilis ATCC BAA-67	43.2	GATCACCTCCTTTCC	CCUCCUU	i
bsto	Bacteriovorax stolpii DSM 12778	40.5	GATCACCTCCTTTTA	CCUCCUU	i
bsu	Bacillus subtilis subsp. subtilis 168	87.4	GATCACCTCCTTTCT	CACCUCCUUU	i
bsuc	Brucella suis bv. 2 Bs364CITA	47.1	GATCACCTCCTTTCT	CCUCCUUU	i
bsue	Bifidobacterium subtile KCTC 3272	53.2	GATCACCTCCTTTCT	CCUCCUUUC	i
bsui	Brucella suis bv. 2 Bs143CITA	47.7	GATCACCTCCTTTCT	CCUCCUUU	i
bsul	Bacillus subtilis subsp. subtilis JH642 AG174	87.1	GATCACCTCCTTTCT	CACCUCCUUU	i
bsun	Basfia succiniciproducens JF4016	49.4	GATCACCTCCTTACT	CUCCUU	i
bsup	Brucella suis bv. 2 PT09143	47	GATCACCTCCTTTCT	CCUCCUUU	i
bsus	Bacillus subtilis subsp. subtilis OH 131.1	85.9	GATCACCTCCTTTCT	CACCUCCUUU	i
bsut	Bacillus subtilis subsp. subtilis AG1839	87.1	GATCACCTCCTTTCT	CACCUCCUUU	i
bsuv	Brucella suis bv. 2 PT09172	47.5	GATCACCTCCTTTCT	CCUCCUUU	i
bsv	Brucella suis VBI22	47.8	GATCACCTCCTTTCT	CCUCCUUU	i
bsw	Brucella suis ZW043	59.2	GATCACCTCCTTTCT	CCUCCUUU	i
bsx	Bacillus subtilis XF-1	52.3	GATCACCTCCTTTCT	CACCUCCUUU	i
bsy	Bacillus subtilis subsp. subtilis BAB-1	85.9	GATCACCTCCTTTCT	CACCUCCUUU	i
bsym	Bradyrhizobium symbiodeficiens 85S1MB	48	GATCACCTCCTTTCT	CCUCCUU	i
bsz	Brucella suis bv. 3 686	61.3	GATCACCTCCTTTCT	CCUCCUUU	i
btd	Burkholderia thailandensis MSMB121	45.1	GATCACCTCCTTTCT	CCUCCUU	i
bte	Burkholderia thailandensis E264	38	GATCACCTCCTTTCT	CCUCCUU	i
btei	Burkholderia territorii RF8-non-BP5	44.1	GATCACCTCCTTTCC	CCUCCUU	i
bteq	Bacillus tequilensis EA-CB0015	83.4	GATCACCTCCTTTCT	CACCUCCUUU	i
btf	Bacillus thuringiensis serovar finitimus YBT-020	84.9	GATCACCTCCTTTCT	ACCUCCUUU	i
btg	Bacillus thuringiensis Bt407	85.3	GATCACCTCCTTTCT	ACCUCCUUU	i
bth	Bacteroides thetaiotaomicron VPI-5482	2.5	GAACACCTCCTTTCT	mainly undetected	ii
btha	Burkholderia thailandensis 2003015869	41.4	GATCACCTCCTTTCT	CCUCCUU	i
bthe	Burkholderia thailandensis E254	44.6	GATCACCTCCTTTCT	CCUCCUU	i
bthi	Bacillus thuringiensis serovar kurstaki HD-1	81.8	GATCACCTCCTTTCT	ACCUCCUUU	i
bthl	Burkholderia thailandensis 2002721643	44.4	GATCACCTCCTTTCT	CCUCCUU	i
bthm	Burkholderia thailandensis USAMRU Malaysia #20	44.6	GATCACCTCCTTTCT	CCUCCUU	i
btho	Bacteroides thetaiotaomicron 7330	2.1	GAACACCTCCTTTCT	mainly undetected	ii
bthr	Bacillus thuringiensis serovar kurstaki YBT-1520	81.5	GATCACCTCCTTTCT	ACCUCCUUU	i
bths	Brochothrix thermosphacta BI	75.2	GATCACCTCCTTTCT	ACCUCCUUU	i
bthu	Bacillus thuringiensis YBT-1518	80.9	GATCACCTCCTTTCT	ACCUCCUUU	i
bthv	Caldibacillus thermoamylovorans SSBM (Bacillus thermoamylovorans SSBM)	72.7	GATCACCTCCTTTCT	UCACCUCCUUU	i
bthy	Bacillus thuringiensis YWC2-8	81.5	GATCACCTCCTTTCT	ACCUCCUUU	i
bti	Bacillus thuringiensis HD-771	85.9	GATCACCTCCTTTCT	ACCUCCUUU	i
btj	Burkholderia thailandensis E444	44.3	GATCACCTCCTTTCT	CCUCCUU	i
btk	Bacillus thuringiensis serovar konkukian 97-27	77.5	GATCACCTCCTTTCT	CCUCCUUU	i
btl	Bacillus thuringiensis Al Hakam	48.8	GATCACCTCCTTTCT	CCUCCUUU	i
btm	Bacillus thuringiensis MC28	50.1	GATCACCTCCTTTCT	ACCUCCUUU	i
btn	Bacillus thuringiensis HD-789	83.8	GATCACCTCCTTTCT	ACCUCCUUU	i
bto	Bibersteinia trehalosi USDA-ARS-USMARC-192	37.9	GATCACCTCCTTACC	CUCCUU	i
btp	Bifidobacterium thermophilum RBL67	57.6	GATCACCTCCTTTCT	CCUCCUUUC	i
btq	Burkholderia thailandensis 2002721723	44.6	GATCACCTCCTTTCT	CCUCCUU	i
btr	Bartonella tribocorum CIP 105476	52	GATCACCTCCTTTCT	CCUCCUUU	i
btra	Bibersteinia trehalosi USDA-ARS-USMARC-190	36.2	GATCACCTCCTTACC	CUCCUU	i
btre	Bibersteinia trehalosi USDA-ARS-USMARC-188	35.9	GATCACCTCCTTACC	CUCCUU	i
btrh	Bibersteinia trehalosi USDA-ARS-USMARC-189	35.1	GATCACCTCCTTACC	CUCCUU	i
btrm	Bordetella trematum H044680328	41.5	GATCACCTCCTTTAA	CCUCCU	i
btro	Bacillus tropicus LM1212-W3	76.3	GATCACCTCCTTTCT	CACCUCCUUU	i
bts	Kyrpidia tusciae DSM 2912	84.1	GATCACCTCCTTTCT	CCCUCCUUU	i
btt	Bacillus thuringiensis serovar kurstaki HD73	76.9	GATCACCTCCTTTCT	ACCUCCUUU	i
btu	Borrelia turicatae 91E135	39.3	GATCACCTCCTTTCT	CCUCCUU	i
btur	Borrelia turcica IST7	48.5	GATCACCTCCTTTCT	CCUCCUUU	i
btv	Burkholderia thailandensis MSMB59	45.1	GATCACCTCCTTTCT	CCUCCUU	i
btw	Bacillus thuringiensis HD1011	86.4	GATCACCTCCTTTCT	ACCUCCUUU	i
btx	Bartonella tribocorum BM1374166	53.3	GATCACCTCCTTTCT	CCUCCUUU	i
bty	Bacillus toyonensis BCT-7112	82.6	GATCACCTCCTTTCT	ACCUCCUUU	i
btz	Burkholderia thailandensis H0587	45.4	GATCACCTCCTTTCT	CCUCCUU	i
bua	Buchnera aphidicola LL01 endosymbiont of Acyrthosiphon pisum (pea aphid)	29.3	GATCACCTCCTTAAA	CCUCCUU	i
bub	Burkholderia ubonensis MSMB22	45.3	GATCACCTCCTTTCC	CCUCCUU	i
buc	Buchnera aphidicola APS endosymbiont of Acyrthosiphon pisum (pea aphid)	28.4	GATCACCTCCTTAAA	CCUCCUU	i
bud	Burkholderia sp. Bp5365 MSMB43	40.9	GATCACCTCCTTTCT	CCUCCUU	i
bue	Burkholderia sp. RPE67	49.3	GATCACCTCCTTTCT	CCUCCUU	i
buf	Buttiauxella sp. 3AFRM03	56.4	GATCACCTCCTTACC	CCUCCUU	i
bug	Burkholderia sp. CCGE1001	44.9	GATCACCTCCTTTCC	CCUCCUU	i
buh	Buchnera aphidicola Ua endosymbiont of Uroleucon ambrosiae	28.2	GATCACCTCCTTAAA	ACCUCCUU	i
bui	Burkholderia sp. PAMC 28687	36.3	GATCACCTCCTTTCT	CCUCCUU	i
buj	Stenotrophomonas maltophilia JV3	42.9	GATCACCTCCTTTTG	CCCUCCU	i
buk	Burkholderia sp. KJ006	37.6	GATCACCTCCTTTCC	CCUCCU	i
bul	Burkholderia sp. 2002721687	44.8	GATCACCTCCTTTCT	CCUCCUU	i
bull	Bulleidia sp. zg-1006	67	GATCACCTCCTTTCT	CCUCCUUU	i
bum	Burkholderia sp. PAMC 26561	35.2	GATCACCTCCTTTCT	CCUCCUU	i
bun	Bacteroides uniformis NBRC 113350	3.3	GAACACCTCCTTTCT	mainly undetected	ii
buo	Caballeronia insecticola RPE64 (Burkholderia sp. RPE64)	30.7	GATCACCTCCTTTCT	CCUCCUU	i
bup	Buchnera aphidicola TLW03 endosymbiont of Acyrthosiphon pisum (pea aphid)	29.4	GATCACCTCCTTAAA	CCUCCUU	i
buq	Burkholderia sp. HB1	43.1	GATCACCTCCTTTCC	CCUCCUU	i
bur	Burkholderia lata 383 (Burkholderia sp. 383)	44	GATCACCTCCTTTCC	CCUCCU	i
but	Burkholderia pseudomallei TSV202	45.8	GATCACCTCCTTTCT	CCUCCUU	i
buu	Burkholderia sp. BDU6	38.6	GATCACCTCCTTTCT	CCUCCUU	i
buy	Butyricimonas faecalis H184	2.5	GAACACCTCCTTTCT	mainly undetected	ii
buz	Paraburkholderia phytofirmans OLGA172	42.9	GATCACCTCCTTTCT	CCUCCUU	i
bva	Candidatus Blochmannia vafer BVAF endosymbiont of Camponotus vafer	18.6	GATCACCTCCTTACT	ACCUCCUU	i
bvc	Brevundimonas vesicularis FDAARGOS 289	43.6	GATCACCTCCTTTCT	CCCUCCUU	i
bve	Burkholderia vietnamiensis LMG 10929	45.4	GATCACCTCCTTTCC	CCUCCU	i
bvi	Burkholderia vietnamiensis G4	42.8	GATCACCTCCTTTCC	CCUCCUU	i
bvl	Brucella vulpis F60	56.3	GATCACCTCCTTTCT	CCUCCUUU	i
bvm	Bacillus vallismortis NBIF-001	82.4	GATCACCTCCTTTCT	CACCUCCUUU	i
bvn	Bartonella vinsonii subsp. berkhoffii Winnie	52.3	GATCACCTCCTTTCT	CCUCCUUU	i
bvo	Bremerella volcania Pan97	42.9	GATCACCTCCTTTCT	CCUCCUUU	i
bvr	Blastochloris viridis ATCC 19567	61.8	GATCACCTCCTTTCT	CCUCCU	i
bvs	Barnesiella viscericola DSM 18177	4.7	GAACACCTCCTTTCT	mainly undetected	ii
bvt	Borreliella valaisiana Tom4006 (Borrelia valaisiana Tom4006)	50.6	GATCACCTCCTTTCT	CCUCCUU	i
bvu	Bacteroides vulgatus ATCC 8482	2.7	GAACACCTCCTTTCT	mainly undetected	ii
bvv	Bosea vaviloviae Vaf18	48.7	GATCACCTCCTTTCT	CCUCCUUU	i
bvy	Brevundimonas vancanneytii NCTC9239	53	GATCACCTCCTTTCT	CCUCCUU	i
bvz	Bradyrhizobium vignae ORS3257	50.9	GATCACCTCCTTTCT	CCUCCUU	i
bwd	Bacillus wiedmannii bv. thuringiensis FCC41	74.4	GATCACCTCCTTTCT	ACCUCCUUU	i
bwe	Bacillus mycoides KBAB4 (Bacillus weihenstephanensis KBAB4)	80.1	GATCACCTCCTTTCT	ACCUCCUUU	i
bwh	Bacillus weihaiensis Alg07	77.1	GATCACCTCCTTTCT	CACCUCCUUU	i
bww	Bacillus mycoides WSBC 10204 (Bacillus weihenstephanensis WSBC 10204)	77.5	GATCACCTCCAAAGA	UCACCUCC	i
bxb	Paraburkholderia xenovorans LB400 (Burkholderia xenovorans LB400)	47.7	GATCACCTCCTTTCC	CCUCCUU	i
bxe	Paraburkholderia xenovorans LB400 (Burkholderia xenovorans LB400)	42.2	GATCACCTCCTTTCC	CCUCCUU	i
bxh	Bacillus amyloliquefaciens XH7	73.9	GATCACCTCCTTTCT	CACCUCCUUU	i
bxi	Bacillus xiamenensis VV3	82.9	GATCACCTCCTTTCT	CACCUCCUUU	i
bya	Bacillus velezensis YAU B9601-Y2 (Bacillus amyloliquefaciens subsp. plantarum YAU B9601-Y2)	83.5	GATCACCTCCTTTCT	CACCUCCUUU	i
byi	Burkholderia sp. YI23	39.5	GATCACCTCCTTTCT	CCUCCUU	i
byl	Blautia sp. YL58	75.1	GATCACCTCCTTTCT	CCUCCUUU	i
bzg	Bacteroides zoogleoformans ATCC 33285	2.7	GAACACCTCCTTTCT	mainly undetected	ii
caa	Coraliomargarita akajimensis DSM 45221	6.2	GATCACCTCCTTTCT	mainly undetected	i
cab	Chlamydia abortus S26/3 (Chlamydophila abortus S26/3)	28	GATCACCTCCTTTTA	CCUCCUU	i
caba	Caballeronia sp. SBC2	47.2	GATCACCTCCTTTCT	CCUCCUU	i
cabo	Chlamydia abortus AB7 (Chlamydophila abortus AB7)	26.8	GATCACCTCCTTTTA	CCUCCUU	i
caby	Caldithrix abyssi DSM 13497	51.2	GATCACCTCCTTTCT	CCUCCUUU	i
cac	Clostridium acetobutylicum ATCC 824	85	GATCACCTCCTTTCT	CACCUCCUU	i
cace	Clostridium aceticum DSM 1496	87	GATCACCTCCTTTCT	CACCUCCUUU	i
caci	Candidatus Cloacimonas acidaminovorans Evry	39.4	GATCACCTCCTTTAT	CCUCCUUU	i
cacn	Cutibacterium acnes KCOM 1861 (= ChDC B594)	44	GATCACCTCCTTTCT	CACCUCCUUU	i
cad	Gottschalkia acidurici 9a (Clostridium acidurici 9a)	72.3	GATCACCTCCTTTCT	CACCUCCUUU	i
cae	Clostridium acetobutylicum DSM 1731	82.1	GATCACCTCCTTTCT	CACCUCCUU	i
caer	Collinsella aerofaciens indica	70.8	GATCACCTCCTTTCT	CCUCCUUUC	i
caf	Citrobacter amalonaticus FDAARGOS 165	59.6	GATCACCTCCTTACC	CCUCCUU	i
cag	Chloroflexus aggregans DSM 9485	58.1	GATCACCTCCTTTCT	CCUCCUUU	i
cagg	Costertonia aggregata KCCM 42265	1	GAACACCTCCTTTCT	mainly undetected	ii
cah	Clostridium autoethanogenum DSM 10061	81	GATCACCTCCTTTCT	ACCUCCUU	i
cai	Catenulispora acidiphila DSM 44928	59.7	GATCACCTCCTTTCT	CCUCCUUU	i
caj	Campylobacter iguaniorum 1485E	55.2	GATCACCTCCTTTCT	CUCCUUU	i
cak	Caulobacter sp. K31	56.9	GATCACCTCCTTTCT	CCUCCUU	i
cale	Caloramator sp. E03	74.1	GATCACCTCCTTTCT	UCACCUCCUU	i
calh	Calothrix sp. 336/3	17.3	GATCACCTCCTTTTA	ACCUCCU	i
calo	Calothrix sp. PCC 7507	19	GATCACCTCCTTTTA	ACCUCCU	i
calt	Calothrix sp. PCC 6303	16.8	GATCACCTCCTTTTA	ACCUCCU	i
cama	Citrobacter amalonaticus Y19	63.5	GATCACCTCCTTACC	CCUCCUU	i
camg	Corynebacterium ammoniagenes DSM 20306 = 9.6	44.3	GATCACCTCCTTTCT	CCUCCUUUC	i
camp	Campylobacter fetus subsp. testudinum 03-427	54.3	GATCACCTCCTTTCT	CUCCUUU	i
camr	Campylobacter sp. RM16704	49.9	GATCACCTCCTTTCT	CUCCUUU	i
camu	Cyclobacterium amurskyense KCTC 12363	1.3	GAACACCTCCTTTCT	mainly undetected	ii
camy	Campylobacter sp. RM6137	53.1	GATCACCTCCTTTCT	CUCCUUU	i
camz	Campylobacter sp. RM12175	55.1	GATCACCTCCTTTCT	CUCCUUU	i
can	Cyanobacterium aponinum PCC 10605	7.5	GATCACCTCCTTTAA	mainly undetected	i
cant	Kaistella antarctica NCTC13489	0.3	GAACATCTCATTTTT	mainly undetected	iv
cao	Cellulophaga algicola DSM 14237	0.6	GAACACCTCCTTTCT	mainly undetected	ii
cap	Caldilinea aerophila DSM 14535 = NBRC 104270	42.2	GATCACCTCCTTTCT	CCUCCUUU	i
capf	Capnocytophaga sp. FDAARGOS 737	0.3	GAACACCTCCTTTTT	mainly undetected	ii
caph	Capnocytophaga sp. H4358	0.9	GAACACCTCCTTTCT	mainly undetected	ii
capn	Capnocytophaga endodontalis ChDC OS43	0.5	GAACACCTCCTTTCT	mainly undetected	ii
capq	Capnocytophaga sp. H2931	1	GAACACCTCCTTTCT	mainly undetected	ii
capr	Caproiciproducens sp. NJN-50	74.1	GATCACCTCCTTTCT	CCUCCUUU	i
caq	Candidatus Paracaedimonas acanthamoebae 30173	41.3	GATCACCTCCTTTCT	CCUCCUUU	i
caqa	Candidatus Chazhemtobacterium aquaticus CH65	10.8	GATCACCTCCTTTCT	UCACCUCCUU	i
caqu	Corynebacterium aquilae DSM 44791 S-613	40.8	GATCACCTCCTTTCT	ACCUCCUUU	i
car	Corynebacterium aurimucosum ATCC 700975	48.4	GATCACCTCCTTTCT	CCUCCUUU	i
carc	Carnobacterium sp. CP1	82	GATCACCTCCTTTCT	CCUCCUUU	i
care	Collimonas arenae Cal35	32.7	GATCACCTCCTTTCT	CCUCCUUU	i
carg	Clostridium argentinense 89G	77	GATCACCTCCTTTCT	ACCUCCUU	i
carh	Chryseobacterium arthrosphaerae FDAARGOS 519	0.6	GAACATCTCATTTTA	mainly undetected	iv
cari	Chitinimonas arctica R3-44	37.5	GATCACCTCCTTTCT	CCUCCUU	i
carm	Campylobacter armoricus CCUG 73571	50.6	GATCACCTCCTTTCT	CUCCUUU	i
carn	Carnobacterium sp. PL17GRE32	75	GATCACCTCCTTTCT	CCUCCUUU	i
cart	Cryobacterium arcticum PAMC 27867	55.8	GATCACCTCCTTTCT	CCUCCUUUC	i
cat	Croceibacter atlanticus HTCC2559	0.5	GAACACCTCCTTTCT	mainly undetected	ii
cate	Catenovulum sp. CCB-QB4	29.5	GATCACCTCCTTACC	ACCUCCUU	i
cau	Chloroflexus aurantiacus J-10-fl	59.7	GATCACCTCCTTTCT	CCUCCUUU	i
cauf	Caulobacter sp. FWC26	48.9	GATCACCTCCTTTCT	CCUCCUU	i
cav	Chlamydia avium 10DC88	19.8	GATCACCTCCTTTTA	ACCUCCUU	i
cavi	Campylobacter avium LMG 24591	51.6	GATCACCTCCTTTCT	CUCCUUU	i
caw	Carnobacterium inhibens subsp. gilichinskyi WN1359 (Carnobacterium sp. WN1359)	81.2	GATCACCTCCTTTCT	CCUCCUUU	i
cax	Corynebacterium atypicum R2070	43.5	GATCACCTCCTTTCT	CCUCCUUU	i
cay	Clostridium acetobutylicum EA 2018	82.3	GATCACCTCCTTTCT	CACCUCCUU	i
caz	Corynebacterium argentoratense DSM 44202	44.1	GATCACCTCCTTTCT	ACCUCCUUU	i
cazo	Caloranaerobacter azorensis T3-1	70	GATCACCTCCTTTCT	UCACCUCCUUU	i
cba	Clostridium botulinum A ATCC 19397	79.6	GATCACCTCCTTTCT	ACCUCCUU	i
cbaa	Serpentinomonas raichei A1	26.9	GATCACCTCCTTTCT	CCCUCCUU	i
cbab	Serpentinomonas mccroryi B1	28.7	GATCACCTCCTTTCT	CCUCCUU	i
cbac	Berryella intestinalis 68-1-3	70.1	GATCACCTCCTTTCT	CCUCCUUUC	i
cbae	Chitinophaga caeni 13	1.5	GAATACCTCCTTTTT	mainly undetected	ii
cbal	Cellulophaga baltica NN016038	0.7	GAACACCTCCTTTCT	mainly undetected	ii
cbar	Petrocella atlantisensis 70B-A	76.7	GATCACCTCCTTTCT	ACCUCCUUU	i
cbat	Cellulophaga baltica 18	0.6	GAACACCTCCTTTCT	mainly undetected	ii
cbb	Clostridium botulinum B1 Okra	79.6	GATCACCTCCTTTCT	ACCUCCUU	i
cbc	Coxiella burnetii CbuK Q154	23.1	GATCACCTCCTTACT	ACCUCCUU	i
cbd	Coxiella burnetii Dugway 5J108-111	27	GATCACCTCCTTACT	ACCUCCUU	i
cbe	Clostridium beijerinckii NCIMB 8052	81.9	GATCACCTCCTTTCT	ACCUCCUUU	i
cbei	Clostridium beijerinckii NCIMB 14988	83.1	GATCACCTCCTTTCT	ACCUCCUUU	i
cben	Chryseobacterium bernardetii G0229	0.5	GAACATCTCATTTTA	mainly undetected	iv
cber	Colwellia beringensis NB097-1	34.5	GATCACCTCCTTATC	CCUCCUU	i
cbf	Clostridium botulinum F Langeland	79.9	GATCACCTCCTTTCT	ACCUCCUU	i
cbg	Coxiella burnetii CbuG Q212	21.9	GATCACCTCCTTACT	ACCUCCUU	i
cbh	Clostridium botulinum A Hall	81.6	GATCACCTCCTTTCT	CACCUCCUU	i
cbi	Clostridium botulinum Ba4 657	78.4	GATCACCTCCTTTCT	ACCUCCUU	i
cbj	Clostridium botulinum H04402 065	73.5	GATCACCTCCTTTCT	ACCUCCUU	i
cbk	Clostridium botulinum B Eklund 17B (NRP)	80.4	GATCACCTCCTTTCT	ACCUCCUU	i
cbl	Clostridium botulinum A3 Loch Maree	79.4	GATCACCTCCTTTCT	ACCUCCUU	i
cbla	Campylobacter blaseri LMG 30333	54.7	GATCACCTCCTTTCT	CUCCUUU	i
cbm	Clostridium botulinum F 230613	72.9	GATCACCTCCTTTCT	CACCUCCUU	i
cbn	Clostridium botulinum BKT015925	52.3	GATCACCTCCTTTCT	ACCUCCUU	i
cbo	Clostridium botulinum A ATCC 3502	77.1	GATCACCTCCTTTCT	ACCUCCUU	i
cbol	Enterocloster bolteae ATCC BAA-613	85.6	GATCACCTCCTTTCT	CCUCCUUU	i
cbot	Caulobacteraceae bacterium OTSz A 272	38.4	GATCACCTCCTTTCT	CCCUCCUU	i
cbq	Lawsonella clevelandensis (Corynebacteriales bacterium X1698)	39.6	GATCACCTCCTTTCT	CCUCCUUUC	i
cbra	Citrobacter braakii FDAARGOS 253	59.6	GATCACCTCCTTACC	CCUCCUU	i
cbs	Coxiella burnetii RSA 331	30.1	GATCACCTCCTTACT	CCUCCUU	i
cbt	Clostridium botulinum E3 Alaska E43	82.2	GATCACCTCCTTTCT	ACCUCCUU	i
cbu	Coxiella burnetii RSA 493	27.5	GATCACCTCCTTACT	CCUCCUU	i
cbut	Clostridium butyricum KNU-L09	81.8	GATCACCTCCTTTCT	ACCUCCUU	i
cbv	Clostridium baratii Sullivan (serotype F7)	88	GATCACCTCCTTTCT	ACCUCCUU	i
cbw	Cupriavidus basilensis 4G11	39.3	GATCACCTCCTTTCA	CCUCCUU	i
cbx	Candidatus Symbiobacter mobilis CR (Comamonadaceae bacterium CR)	27	GATCACCTCCTTTCT	ACCUCCUU	i
cby	Clostridium botulinum A2 Kyoto	78	GATCACCTCCTTTCT	CACCUCCUU	i
cbz	Clostridium beijerinckii ATCC 35702	84.1	GATCACCTCCTTTCT	ACCUCCUUU	i
cca	Chlamydia caviae GPIC	30.5	GATCACCTCCTTTTA	CCUCCUU	i
ccai	Conexivisphaera calida NAS-02	36.2	GATCACCTCCTAT	UCACCUCCU	i
ccap	Clavibacter michiganensis subsp. capsici PF008	50.7	GATCACCTCCTTTCT	CCUCCUUU	i
ccas	Kaistella carnis G0081	0.4	GAACATCTCATTTTT	mainly undetected	iv
ccau	Chryseobacterium carnipullorum G0188	0.6	GAACATCTCATTTTA	mainly undetected	iv
ccb	Clostridium cellulovorans 743B	83.6	GATCACCTCCTTTCT	ACCUCCUU	i
ccc	Campylobacter coli CVM N29710	52.2	GATCACCTCCTTTCT	CUCCUUU	i
cce	Ruminiclostridium cellulolyticum H10	83.5	GATCACCTCCTTTCT	ACCUCCUU	i
ccel	Clostridium cellulosi	81	GATCACCTCCTTTCT	ACCUCCUU	i
cceu	Cellulosimicrobium cellulans PSBB019	52.2	GATCACCTCCTTTCT	CCUCCUU	i
ccf	Campylobacter coli RM1875	51.2	GATCACCTCCTTTCT	CUCCUUU	i
ccg	Corynebacterium casei LMG S-19264	47.4	GATCACCTCCTTTCT	ACCUCCUUUC	i
cch	Chlorobium chlorochromatii CaD3	9	GATCACCTCCTTTTA	mainly undetected	i
ccha	Caldicellulosiruptor changbaiensis CBS-Z	73.8	GATCACCTCCTTTCT	UCACCUCCUUU	i
ccho	Corynebacterium choanis 200CH	50.6	GATCACCTCCTTTCT	CACCUCCUUU	i
cchv	Clostridium chauvoei 12S0467	79.6	GATCACCTCCTTTCT	ACCUCCUU	i
ccj	Corynebacterium camporealensis DSM 44610	52.2	GATCACCTCCTTTCT	CCUCCUUU	i
ccjz	Corynebacterium crudilactis JZ16	45.7	GATCACCTCCTTTCT	CCUCCUUU	i
cck	Clostridium carboxidivorans P7	82.2	GATCACCTCCTTTCT	ACCUCCUU	i
ccl	Hungateiclostridium clariflavum DSM 19732	75.3	GATCACCTCCTTTCT	ACCUCCUUU	i
ccm	Capnocytophaga canimorsus Cc5	1.2	GAACACCTCCTTTCT	mainly undetected	ii
ccn	Corynebacterium callunae DSM 20147	48.8	GATCACCTCCTTTCT	CCUCCUUU	i
cco	Campylobacter concisus 13826	54	GATCACCTCCTTTCT	CUCCUUU	i
ccoc	Campylobacter concisus ATCC 33237	53.1	GATCACCTCCTTTCT	CUCCUUU	i
ccof	Campylobacter coli FB1	51.7	GATCACCTCCTTTCT	CUCCUUU	i
ccoh	Clostridium cochlearium NCTC13027	81.8	GATCACCTCCTTTCT	CACCUCCUU	i
ccoi	Campylobacter coli RM5611	50	GATCACCTCCTTTCT	CUCCUUU	i
ccol	Campylobacter coli 76339	53.6	GATCACCTCCTTTCT	CUCCUUU	i
ccon	Cronobacter condimenti 1330 LMG 26250	62.1	GATCACCTCCTTACC	CCUCCUU	i
ccoo	Campylobacter coli OR12	54.6	GATCACCTCCTTTCT	CUCCUUU	i
ccor	Campylobacter corcagiensis LMG 27932	58	GATCACCTCCTTTCT	CUCCUUU	i
ccq	Campylobacter coli 15-537360	51.6	GATCACCTCCTTTCT	CUCCUUU	i
ccr	Caulobacter vibrioides CB15 (Caulobacter crescentus CB15)	39.1	GATCACCTCCTTTCT	CCCUCCUU	i
ccro	Chondromyces crocatus Cm c5	47.3	GATCACCTCCTTTCT	CCCUCCUU	i
ccs	Caulobacter vibrioides NA1000 (Caulobacter crescentus NA1000)	44.7	GATCACCTCCTTTCT	CCUCCUU	i
ccu	Cryptobacterium curtum DSM 15641	72.5	GATCACCTCCTTTCT	CCUCCUUUC	i
ccun	Campylobacter cuniculorum DSM 23162 = LMG 24588	55	GATCACCTCCTTTCT	CUCCUUU	i
ccup	Cupriavidus sp. USMAHM13	37.5	GATCACCTCCTTTCC	CCUCCUU	i
ccur	Cylindrospermopsis curvispora GIHE-G1	18.7	GATCACCTCCTTTTA	ACCUCCU	i
ccv	Campylobacter curvus 525.92	58.1	GATCACCTCCTTTCT	CUCCUUU	i
ccx	Corallococcus coralloides DSM 2259	56.9	GATCACCTCCTTTCT	CCUCCUU	i
ccy	Campylobacter coli RM4661	50.7	GATCACCTCCTTTCT	CUCCUUU	i
ccyn	Capnocytophaga cynodegmi G7591	0.6	GAACACCTCCTTTCT	mainly undetected	ii
ccz	Chthonomonas calidirosea T49	70.2	GATCACCTCCTTTCT	CCUCCUUU	i
cda	Corynebacterium diphtheriae HC04	43.8	GATCACCTCCTTTCT	ACCUCCUUU	i
cdb	Corynebacterium diphtheriae BH8	42.8	GATCACCTCCTTTCT	ACCUCCUUU	i
cdc	Clostridioides difficile CD196 (Clostridium difficile CD196) (PCR-ribotype 027)	67.2	GATCACCTCCTTTCT	ACCUCCUUU	i
cdd	Corynebacterium diphtheriae CDCE 8392	44	GATCACCTCCTTTCT	ACCUCCUUU	i
cde	Corynebacterium diphtheriae HC02	44.7	GATCACCTCCTTTCT	ACCUCCUUU	i
cdf	Clostridioides difficile 630 (Clostridium difficile 630) (PCR-ribotype 012)	78.7	GATCACCTCCTTTCT	ACCUCCUUU	i
cdh	Corynebacterium diphtheriae INCA 402	45.1	GATCACCTCCTTTCT	ACCUCCUUU	i
cdi	Corynebacterium diphtheriae NCTC 13129	43.9	GATCACCTCCTTTCT	CCUCCUUU	i
cdip	Corynebacterium diphtheriae NCTC11397	46.1	GATCACCTCCTTTCT	ACCUCCUUU	i
cdiv	Cuniculiplasma divulgatum PM4 (=JCM 30641;=VKM B-2940)	21.2	GATCACCTCCTAA	UCACCUCCU	i
cdj	Carnobacterium divergens TMW 2.1579	82	GATCACCTCCTTTCT	CCUCCUUU	i
cdl	Clostridioides difficile R20291 (Clostridium difficile R20291) (PCR-ribotype 027)	67.2	GATCACCTCCTTTCT	ACCUCCUUU	i
cdm	Cronobacter dublinensis subsp. dublinensis LMG 23823	61.9	GATCACCTCCTTACC	CCUCCUU	i
cdn	Castellaniella defragrans 65Phen	43	GATCACCTCCTTTAA	CCUCCU	i
cdo	Corynebacterium doosanense CAU 212 = DSM 45436	48.2	GATCACCTCCTTTCT	ACCUCCUUU	i
cdp	Corynebacterium diphtheriae 241	44.1	GATCACCTCCTTTCT	ACCUCCUUU	i
cdq	Chelatococcus daeguensis TAD1	58.2	GATCACCTCCTTTCT	CCUCCUUU	i
cdr	Corynebacterium diphtheriae HC03	45.3	GATCACCTCCTTTCT	ACCUCCUUU	i
cdrk	Clostridium drakei SL1	80.2	GATCACCTCCTTTCT	ACCUCCUUU	i
cds	Corynebacterium diphtheriae C7 (beta)	44	GATCACCTCCTTTCT	ACCUCCUUU	i
cdt	Corynebacterium diphtheriae HC01	43.8	GATCACCTCCTTTCT	ACCUCCUUU	i
cdv	Corynebacterium diphtheriae VA01	44.7	GATCACCTCCTTTCT	ACCUCCUUU	i
cdw	Corynebacterium diphtheriae PW8	42.9	GATCACCTCCTTTCT	ACCUCCUUU	i
cdx	Corynebacterium deserti GIMN1.010	50.1	GATCACCTCCTTTCT	CCUCCUUU	i
cdy	Clostridium diolis DSM 15410	82.3	GATCACCTCCTTTCT	ACCUCCUUU	i
cdz	Corynebacterium diphtheriae 31A	44.6	GATCACCTCCTTTCT	ACCUCCUUU	i
cea	Coxiella sp. C904 endosymbiont of Amblyomma americanum	18.1	GATCACCTCCTTAAA	ACCUCCUU	i
ceb	Cellvibrio sp. PSBB023	41.4	GATCACCTCCTTAAA	ACCUCCUU	i
ced	Dickeya fangzhongdai ND14b	59.3	GATCACCTCCTTACC	CCUCCUU	i
cee	Corynebacterium endometrii LMM-1653	52.8	GATCACCTCCTTTCT	CCUCCUUUC	i
cef	Corynebacterium efficiens YS-314	38.9	GATCACCTCCTTTCT	UCACCUCCUUU	i
ceg	Cellvibrio sp. KY-GH-1	41	GATCACCTCCTTAAA	ACCUCCUU	i
ceh	Celeribacter ethanolicus TSPH2	60.9	GATCACCTCCTTTCT	CCUCCUUU	i
cei	Corynebacterium epidermidicanis DSM 45586	46.9	GATCACCTCCTTTCT	CCUCCUUUC	i
cej	Cellulomonas sp. JZ18	47.9	GATCACCTCCTTTCT	CACCUCCU	i
cek	Cellvibrio sp. KY-YJ-3	38.5	GATCACCTCCTTAAA	ACCUCCUU	i
celh	Cellulomonas sp. H30R-01	54.8	GATCACCTCCTTTCT	CACCUCCUU	i
cell	Cellvibrio sp. PSBB006	44.6	GATCACCTCCTTAAA	ACCUCCUU	i
celz	Cellulomonas shaoxiangyii Z28	52.6	GATCACCTCCTTTCT	CACCUCCU	i
cem	Cedecea neteri M006 (Cedecea sp. M006)	60.2	GATCACCTCCTTACC	CCUCCUU	i
cen	Cedecea neteri ND14a (Cedecea sp. ND14a)	60	GATCACCTCCTTACC	CCUCCUU	i
cend	Coxiella sp. CeAS-UFV endosymbiont of Amblyomma sculptum	18.6	GATCACCTCCTTAAA	ACCUCCUU	i
ceo	Cyanobacterium endosymbiont of Epithemia turgida EtSB Lake Yunoko	10.8	GATCACCTCCTTATA	ACCUCCUU	i
cep	Crinalium epipsammum PCC 9333	17.5	GATCACCTCCTTTTA	ACCUCCUU	i
cer	Cyanobacterium sp. RgSB endosymbiont of Rhopalodia gibberula	11.6	GATCACCTCCTTATA	ACCUCCUU	i
ces	Chlamydia trachomatis E/SW3	37	GATCACCTCCTTTTA	CCUCCUU	i
cet	Cellulosimicrobium sp. TH-20	53.9	GATCACCTCCTTTCT	CCCUCCUU	i
ceu	Clostridium estertheticum subsp. estertheticum DSM 8809	78.8	GATCACCTCCTTTCT	CACCUCCUUU	i
cew	Cellulosilyticum sp. WCF-2	79.2	GATCACCTCCTTTCT	CCUCCUUU	i
cex	Caldisericum exile AZM16c01	53.1	GATCACCTCCTTTCT	ACCUCCUU	i
cey	Coxiella mudrowiae CRt (Coxiella-like endosymbiont CRt)	18.6	GATCACCTCCTTAAC	ACCUCCUU	i
cez	Cellulomonas sp. PSBB021	49.1	GATCACCTCCTTTCT	CACCUCCUU	i
cfar	Citrobacter farmeri AUSMDU00008141	61	GATCACCTCCTTACC	CCUCCUU	i
cfc	Corynebacterium flavescens OJ8	46.1	GATCACCTCCTTTCT	CCUCCUUUC	i
cfd	Citrobacter freundii CFNIH1	63.2	GATCACCTCCTTACC	CCUCCUU	i
cfe	Chlamydia felis Fe/C-56 (Chlamydophila felis Fe/C-56)	29.9	GATCACCTCCTTTTA	CCUCCUU	i
cfer	Clostridium fermenticellae JN500901	77.7	GATCACCTCCTTTCT	ACCUCCUU	i
cff	Campylobacter fetus subsp. fetus 82-40	49.6	GATCACCTCCTTTCT	CUCCUUU	i
cfh	Caulobacter flavus RHGG3	49.8	GATCACCTCCTTTCT	CCUCCUU	i
cfi	Cellulomonas fimi ATCC 484	60.1	GATCACCTCCTTTCT	CCUCCUU	i
cfk	Corynebacterium frankenforstense DSM 45800	50.3	GATCACCTCCTTTCT	CCUCCUUUC	i
cfl	Cellulomonas flavigena DSM 20109	57.9	GATCACCTCCTTTCT	CACCUCCUU	i
cfm	Clostridium formicaceticum ATCC 27076	79	GATCACCTCCTTTCT	CACCUCCUUU	i
cfn	Corynebacterium falsenii DSM 44353	47.3	GATCACCTCCTTTCT	CCUCCUUU	i
cfon	Chitinibacter fontanus STM-7	40	GATCACCTCCTTTCA	ACCUCCUU	i
cfp	Campylobacter fetus subsp. testudinum pet-3	52.7	GATCACCTCCTTTCT	CUCCUUU	i
cfq	Citrobacter freundii complex sp. CFNIH3	57.8	GATCACCTCCTTACC	CCUCCUU	i
cfs	Chlamydia trachomatis F/SW4	36.6	GATCACCTCCTTTTA	CCUCCUU	i
cft	Campylobacter fetus subsp. fetus 04/554	53.1	GATCACCTCCTTTCT	CUCCUUU	i
cfu	Collimonas fungivorans Ter331	25	GATCACCTCCTTTCT	CCUCCUUU	i
cfus	Cystobacter fuscus DSM 52655	58.9	GATCACCTCCTTTCT	CCUCCUU	i
cfv	Campylobacter fetus subsp. venerealis cfvi03/293	54.7	GATCACCTCCTTTCT	CUCCUUU	i
cfw	Chlamydia trachomatis F/SW5	36.7	GATCACCTCCTTTTA	CCUCCUU	i
cfx	Campylobacter fetus subsp. venerealis 97/608	53.9	GATCACCTCCTTTCT	CUCCUUU	i
cfz	Campylobacter fetus subsp. venerealis 84-112	53.9	GATCACCTCCTTTCT	CUCCUUU	i
cga	Cellvibrio gilvus ATCC 13127 (Cellulomonas gilvus ATCC 13127)	58.5	GATCACCTCCTTTCT	CACCUCCUU	i
cgb	Corynebacterium glutamicum ATCC 13032 (Bielefeld)	47.9	GATCACCTCCTTTCT	ACCUCCUUU	i
cgc	Cyanobium gracile PCC 6307	17	GATCACCTCCTAACA	UCACCUCCU	i
cgd	Cupriavidus gilardii CR3	35.5	GATCACCTCCTTTCC	CCUCCUU	i
cgeo	Campylobacter geochelonis LMG 29375	55	GATCACCTCCTTTCT	CUCCUUU	i
cgg	Corynebacterium glutamicum SCgG2	50	GATCACCTCCTTTCT	CCUCCUUU	i
cgh	Capnocytophaga gingivalis H1496	0.6	GAACACCTCCTTTCT	mainly undetected	ii
cgj	Corynebacterium glutamicum ATCC 21831	46.6	GATCACCTCCTTTCT	CCUCCUUU	i
cgk	Corynebacterium geronticis W8	49.9	GATCACCTCCTTTCT	CCUCCUUU	i
cgl	Corynebacterium glutamicum ATCC 13032 (Kyowa Hakko)	36.6	GATCACCTCCTTTCT	ACCUCCUUU	i
cgle	Chryseobacterium gleum NCTC11432	0.6	GAACATCTCATTTTA	mainly undetected	iv
cgm	Corynebacterium glutamicum MB001	47.2	GATCACCTCCTTTCT	CCUCCUUU	i
cgn	Chryseobacterium gallinarum DSM 27622	0.7	GAACATCTCATTTTA	mainly undetected	iv
cgo	Coriobacterium glomerans PW2 endosymbiont of Pyrrhocoris apterus	80.5	GATCACCTCCTTTCT	CCUCCUUUC	i
cgq	Corynebacterium glutamicum AR1	46.7	GATCACCTCCTTTCT	CCUCCUUU	i
cgra	Campylobacter gracilis ATCC 33236	59.1	GATCACCTCCTTTCT	CUCCUUU	i
cgrn	Cutibacterium granulosum NCTC11865	63.3	GATCACCTCCTTTCT	CCUCCUUU	i
cgs	Corynebacterium glutamicum SCgG1	50.2	GATCACCTCCTTTCT	CCUCCUUU	i
cgt	Corynebacterium glutamicum R	46	GATCACCTCCTTTCT	ACCUCCUUU	i
cgu	Corynebacterium glutamicum K051	43.6	GATCACCTCCTTTCT	CCUCCUUUC	i
cgv	Corynebacterium glaucum DSM 30827	46.9	GATCACCTCCTTTCT	ACCUCCUUU	i
cgw	Candidatus Campbellbacteria bacterium GW2011 OD1 34 28	1.9	GAATATTTCAAAATG	mainly undetected	iv
cgx	Corynebacterium glutamicum B253	45.2	GATCACCTCCTTTCT	CCUCCUUU	i
cgy	Corynebacterium glyciniphilum AJ 3170	55.7	GATCACCTCCTTTCT	ACCUCCUUU	i
cgz	Chlamydia gallinacea 08-1274/3	27.6	GATCACCTCCTTTTA	ACCUCCUU	i
cha	Campylobacter hominis ATCC BAA-381	43.1	GATCACCTCCTTTCT	CUCCUUU	i
chae	Chromobacterium haemolyticum CH06-BL	53.7	GATCACCTCCTTTCT	CCUCCUU	i
chb	Chlamydia psittaci 6BC	28.7	GATCACCTCCTTTTA	ACCUCCUU	i
chc	Chlamydia psittaci C19/98	30.9	GATCACCTCCTTTTA	ACCUCCUU	i
chd	Caldicellulosiruptor hydrothermalis 108	80.9	GATCACCTCCTTTCT	UCACCUCCUUU	i
che	Cardinium sp. cEper1 (Cardinium hertigii cEper1) endosymbiont of Encarsia pergandiella	1.1	GAATATCTCTTTTAT	mainly undetected	iv
chel	Chelatococcus sp. CO-6	55.7	GATCACCTCCTTTCT	CCUCCUU	i
cher	Candidatus Cardinium hertigii cHgTN10	2.6	GAACACCTCCTTTAT	mainly undetected	ii
chg	Capnocytophaga haemolytica CCUG 32990	1.3	GAACACCTCCTTTCT	mainly undetected	ii
chh	Chryseobacterium glaciei IHBB 10212	0.5	GAACATCTCATTTTA	mainly undetected	iv
chi	Chlamydia psittaci 02DC15	31	GATCACCTCCTTTTA	ACCUCCUU	i
chih	Chitinophaga agri H33E-04	1	GAATACCTCCTTTTT	mainly undetected	ii
chit	Chitinophaga sp. XS-30	1.2	GAATACCTCCTTTTT	mainly undetected	ii
chiz	Chitinibacter sp. 2T18	40.3	GATCACCTCCTTTCA	ACCUCCUU	i
chj	Cardiobacterium hominis NCTC10426	43.1	GATCACCTCCTTTAA	CUCCUU	i
chk	Chryseolinea soli KIS68-18	1.7	GAACACCTCCTTTCT	mainly undetected	ii
chl	Chloroflexus aurantiacus Y-400-fl	61.7	GATCACCTCCTTTCT	CCUCCUUU	i
chla	Chlamydia sp. S15-834C	30.6	GATCACCTCCTTTTA	ACCUCCUU	i
chm	Corynebacterium humireducens NBRC 106098 = DSM 45392	50.8	GATCACCTCCTTTCT	ACCUCCUUU	i
chn	Corynebacterium halotolerans YIM 70093 = DSM 44683	58.9	GATCACCTCCTTTCT	CCUCCUUU	i
chon	Chondrocystis sp. NIES-4102	8.3	GATCACCTCCTTAAA	mainly undetected	i
chp	Chlamydia psittaci 6BC (Chlamydophila psittaci 6BC)	30.1	GATCACCTCCTTTTA	ACCUCCUU	i
chq	Caulobacter henricii CB4	48.8	GATCACCTCCTTTCT	CCUCCUU	i
chrb	Chromobacterium phragmitis IIBBL 274-1	45.5	GATCACCTCCTTTCT	CCUCCUU	i
chre	Chryseoglobus sp. 28M-23	45.7	GATCACCTCCTTTCT	CACCUCCUUU	i
chri	Chromobacterium phragmitis IIBBL 112-1	45	GATCACCTCCTTTCT	CCUCCUU	i
chrm	Chromobacterium paludis 257-1	45.3	GATCACCTCCTTTCT	CCUCCUU	i
chro	Chromobacterium sp. ATCC 53434	44.7	GATCACCTCCTTTCT	CCUCCUU	i
chrs	Chryseobacterium sp. 3008163	0.5	GAACATCTCATTTTA	mainly undetected	iv
chry	Chryseobacterium sp. T16E-39	0.6	GAACATCTCATTTTA	mainly undetected	iv
chrz	Chryseobacterium sp. 6424	0.6	GAACATCTCATTTTA	mainly undetected	iv
chs	Chlamydia psittaci 01DC11	31	GATCACCTCCTTTTA	ACCUCCUU	i
cht	Chlamydia psittaci 08DC60	30.2	GATCACCTCCTTTTA	ACCUCCUU	i
chu	Cytophaga hutchinsonii ATCC 33406	1.2	GAACACCTCCTTTCT	mainly undetected	ii
chv	Campylobacter helveticus ATCC 51209	56	GATCACCTCCTTTCT	CUCCUUU	i
chw	Campylobacter hepaticus HV10	48.1	GATCACCTCCTTTCT	CUCCUUU	i
chy	Carboxydothermus hydrogenoformans Z-2901	72.3	GATCACCTCCTTTCT	UCACCUCCUUU	i
chyo	Campylobacter hyointestinalis subsp. hyointestinalis LMG 9260	51.3	GATCACCTCCTTTCT	CUCCUUU	i
chz	Chryseobacterium sp. StRB126	0.7	GAACATCTCATTTTA	mainly undetected	iv
cia	Clostridium isatidis DSM 15098	79.9	GATCACCTCCTTTCT	ACCUCCUU	i
cid	Celeribacter indicus P73	67	GATCACCTCCTTTCT	CCUCCUUU	i
cie	Citrobacter sp. CRE-46 AR 0157	59.2	GATCACCTCCTTACC	CCUCCUU	i
cif	Citrobacter sp. FDAARGOS 156	58.4	GATCACCTCCTTACC	CCUCCUU	i
cig	Citricoccus sp. SGAir0453	58.5	GATCACCTCCTTTCT	CCUCCUUU	i
cih	Chryseobacterium sp. IHB B 17019	0.6	GAACATCTCATTTTA	mainly undetected	iv
cii	Corynebacterium imitans DSM 44264	48.5	GATCACCTCCTTTCT	CCUCCUUU	i
cij	Citromicrobium sp. JL477	44.2	GATCACCTCCTTTCT	CCUCCUUU	i
cil	Chryseobacterium indoltheticum ATCC 27950	0.4	GAACATCTCATTTTA	mainly undetected	iv
cio	Chryseobacterium indologenes FDAARGOS 337	0.6	GAACATCTCATTTTA	mainly undetected	iv
cir	Citrobacter sp. CFNIH10	59.3	GATCACCTCCTTACC	CCUCCUU	i
cis	Campylobacter insulaenigrae NCTC 12927	48.6	GATCACCTCCTTTCT	CUCCUUU	i
ciu	Clostridium innocuum LC-LUMC-CI-001	80.2	GATCACCTCCTTTCT	ACCUCCUUU	i
civ	Cruoricaptor ignavus M1214	0.9	GAACATCTCATTTTA	mainly undetected	iv
cja	Cellvibrio japonicus Ueda107	41.3	GATCACCTCCTTAAA	ACCUCCUU	i
cjb	Campylobacter jejuni subsp. jejuni NCTC 11168-BN148	48.4	GATCACCTCCTTTCT	CUCCUUU	i
cjd	Campylobacter jejuni subsp. doylei 269.97	41.9	GATCACCTCCTTTCT	CUCCUUU	i
cje	Campylobacter jejuni subsp. jejuni NCTC 11168 = ATCC 700819	50.1	GATCACCTCCTTTCT	CUCCUUU	i
cjei	Campylobacter jejuni subsp. jejuni 00-2425	51.5	GATCACCTCCTTTCT	CUCCUUU	i
cjej	Campylobacter jejuni subsp. jejuni 00-2426	51	GATCACCTCCTTTCT	CUCCUUU	i
cjen	Campylobacter jejuni subsp. jejuni 00-2544	51.7	GATCACCTCCTTTCT	CUCCUUU	i
cjer	Campylobacter jejuni subsp. jejuni R14	51.8	GATCACCTCCTTTCT	CUCCUUU	i
cjeu	Campylobacter jejuni subsp. jejuni 00-2538	51.4	GATCACCTCCTTTCT	CUCCUUU	i
cjg	Kaistella jeonii NCTC13459	0.4	GAACATCTCATTTTT	mainly undetected	iv
cji	Campylobacter jejuni subsp. jejuni IA3902	49.1	GATCACCTCCTTTCT	CUCCUUU	i
cjj	Campylobacter jejuni subsp. jejuni 81-176	46.4	GATCACCTCCTTTCT	CUCCUUU	i
cjk	Corynebacterium jeikeium K411	52.7	GATCACCTCCTTTCT	ACCUCCUUUC	i
cjl	Campylobacter jejuni subsp. jejuni 00-1597	49.8	GATCACCTCCTTTCT	CUCCUUU	i
cjm	Campylobacter jejuni subsp. jejuni M1	48.3	GATCACCTCCTTTCT	CUCCUUU	i
cjn	Campylobacter jejuni subsp. jejuni ICDCCJ07001	49	GATCACCTCCTTTCT	CUCCUUU	i
cjp	Campylobacter jejuni subsp. jejuni PT14	50.8	GATCACCTCCTTTCT	CUCCUUU	i
cjq	Campylobacter jejuni subsp. jejuni 35925B2	50.5	GATCACCTCCTTTCT	CUCCUUU	i
cjr	Campylobacter jejuni RM1221	47.9	GATCACCTCCTTTCT	CUCCUUU	i
cjs	Campylobacter jejuni subsp. jejuni S3	48.6	GATCACCTCCTTTCT	CUCCUUU	i
cjt	Chryseobacterium joostei DSM 16927	0.6	GAACATCTCATTTTA	mainly undetected	iv
cju	Campylobacter jejuni subsp. jejuni 81116	52.9	GATCACCTCCTTTCT	CUCCUUU	i
cjv	Campylobacter jejuni subsp. jejuni MTVDSCj20	52.2	GATCACCTCCTTTCT	CUCCUUU	i
cjw	Campylobacter jejuni subsp. jejuni 00-6200	50.3	GATCACCTCCTTTCT	CUCCUUU	i
cjx	Campylobacter jejuni 4031	52.7	GATCACCTCCTTTCT	CUCCUUU	i
cjy	Campylobacter jejuni subsp. jejuni YH001	48.9	GATCACCTCCTTTCT	CUCCUUU	i
cjz	Campylobacter jejuni 32488	50	GATCACCTCCTTTCT	CUCCUUU	i
cke	Comamonas kerstersii 8943	29	GATCACCTCCTTTCT	CCUCCUUU	i
cki	Caldicellulosiruptor kristjanssonii I77R1B	76.6	GATCACCTCCTTTCT	UCACCUCCUUU	i
ckl	Clostridium kluyveri DSM 555	79.5	GATCACCTCCTTTCT	CACCUCCUUU	i
ckn	Caldicellulosiruptor kronotskyensis 2002	78.4	GATCACCTCCTTTCT	UCACCUCCUUU	i
cko	Citrobacter koseri ATCC BAA-895	37.6	GATCACCTCCTTACC	CCUCCUU	i
ckp	Corynebacterium kroppenstedtii DSM 44385	51.9	GATCACCTCCTTTCT	ACCUCCUUUC	i
ckr	Clostridium kluyveri NBRC 12016	50.9	GATCACCTCCTTTCT	ACCUCCUUU	i
cku	Corynebacterium kutscheri DSM 20755	43.5	GATCACCTCCTTTCT	CCUCCUUU	i
cla	Campylobacter lari RM2100	49.8	GATCACCTCCTTTCT	CUCCUUU	i
clac	Chryseobacterium lactis KC 1864	0.5	GAACATCTCATTTTA	mainly undetected	iv
clap	Cedecea lapagei NCTC11466	61	GATCACCTCCTTACC	CCUCCUU	i
clb	Clostridium sp. BNL1100	85.3	GATCACCTCCTTTCT	ACCUCCUU	i
clc	Caldicellulosiruptor lactoaceticus 6A	75.2	GATCACCTCCTTTCT	UCACCUCCUUU	i
cld	Clostridium sporogenes NCIMB 10696	84.6	GATCACCTCCTTTCT	ACCUCCUU	i
cle	Cellulosilyticum lentocellum DSM 5427	84	GATCACCTCCTTTCT	CCUCCUUU	i
clg	Caldisphaera lagunensis DSM 15908	56	GATCACCTCCTTT	UCACCUCC	i
clh	Cellulophaga lytica HI1	0.4	GAACACCTCCTTTCT	mainly undetected	ii
cli	Chlorobium limicola DSM 245	12.5	GATCACCTCCTTTTA	ACCUCCUU	i
clj	Clostridium ljungdahlii DSM 13528	83.4	GATCACCTCCTTTCT	ACCUCCUU	i
clk	Capnocytophaga leadbetteri H6253	0.4	GAACACCTCCTTTTT	mainly undetected	ii
cll	Campylobacter lari subsp. concheus LMG 11760	49.3	GATCACCTCCTTTCT	CUCCUUU	i
clm	Campylobacter lari RM16712	50	GATCACCTCCTTTCT	CUCCUUU	i
cln	Campylobacter lari NCTC 11845	52	GATCACCTCCTTTCT	CUCCUUU	i
clo	Mageeibacillus indolicus UPII9-5	70.5	GATCACCTCCTTTCT	ACCUCCUUU	i
clp	Chlamydia pneumoniae LPCoLN	28.2	GATCACCTCCTTTTT	ACCUCCUU	i
clq	Campylobacter lari CCUG 22395	50.2	GATCACCTCCTTTCT	CUCCUUU	i
clr	Campylobacter lari RM16701	49.4	GATCACCTCCTTTCT	CUCCUUU	i
cls	Clostridium sp. SY8519	81.9	GATCACCTCCTTTCT	CCUCCUUUC	i
clt	Clostridium bornimense M2/40 (Clostridium sp. M2/40)	83.9	GATCACCTCCTTTCT	ACCUCCUU	i
clw	Corynebacterium lactis RW2-5	46.5	GATCACCTCCTTTCT	CCUCCUUUC	i
clx	Campylobacter lanienae NCTC 13004	53.5	GATCACCTCCTTTCT	CUCCUUU	i
cly	Cellulophaga lytica DSM 7489	0.4	GAACACCTCCTTTCT	mainly undetected	ii
clz	Chlorobaculum limnaeum DSM 1677	11.3	GATCACCTCCTTTTA	UCACCUCCUU	i
cma	Caldivirga maquilingensis IC-167	22.5	GATCACCTCCTTT	UCACCUCCU	i
cmag	Celeribacter manganoxidans DY25	59.4	GATCACCTCCTTTCT	CCUCCUUU	i
cmai	Cobetia marina JCM 21022	52.3	GATCACCTCCTTATC	CCUCCUU	i
cman	Croceicoccus marinus E4A9	42.1	GATCACCTCCTTTCT	CCUCCUUU	i
cmar	Celeribacter marinus IMCC 12053	54.7	GATCACCTCCTTTCT	CCUCCUUU	i
cmb	Caulobacter mirabilis FWC 38	50.9	GATCACCTCCTTTCT	CCUCCUU	i
cmc	Clavibacter michiganensis subsp. nebraskensis NCPPB 2581	56.2	GATCACCTCCTTTCT	CCUCCUUU	i
cmd	Corynebacterium maris DSM 45190	53.5	GATCACCTCCTTTCT	CCUCCUUU	i
cmed	Caminibacter mediatlanticus TB-2	52.4	GATCACCTCCTTTCT	CUCCUUU	i
cmg	Chlamydia muridarum Nigg3 clone G28.38.1	35.6	GATCACCTCCTTTTA	CCUCCUU	i
cmh	Clavibacter michiganensis subsp. insidiosus R1-1	47.8	GATCACCTCCTTTCT	CCUCCUUU	i
cmi	Clavibacter michiganensis subsp. michiganensis NCPPB 382	57.9	GATCACCTCCTTTCT	CCUCCUUU	i
cmik	Candidatus Mikella endobia	25.4	GATCACCTCCTTAAA	CUCCUU	i
cmin	Corynebacterium minutissimum NCTC10288	50.3	GATCACCTCCTTTCT	CCUCCUUU	i
cmiu	Christensenella minuta DSM 22607	72.4	GATCACCTCCTTTCT	CCUCCUUU	i
cmj	Cronobacter malonaticus LMG 23826	61.6	GATCACCTCCTTACC	CCUCCUU	i
cml	Carnobacterium maltaromaticum LMA28	75.9	GATCACCTCCTTTCT	CCUCCUUU	i
cmm	Chlamydia muridarum Nigg3 clone G0.1.1	35.8	GATCACCTCCTTTTA	CCUCCUU	i
cmn	Chlamydia muridarum Nigg 2 MCR	35.8	GATCACCTCCTTTTA	CCUCCUU	i
cmp	Chamaesiphon minutus PCC 6605	13.5	GATCACCTCCTTTTA	AUCCCUCCU	i
cmq	Corynebacterium marinum DSM 44953	55.7	GATCACCTCCTTTCT	CCUCCUUU	i
cmr	Cyclobacterium marinum DSM 745	1.2	GAACACCTCCTTTCT	mainly undetected	ii
cms	Clavibacter michiganensis subsp. sepedonicus ATCC 33113	43.8	GATCACCTCCTTTCT	CCUCCUU	i
cmu	Chlamydia muridarum Nigg (Chlamydia trachomatis MoPn)	32.5	GATCACCTCCTTTTA	CCUCCUU	i
cmuc	Campylobacter mucosalis ATCC 43264	53.5	GATCACCTCCTTTCT	CUCCUUU	i
cmur	Chlamydia muridarum Nigg CM972	34.1	GATCACCTCCTTTTA	CCUCCUU	i
cmv	Corynebacterium mustelae DSM 45274	47.4	GATCACCTCCTTTCT	ACCUCCUUUC	i
cmw	Cronobacter muytjensii ATCC 51329	62.7	GATCACCTCCTTACC	CCUCCUU	i
cmx	Chlamydia muridarum Nigg3	35.7	GATCACCTCCTTTTA	CCUCCUU	i
cmz	Chlamydia muridarum Nigg3 CMUT3-5	34.1	GATCACCTCCTTTTA	CCUCCUU	i
cna	Croceicoccus naphthovorans PQ-2	41.8	GATCACCTCCTTTCT	CCUCCUUU	i
cnc	Cupriavidus necator N-1	43.8	GATCACCTCCTTTCT	CCUCCUU	i
cni	Calditerrivibrio nitroreducens DSM 19672	58.8	GATCACCTCCTTTTT	ACCUCCU	i
cnk	Chryseobacterium nakagawai G0041	0.6	GAACATCTCATTTTA	mainly undetected	iv
cno	Clostridium novyi NT	74.8	GATCACCTCCTTTCT	ACCUCCUU	i
cnr	Cloacibacterium normanense NRS-1	0.6	GAACATCTCATTTTA	mainly undetected	iv
cnt	Cedecea neteri SSMD04	59.3	GATCACCTCCTTACC	CCUCCUU	i
coa	Corynebacterium sp. ATCC 6931	49.8	GATCACCTCCTTTCT	ACCUCCUUU	i
cob	Caldicellulosiruptor obsidiansis OB47	77	GATCACCTCCTTTCT	UCACCUCCUUU	i
coc	Capnocytophaga ochracea DSM 7271	0.8	GAACACCTCCTTTCT	mainly undetected	ii
cod	Corynebacterium pseudotuberculosis 1/06-A	39.7	GATCACCTCCTTTCT	ACCUCCUUU	i
coe	Corynebacterium pseudotuberculosis 258	44.1	GATCACCTCCTTTCT	ACCUCCUUU	i
cof	Comamonas sp. NLF 7-7	33.8	GATCACCTCCTTTCT	CCUCCUU	i
coh	Cohnella candidum 18JY8-7	75.9	GATCACCTCCTTTCT	CCUCCUUU	i
cohn	Cohnella abietis HS21	83.6	GATCACCTCCTTTCT	ACCUCCUUU	i
coi	Corynebacterium pseudotuberculosis CIP 52.97	44.2	GATCACCTCCTTTCT	ACCUCCUUU	i
coj	Campylobacter ornithocola LMG 29815	49.7	GATCACCTCCTTTCT	CUCCUUU	i
col	Capnocytophaga sp. oral taxon 323 F0383	0.9	GAACACCTCCTTTCT	mainly undetected	ii
cola	Colwellia sp. Arc7-D	32.3	GATCACCTCCTTATC	ACCUCCUU	i
colw	Colwellia sp. PAMC 21821	34.5	GATCACCTCCTTATC	CCUCCUU	i
com	Colwellia sp. MT41	32.1	GATCACCTCCTTATC	CCUCCUU	i
comm	Commensalibacter sp. ESL0284	27	GATCACCTCCTTTCA	CCUCCUUUC	i
con	Confluentimicrobium sp. EMB200-NS6	57.7	GATCACCTCCTTTCT	CCUCCUUU	i
cop	Corynebacterium pseudotuberculosis 31	44.6	GATCACCTCCTTTCT	ACCUCCUUUC	i
copr	Coprobacter sp. 2CBH44	1.8	GAACACCTCCTTTCT	mainly undetected	ii
coq	Commensalibacter sp. AMU001	27	GATCACCTCCTTTCA	ACCUCCUUUC	i
cor	Corynebacterium pseudotuberculosis 267	40.4	GATCACCTCCTTTCT	ACCUCCUUU	i
cos	Corynebacterium pseudotuberculosis 42/02-A	41.7	GATCACCTCCTTTCT	CCUCCUUU	i
cou	Corynebacterium pseudotuberculosis Cp162	43.9	GATCACCTCCTTTCT	ACCUCCUUU	i
cov	Colwellia sp. Arc7-635	33.6	GATCACCTCCTTATC	CCUCCUU	i
cow	Caldicellulosiruptor owensensis OL	78.6	GATCACCTCCTTTCT	UCACCUCCUUU	i
cox	Cupriavidus oxalaticus X32	41.3	GATCACCTCCTTTCA	CCUCCUU	i
coz	Colwellia sp. PAMC 20917	31.9	GATCACCTCCTTATC	CCUCCUU	i
cpa	Chlamydia pneumoniae AR39	24.1	GATCACCTCCTTTTT	ACCUCCUU	i
cpae	Clostridium pasteurianum DSM 525 = ATCC 6013	80.9	GATCACCTCCTTTCT	CACCUCCUU	i
cpaf	Cetia pacifica TB6	57.8	GATCACCTCCTTTCT	CUCCUUU	i
cpar	Citrobacter pasteurii UMH17	58.2	GATCACCTCCTTACC	CCUCCUU	i
cpas	Clostridium pasteurianum BC1	77.7	GATCACCTCCTTTCT	CACCUCCUU	i
cpat	Clostridium pasteurianum DSM 525 = ATCC 6013	80.9	GATCACCTCCTTTCT	CACCUCCUU	i
cpau	Cupriavidus pauculus FDAARGOS 614	38.4	GATCACCTCCTTTCC	CCUCCUU	i
cpb	Chlorobium phaeobacteroides BS1	15.4	GATCACCTCCTTTTA	UCACCUCCUU	i
cpc	Chlorobaculum parvum NCIB 8327	12.5	GATCACCTCCTTTTA	UCACCUCCUU	i
cpe	Clostridium perfringens 13	88	GATCACCTCCTTTCT	ACCUCCUU	i
cpec	Chlamydia pecorum P787	29.8	GATCACCTCCTTTTA	CCUCCUU	i
cpeg	Corynebacterium pelargi 136/3	51.2	GATCACCTCCTTTCT	CCUCCUUU	i
cpel	Campylobacter peloridis LMG 23910	51.4	GATCACCTCCTTTCT	CUCCUUU	i
cpeo	Chlamydia pecorum PV3056/3	30.2	GATCACCTCCTTTTA	CCUCCUU	i
cper	Chlamydia pecorum W73	29.3	GATCACCTCCTTTTA	CCUCCUU	i
cpf	Clostridium perfringens ATCC 13124	80.1	GATCACCTCCTTTCT	ACCUCCUU	i
cpg	Corynebacterium pseudotuberculosis 316	43.8	GATCACCTCCTTTCT	ACCUCCUUU	i
cph	Chlorobium phaeobacteroides DSM 266	14.3	GATCACCTCCTTTCA	ACCUCCUUU	i
cpho	Corynebacterium phocae M408/89/1	43.3	GATCACCTCCTTTCT	CCUCCUUUC	i
cphy	Cnuibacter physcomitrellae XA(T)	52.7	GATCACCTCCTTTCT	CCCUCCUUU	i
cpi	Chitinophaga pinensis DSM 2588	1	GAATACCTCCTTTTT	mainly undetected	ii
cpin	Campylobacter pinnipediorum subsp. caledonicus RM18020	51.3	GATCACCTCCTTTCT	CUCCUUU	i
cpip	Chryseobacterium piperi ATCC BAA-1782	0.6	GAACATCTCATTTTA	mainly undetected	iv
cpj	Chlamydia pneumoniae J138	27.2	GATCACCTCCTTTTT	ACCUCCUU	i
cpk	Corynebacterium pseudotuberculosis 1002	44	GATCACCTCCTTTCT	ACCUCCUUU	i
cpl	Corynebacterium pseudotuberculosis 3/99-5	43.3	GATCACCTCCTTTCT	CCUCCUUU	i
cpm	Chlamydia pecorum E58	26.9	GATCACCTCCTTTTA	CCUCCUU	i
cpn	Chlamydia pneumoniae CWL029	27.2	GATCACCTCCTTTTT	ACCUCCUU	i
cpo	Coprothermobacter proteolyticus DSM 5265	62.6	GATCACCTCCTTTCT	UCACCUCCUU	i
cpor	Cloacibacillus porcorum CL-84	72.9	GATCACCTCCTTTCT	ACCUCCUUU	i
cpot	Citrobacter portucalensis FDAARGOS 617	60.3	GATCACCTCCTTACC	CCUCCUU	i
cpp	Corynebacterium pseudotuberculosis P54B96	39	GATCACCTCCTTTCT	ACCUCCUUU	i
cpq	Corynebacterium pseudotuberculosis C231	44	GATCACCTCCTTTCT	ACCUCCUUU	i
cpr	Clostridium perfringens SM101	76	GATCACCTCCTTTCT	ACCUCCUU	i
cpra	Collimonas pratensis Ter91	30.7	GATCACCTCCTTTCT	CCUCCUU	i
cpre	Corynebacterium provencense 17KM38	58.9	GATCACCTCCTTTCT	ACCUCCUUUC	i
cpro	Anaerotignum propionicum DSM 1682 (Clostridium propionicum DSM 1682)	85.9	GATCACCTCCTTTCT	ACCUCCUUU	i
cprv	Candidatus Cyclonatronum proteinivorum Omega	3.9	GATCACCTCCTTTTT	mainly undetected	ii
cps	Colwellia psychrerythraea 34H	31.1	GATCACCTCCTTATC	CCUCCUU	i
cpsa	Chlamydia psittaci Mat116 (Chlamydophila psittaci Mat116)	30.2	GATCACCTCCTTTTA	ACCUCCUU	i
cpsb	Chlamydia psittaci 84/55	26.3	GATCACCTCCTTTTA	ACCUCCUU	i
cpsc	Chlamydia psittaci CP3	26.5	GATCACCTCCTTTTA	ACCUCCUU	i
cpsd	Chlamydia psittaci 01DC12	27.4	GATCACCTCCTTTTA	CCUCCUU	i
cpse	Corynebacterium pseudotuberculosis 48252	44.4	GATCACCTCCTTTCT	ACCUCCUUU	i
cpsf	Corynebacterium pseudotuberculosis Ft 2193/67	44.4	GATCACCTCCTTTCT	ACCUCCUUU	i
cpsg	Chlamydia psittaci GR9	28.3	GATCACCTCCTTTTA	ACCUCCUU	i
cpsi	Chlamydia psittaci MN	27.7	GATCACCTCCTTTTA	ACCUCCUU	i
cpsm	Chlamydia psittaci M56	28.4	GATCACCTCCTTTTA	ACCUCCUU	i
cpsn	Chlamydia psittaci NJ1	28.7	GATCACCTCCTTTTA	ACCUCCUU	i
cpso	Corynebacterium pseudopelargi 812CH	51.2	GATCACCTCCTTTCT	CCUCCUUU	i
cpst	Chlamydia psittaci WS/RT/E30	27.8	GATCACCTCCTTTTA	ACCUCCUU	i
cpsu	Corynebacterium pseudotuberculosis CS 10	44.6	GATCACCTCCTTTCT	ACCUCCUUU	i
cpsv	Chlamydia psittaci VS225	27.9	GATCACCTCCTTTTA	ACCUCCUU	i
cpsw	Chlamydia psittaci WC	29.1	GATCACCTCCTTTTA	ACCUCCUU	i
cpt	Chlamydia pneumoniae TW-183	25.6	GATCACCTCCTTTTT	ACCUCCUU	i
cpu	Corynebacterium pseudotuberculosis FRC41	44	GATCACCTCCTTTCT	ACCUCCUUU	i
cpx	Corynebacterium pseudotuberculosis I19	44	GATCACCTCCTTTCT	ACCUCCUUU	i
cpy	Lachnoclostridium phytofermentans ISDg (Clostridium phytofermentans ISDg)	81.8	GATCACCTCCTTTCT	CCUCCUUUC	i
cpz	Corynebacterium pseudotuberculosis PAT10	39.2	GATCACCTCCTTTCT	CCUCCUUU	i
cqf	Curtobacterium flaccumfaciens pv. flaccumfaciens P990	28	GATCACCTCCTTTCT	UCACCUCCUUU	i
cra	Chlamydia trachomatis A2497	26.9	GATCACCTCCTTTTA	ACCUCCUU	i
crc	Candidatus Carsonella ruddii CS endosymbiont of Ctenarytaina spatulata	1.5	GATATAAATTATATT	mainly undetected	iv
crd	Corynebacterium resistens DSM 45100	41.3	GATCACCTCCTTTCT	ACCUCCUUUC	i
crf	Corynebacterium rouxii FRC0190	45.9	GATCACCTCCTTTCT	ACCUCCUUUC	i
crh	Candidatus Carsonella ruddii HC endosymbiont of Heteropsylla cubana	1.5	GATAAAAATATATAT	mainly undetected	iv
cri	Candidatus Carsonella ruddii DC endosymbiont of Diaphorina citri (Asian citrus psyllid)	0.9	GATATAATAATATAT	mainly undetected	iv
crl	Corynebacterium renale NCTC7448	50.4	GATCACCTCCTTTCT	CCUCCUUU	i
crn	Carnobacterium sp. 17-4	62.4	GATCACCTCCTTTCT	CCUCCUUU	i
cro	Citrobacter rodentium ICC168	56.6	GATCACCTCCTTACC	CCUCCUU	i
crp	Candidatus Carsonella ruddii PV endosymbiont of Pachypsylla venusta (hackberry petiole gall psyllid)	2.5	GAAAATTTTTAAAAA	mainly undetected	iv
crs	Crassaminicella sp. SY095	72.5	GATCACCTCCTTTCT	CACCUCCUUU	i
crt	Candidatus Carsonella ruddii HT endosymbiont of Heteropsylla texana	1.8	GATAATTATATATAT	mainly undetected	iv
cru	Candidatus Carsonella ruddii CE endosymbiont of Ctenarytaina eucalypti	1	GATATAAATTATATT	mainly undetected	iv
crv	Candidatus Carsonella ruddii PC isolate NHV endosymbiont of Pachypsylla celtidis (hackberry nipplegall maker)	1.9	GATAATTATTTTTTT	mainly undetected	iv
crx	Campylobacter rectus ATCC 33238	54.8	GATCACCTCCTTTCT	CUCCUUU	i
cry	Cryobacterium sp. LW097	43.4	GATCACCTCCTTTCT	CACCUCCUUUC	i
crz	Chromobacterium rhizoryzae JP2-74	46.9	GATCACCTCCTTTCT	CCUCCUU	i
csa	Chromohalobacter salexigens DSM 3043	65.3	GATCACCTCCTTAAA	CCUCCUU	i
csan	Corynebacterium sanguinis CCUG 58655	42.2	GATCACCTCCTTTCT	ACCUCCUUU	i
csb	Clostridium saccharobutylicum DSM 13864	75.1	GATCACCTCCTTTCT	ACCUCCUUU	i
csc	Caldicellulosiruptor saccharolyticus DSM 8903	78.5	GATCACCTCCTTTCT	CACCUCCUUU	i
csci	Clostridium scindens ATCC 35704	86.5	GATCACCTCCTTTCT	CCUCCUUU	i
csd	Thermoclostridium stercorarium subsp. stercorarium DSM 8532 (Clostridium stercorarium subsp. stercorarium DSM 8532)	81.5	GATCACCTCCTTTCT	ACCUCCUUU	i
cse	Caulobacter segnis ATCC 21756	55.4	GATCACCTCCTTTCT	CCUCCUU	i
csep	Clostridium septicum DSM 7534	77.8	GATCACCTCCTTTCT	ACCUCCUU	i
cser	Comamonas serinivorans DSM 26136	27.8	GATCACCTCCTTTCT	CCCUCCUU	i
csf	Campylobacter subantarcticus LMG 24377	51.5	GATCACCTCCTTTCT	CUCCUUU	i
csg	Cylindrospermum stagnale PCC 7417	19	GATCACCTCCTTTTA	ACCUCCU	i
csh	Clostridium saccharolyticum WM1	86.3	GATCACCTCCTTTCT	CCUCCUUU	i
csha	Chryseobacterium shandongense G0239	0.6	GAACATCTCATTTTA	mainly undetected	iv
csho	Campylobacter showae ATCC 51146	56	GATCACCTCCTTTCT	CUCCUUU	i
csi	Cronobacter malonaticus CMCC45402 (Cronobacter sakazakii CMCC 45402)	42.1	GATCACCTCCTTACC	CCUCCUU	i
csj	Cronobacter sakazakii ATCC 29544	56.3	GATCACCTCCTTACC	CCUCCUU	i
csk	Cronobacter sakazakii ES15	59.9	GATCACCTCCTTACC	CCUCCUU	i
csm	Campylobacter subantarcticus LMG 24374	51.4	GATCACCTCCTTTCT	CUCCUUU	i
csn	Cyanobacterium stanieri PCC 7202	7.7	GATCACCTCCTTATA	mainly undetected	i
csp	Corynebacterium simulans PES1	44.4	GATCACCTCCTTTCT	CCUCCUUUC	i
cspf	Campylobacter sputorum bv. faecalis CCUG 20703	48.7	GATCACCTCCTTTCT	CUCCUUU	i
csph	Corynebacterium sphenisci DSM 44792	55	GATCACCTCCTTTCT	CCUCCUUU	i
cspu	Capnocytophaga sputigena KC1668	0.5	GAACACCTCCTTTCT	mainly undetected	ii
csq	Clostridium scatologenes ATCC 25775	80.8	GATCACCTCCTTTCT	ACCUCCUUU	i
csr	Clostridium saccharoperbutylacetonicum N1-4(HMT)	85.8	GATCACCTCCTTTCT	ACCUCCUUU	i
css	Thermoclostridium stercorarium subsp. stercorarium DSM 8532 (Clostridium stercorarium subsp. stercorarium DSM 8532)	71.8	GATCACCTCCTTTCT	CACCUCCUUU	i
cst	Acetoanaerobium sticklandii DSM 519	79.3	GATCACCTCCTTTCT	ACCUCCUU	i
csta	Corynebacterium stationis 622=DSM 20302	41.4	GATCACCTCCTTTCT	CCUCCUUUC	i
cste	Conchiformibius steedae DSM 2580	40.4	GATCACCTCCTTTCT	CUCCUUU	i
csto	Capnocytophaga stomatis H2177	0.6	GAACACCTCCTTTCT	mainly undetected	ii
cstr	Corynebacterium striatum KC-Na-01	43	GATCACCTCCTTTCT	CCUCCUUU	i
csu	Candidatus Caldiarchaeum subterraneum	31.4	GATCACCTCCTGT	UCACCUCCU	i
csur	Corynebacterium suranareeae N24	51.7	GATCACCTCCTTTCT	ACCUCCUUU	i
csw	Chlamydia trachomatis Sweden2	35.8	GATCACCTCCTTTTA	CCUCCUU	i
csx	Corynebacterium singulare IBS B52218	50.1	GATCACCTCCTTTCT	CCUCCUUU	i
csy	Cenarchaeum symbiosum A	23.2	GATCACCTCCTTA	UCACCUCCU	i
csz	Cronobacter sakazakii Sp291	61.4	GATCACCTCCTTACC	CCUCCUU	i
cta	Chlamydia trachomatis A/HAR-13	33.1	GATCACCTCCTTTTA	CCUCCUU	i
ctae	Clostridium taeniosporum 1/k	79.6	GATCACCTCCTTTCT	ACCUCCUU	i
ctai	Chryseobacterium taihuense 3012STDY6944375	0.6	GAACATCTCATTTTA	mainly undetected	iv
ctak	Chryseobacterium taklimakanense NCTC13490	0.6	GAACATCTCATTTTA	mainly undetected	iv
ctb	Chlamydia trachomatis 434/Bu	36.3	GATCACCTCCTTTTA	CCUCCUU	i
ctc	Clostridium tetani E88	48.9	GATCACCTCCTTTCT	ACCUCCUUU	i
ctcf	Chlamydia trachomatis RC-F/69	35.7	GATCACCTCCTTTTA	CCUCCUU	i
ctch	Chlamydia trachomatis F/11-96	33.8	GATCACCTCCTTTTA	CCUCCUU	i
ctcj	Chlamydia trachomatis RC-J/943	34.6	GATCACCTCCTTTTA	CCUCCUU	i
ctct	Chlamydia trachomatis C/TW-3	34.1	GATCACCTCCTTTTA	CCUCCUU	i
ctd	Chlamydia trachomatis D-EC	27.7	GATCACCTCCTTTTA	CCUCCUU	i
cte	Chlorobaculum tepidum TLS (Chlorobium tepidum TLS)	12.7	GATCACCTCCTTTTA	UCACCUCCUU	i
ctec	Chlamydia trachomatis E/C599	35.7	GATCACCTCCTTTTA	CCUCCUU	i
cted	Corynebacterium testudinoris DSM 44614	53.3	GATCACCTCCTTTCT	ACCUCCUUU	i
ctel	Citrobacter telavivum 6105	62.8	GATCACCTCCTTACC	CCUCCUU	i
cter	Corynebacterium terpenotabidum Y-11	53.6	GATCACCTCCTTTCT	ACCUCCUUU	i
ctes	Comamonas testosteroni TK102	33.7	GATCACCTCCTTTCT	CCUCCUU	i
ctet	Clostridium tetani 12124569	78.5	GATCACCTCCTTTCT	CACCUCCUU	i
ctf	Chlamydia trachomatis D-LC	27.6	GATCACCTCCTTTTA	CCUCCUU	i
ctfs	Chlamydia trachomatis RC-F(s)/342	35.3	GATCACCTCCTTTTA	CCUCCUU	i
ctfw	Chlamydia trachomatis F/SWFPminus	35.1	GATCACCTCCTTTTA	CCUCCUU	i
ctg	Chlamydia trachomatis E/11023	35.9	GATCACCTCCTTTTA	CCUCCUU	i
cth	Hungateiclostridium thermocellum ATCC 27405 (Clostridium thermocellum ATCC 27405)	77	GATCACCTCCTTTCT	CACCUCCUUU	i
cthd	Pseudoclostridium thermosuccinogenes DSM 5807 (Clostridium thermosuccinogenes DSM 5807)	71.6	GATCACCTCCTTTCT	ACCUCCUUU	i
cthe	Chroococcidiopsis thermalis PCC 7203	18.8	GATCACCTCCTTTAC	ACCUCCUU	i
cthf	Chlamydia trachomatis RC-F(s)/852	35.3	GATCACCTCCTTTTA	CCUCCUU	i
cthi	Caldimicrobium thiodismutans TF1	48.3	GATCACCTCCTTTCA	ACCUCCUUU	i
cthj	Chlamydia trachomatis RC-J/953	35.3	GATCACCTCCTTTTA	CCUCCUU	i
cthm	Carboxydocella thermautotrophica 019	87.3	GATCACCTCCTTTCT	CACCUCCUUU	i
cti	Cupriavidus taiwanensis LMG 19424	35.3	GATCACCTCCTTTCC	CCUCCUU	i
ctj	Chlamydia trachomatis B/Jali20/OT	36.8	GATCACCTCCTTTTA	CCUCCUU	i
ctjs	Chlamydia trachomatis RC-J(s)/122	35.7	GATCACCTCCTTTTA	CCUCCUU	i
ctjt	Chlamydia trachomatis J/6276tet1	34.6	GATCACCTCCTTTTA	CCUCCUU	i
ctk	Chlamydia trachomatis E/150	35.8	GATCACCTCCTTTTA	CCUCCUU	i
ctl	Chlamydia trachomatis L2b/UCH-1/proctitis	36.3	GATCACCTCCTTTTA	CCUCCUU	i
ctla	Chlamydia trachomatis L2b/Ams2	37.7	GATCACCTCCTTTTA	CCUCCUU	i
ctlb	Chlamydia trachomatis L2b/795	38	GATCACCTCCTTTTA	CCUCCUU	i
ctlc	Chlamydia trachomatis L2b/Canada1	37	GATCACCTCCTTTTA	CCUCCUU	i
ctlf	Chlamydia trachomatis L2/434/Bu(f)	32.7	GATCACCTCCTTTTA	CCUCCUU	i
ctli	Chlamydia trachomatis L2/434/Bu(i)	32.7	GATCACCTCCTTTTA	CCUCCUU	i
ctlj	Chlamydia trachomatis L1/115	37.5	GATCACCTCCTTTTA	CCUCCUU	i
ctll	Chlamydia trachomatis L1/440/LN	37.6	GATCACCTCCTTTTA	CCUCCUU	i
ctlm	Chlamydia trachomatis L2b/Ams3	38	GATCACCTCCTTTTA	CCUCCUU	i
ctln	Chlamydia trachomatis L2b/Canada2	38	GATCACCTCCTTTTA	CCUCCUU	i
ctlq	Chlamydia trachomatis L2b/8200/07	38	GATCACCTCCTTTTA	CCUCCUU	i
ctls	Chlamydia trachomatis L2b/Ams4	38	GATCACCTCCTTTTA	CCUCCUU	i
ctlx	Chlamydia trachomatis L1/224	37.6	GATCACCTCCTTTTA	CCUCCUU	i
ctlz	Chlamydia trachomatis L2b/Ams5	38	GATCACCTCCTTTTA	CCUCCUU	i
ctm	Chloracidobacterium thermophilum B	32.2	GATCACCTCCTTTCT	CACCUCCUU	i
ctmj	Chlamydia trachomatis RC-J/966	34.8	GATCACCTCCTTTTA	CCUCCUU	i
ctn	Chlamydia trachomatis G/11074	35.3	GATCACCTCCTTTTA	CCUCCUU	i
cto	Chlamydia trachomatis L2c	34.6	GATCACCTCCTTTTA	CCUCCUU	i
ctq	Chlamydia trachomatis G/11222	35.5	GATCACCTCCTTTTA	CCUCCUU	i
ctr	Chlamydia trachomatis D/UW-3/CX	36.6	GATCACCTCCTTTTA	CCUCCUU	i
ctra	Chlamydia trachomatis IU888	36.6	GATCACCTCCTTTTA	CCUCCUU	i
ctrb	Chlamydia trachomatis E/Bour	37.3	GATCACCTCCTTTTA	CCUCCUU	i
ctrc	Chlamydia trachomatis RC-L2/55	34.8	GATCACCTCCTTTTA	CCUCCUU	i
ctrd	Chlamydia trachomatis D/SotonD1	37.6	GATCACCTCCTTTTA	CCUCCUU	i
ctre	Chlamydia trachomatis E/SotonE4	37.5	GATCACCTCCTTTTA	CCUCCUU	i
ctrf	Chlamydia trachomatis F/SotonF3	37.7	GATCACCTCCTTTTA	CCUCCUU	i
ctrg	Chlamydia trachomatis G/SotonG1	37.6	GATCACCTCCTTTTA	CCUCCUU	i
ctrh	Chlamydia trachomatis Ia/SotonIa1	37.8	GATCACCTCCTTTTA	CCUCCUU	i
ctri	Chlamydia trachomatis IU824	36.6	GATCACCTCCTTTTA	CCUCCUU	i
ctrj	Chlamydia trachomatis Ia/SotonIa3	37.8	GATCACCTCCTTTTA	CCUCCUU	i
ctrk	Chlamydia trachomatis K/SotonK1	37.8	GATCACCTCCTTTTA	CCUCCUU	i
ctrl	Chlamydia trachomatis L2b/LST	38	GATCACCTCCTTTTA	CCUCCUU	i
ctrm	Chlamydia trachomatis L2b/Ams1	38	GATCACCTCCTTTTA	CCUCCUU	i
ctrn	Chlamydia trachomatis L3/404/LN	37.4	GATCACCTCCTTTTA	CCUCCUU	i
ctro	Chlamydia trachomatis D/SotonD5	37.9	GATCACCTCCTTTTA	CCUCCUU	i
ctrp	Chlamydia trachomatis L1/1322/p2	37.6	GATCACCTCCTTTTA	CCUCCUU	i
ctrq	Chlamydia trachomatis A/363	37.5	GATCACCTCCTTTTA	CCUCCUU	i
ctrr	Chlamydia trachomatis L2/25667R	37.6	GATCACCTCCTTTTA	CCUCCUU	i
ctrs	Chlamydia trachomatis E/SotonE8	37.4	GATCACCTCCTTTTA	CCUCCUU	i
ctrt	Chlamydia trachomatis D/SotonD6	37.8	GATCACCTCCTTTTA	CCUCCUU	i
ctru	Chlamydia trachomatis L2b/UCH-2	38	GATCACCTCCTTTTA	CCUCCUU	i
ctrv	Chlamydia trachomatis L2b/CV204	37.8	GATCACCTCCTTTTA	CCUCCUU	i
ctrw	Chlamydia trachomatis RC-L2(s)/3	35.2	GATCACCTCCTTTTA	CCUCCUU	i
ctrx	Chlamydia trachomatis A/5291	37.8	GATCACCTCCTTTTA	CCUCCUU	i
ctry	Chlamydia trachomatis RC-L2(s)/46	34.8	GATCACCTCCTTTTA	CCUCCUU	i
ctrz	Chlamydia trachomatis A/7249	37.8	GATCACCTCCTTTTA	CCUCCUU	i
cts	Chloroherpeton thalassium ATCC 35110	7.9	GATCACCTCCTTTCT	mainly undetected	i
ctt	Comamonas thiooxydans CNB-1 (Comamonas testosteroni CNB-2)	32.3	GATCACCTCCTTTCT	CCUCCUU	i
cttj	Chlamydia trachomatis RC-J/971	34.6	GATCACCTCCTTTTA	CCUCCUU	i
ctu	Cronobacter turicensis z3032	39.5	GATCACCTCCTTACC	CCUCCUU	i
ctv	Chlamydia trachomatis G/9301	35.2	GATCACCTCCTTTTA	CCUCCUU	i
ctw	Chlamydia trachomatis G/9768	35	GATCACCTCCTTTTA	CCUCCUU	i
ctx	Hungateiclostridium thermocellum DSM 1313 (Clostridium thermocellum DSM 1313)	79.9	GATCACCTCCTTTCT	CACCUCCUUU	i
cty	Chlamydia trachomatis A2497	36.4	GATCACCTCCTTTTA	CCUCCUU	i
ctyk	Clostridium tyrobutyricum KCTC 5387	79.8	GATCACCTCCTTTCT	ACCUCCUU	i
ctz	Chlamydia trachomatis B/TZ1A828/OT	36.7	GATCACCTCCTTTTA	CCUCCUU	i
cua	Corynebacterium urealyticum DSM 7111	55	GATCACCTCCTTTCT	ACCUCCUUU	i
cub	Curtobacterium sp. BH-2-1-1	45.5	GATCACCTCCTTTCT	CACCUCCUUU	i
cuc	Corynebacterium ulcerans 809	50.3	GATCACCTCCTTTCT	ACCUCCUUU	i
cue	Corynebacterium ulcerans 0102	51.5	GATCACCTCCTTTCT	CCUCCUUU	i
cug	Curtobacterium sp. SGAir0471	46.2	GATCACCTCCTTTCT	CACCUCCUU	i
cuh	Cupriavidus necator NH9	45.9	GATCACCTCCTTTCA	CCUCCUU	i
cui	Cronobacter universalis NCTC 9529	62.6	GATCACCTCCTTACC	CCUCCUU	i
cuj	Corynebacterium ulcerans 131002	40.8	GATCACCTCCTTTCT	ACCUCCUUU	i
cul	Corynebacterium ulcerans BR-AD22	49.9	GATCACCTCCTTTCT	ACCUCCUUU	i
cum	Curtobacterium sp. MR MD2014	40.1	GATCACCTCCTTTCT	CACCUCCUUU	i
cun	Corynebacterium ulcerans 210932	49.4	GATCACCTCCTTTCT	ACCUCCUUUC	i
cup	Cupriavidus malaysiensis USMAA1020 (Cupriavidus sp. USMAA1020)	38.8	GATCACCTCCTTTCC	CCUCCUU	i
cuq	Corynebacterium ulcerans 210931	47.2	GATCACCTCCTTTCT	ACCUCCUUUC	i
cur	Corynebacterium urealyticum DSM 7109	56.1	GATCACCTCCTTTCT	ACCUCCUUU	i
cure	Campylobacter ureolyticus RIGS 9880	51.2	GATCACCTCCTTTCT	CUCCUUU	i
cus	Corynebacterium ulcerans FRC11	47.5	GATCACCTCCTTTCT	CCUCCUUU	i
cut	Corynebacterium uterequi DSM 45634	56	GATCACCTCCTTTCT	CCUCCUUU	i
cuu	Cupriavidus sp. USMAA2-4	38.6	GATCACCTCCTTTCC	CCUCCUU	i
cuv	Corynebacterium ureicelerivorans IMMIB RIV-2301	45.8	GATCACCTCCTTTCT	CCUCCUUU	i
cux	Campylobacter upsaliensis RM3940	54.1	GATCACCTCCTTTCT	CUCCUUU	i
cuz	Corynebacterium ulcerans 05146	48.6	GATCACCTCCTTTCT	ACCUCCUUU	i
cva	Corynebacterium variabile DSM 44702	47.8	GATCACCTCCTTTCT	UCACCUCCUUU	i
cvc	Chromobacterium vaccinii 21-1	47.5	GATCACCTCCTTTCT	CCUCCUU	i
cvi	Chromobacterium violaceum ATCC 12472	45.8	GATCACCTCCTTTCT	CCUCCUU	i
cvo	Campylobacter volucris LMG 24379	48.4	GATCACCTCCTTTCT	CUCCUUU	i
cvt	Corynebacterium vitaeruminis DSM 20294	49.4	GATCACCTCCTTTCT	CCUCCUUUC	i
cwe	Citrobacter werkmanii FDAARGOS 364	58.8	GATCACCTCCTTACC	CCUCCUU	i
cwo	Conexibacter woesei DSM 14684	44.6	GATCACCTCCTTTCT	UCACCUCCUU	i
cya	Synechococcus sp. JA-3-3Ab (Cyanobacteria bacterium Yellowstone A-Prime)	32.1	GATCACCTCCTTTTA	UCCCUCCU	i
cyb	Synechococcus sp. JA-2-3B'a(2-13) (Cyanobacteria bacterium Yellowstone B-Prime)	35	GATCACCTCCTTTTA	UCACCUCCU	i
cyc	Gloeothece citriformis PCC 7424	17.2	GATCACCTCCTTATT	CCUCCUU	i
cyh	Rippkaea orientalis PCC 8802	15.9	GATCACCTCCTTTTA	ACCUCCUU	i
cyi	Cyanobium sp. NIES-981	17.6	GATCACCTCCTAACA	UCACCUCCU	i
cyj	Gloeothece verrucosa PCC 7822	17.9	GATCACCTCCTTAAA	CCUCCUU	i
cyl	Cyanobacterium sp. HL-69	7.3	GATCACCTCCTTATA	mainly undetected	i
cyn	Cyanothece sp. PCC 7425	29.8	GATCACCTCCTTTTA	UCACCUCCU	i
cyo	Citrobacter youngae L6	58.3	GATCACCTCCTTACC	CCUCCUU	i
cyp	Rippkaea orientalis PCC 8801	15.6	GATCACCTCCTTTTA	ACCUCCUU	i
cyq	Cycloclasticus sp. P1	29.5	GATCACCTCCTTTCT	ACCUCCUU	i
cyt	Crocosphaera subtropica ATCC 51142 (Cyanothece sp. ATCC 51142)	11.7	GATCACCTCCTTATA	ACCUCCUU	i
cyu	Candidatus Atelocyanobacterium thalassa (Cyanobacterium UCYN-A)	6.7	GATCACCTCCTTATA	mainly undetected	i
cyy	Cycloclasticus sp. PY97N	29.8	GATCACCTCCTTTCT	ACCUCCUU	i
cza	Cycloclasticus zancles 78-ME	28.9	GATCACCTCCTTTCT	ACCUCCUU	i
daa	Defluviimonas alba cai42	63.7	GATCACCTCCTTTCT	CCUCCUUU	i
dab	Deinococcus actinosclerus BM2	37.2	GATCACCTCCTTTCT	CACCUCCU	i
dac	Delftia acidovorans SPH-1	39.4	GATCACCTCCTTTCT	CCUCCUU	i
dae	Desulfofarcimen acetoxidans DSM 771	74.1	GATCACCTCCTTTCT	CACCUCCUU	i
daer	Diaphorobacter aerolatus KACC 16536	27.6	GATCACCTCCTTTCT	CCUCCUU	i
daf	Desulfocurvibacter africanus subsp. africanus Walvis Bay	70.7	GATCACCTCCTTTAA	CCUCCUU	i
dai	Desulfosporosinus acidiphilus SJ4	83.1	GATCACCTCCTTTCT	ACCUCCUUU	i
dak	Desulfurivibrio alkaliphilus AHT 2	56.6	GATCACCTCCTTTTT	CCUCCUU	i
dal	Desulfatibacillum aliphaticivorans AK-01 (Desulfatibacillum alkenivorans AK-01)	73.4	GATCACCTCCTTTCT	CCUCCUUU	i
dalk	Desulfosarcina alkanivorans PL12	62	GATCACCTCCTTTCT	CCUCCUUU	i
dao	Desulfobacca acetoxidans DSM 11109	56.7	GATCACCTCCTTTCT	CCUCCUUU	i
dap	Denitrovibrio acetiphilus DSM 12809	66.5	GATCACCTCCTTTCT	ACCUCCUU	i
daq	Dickeya aquatica 174/2	53.9	GATCACCTCCTTACC	CCUCCUU	i
dar	Dechloromonas aromatica RCB	39.3	GATCACCTCCTTTCT	CCUCCUU	i
das	Pseudodesulfovibrio aespoeensis Aspo-2 (Desulfovibrio aespoeensis Aspo-2)	71.1	GATCACCTCCTTTAT	CCUCCUU	i
dat	Desulfobacterium autotrophicum HRM2	64.1	GATCACCTCCTTTCT	CCUCCUUU	i
dau	Candidatus Desulforudis audaxviator MP104C	78.5	GATCACCTCCTTTCT	UCACCUCCUU	i
dav	Desulfurella acetivorans A63	43.1	GATCACCTCCTTTCT	ACCUCCUU	i
dax	Desulfoglaeba alkanexedens ALDC	65.4	GATCACCTCCTTTCT	CCUCCUUU	i
day	Dermacoccus abyssi HZAU 226	45.3	GATCACCTCCTTTCT	CACCUCCUUU	i
dba	Desulfomicrobium baculatum DSM 4028	66.2	GATCACCTCCTTATC	CCUCCUU	i
dbr	Desulfarculus baarsii DSM 2075	74.8	GATCACCTCCTTTCT	CCUCCUU	i
dca	Desulfotomaculum nigrificans CO-1-SRB (Desulfotomaculum carboxydivorans CO-1-SRB)	83	GATCACCTCCTTTCT	CACCUCCUU	i
dcb	Desulfovibrio carbinolicus DSM 3852	65.5	GATCACCTCCTTTTA	CCUCCUU	i
dch	Deinococcus soli Cha et al. 2014	35.8	GATCACCTCCTTTCT	CACCUCCU	i
dco	Dermatophilus congolensis NCTC13039	54.2	GATCACCTCCTTTCT	ACCUCCUUU	i
dcs	Dyella caseinilytica DHOB09	43.6	GATCACCTCCTTTCG	CCUCCUU	i
dda	Dickeya paradisiaca Ech703	64.2	GATCACCTCCTTACC	CCUCCUU	i
ddc	Dickeya zeae Ech586	63.3	GATCACCTCCTTACC	CCUCCUU	i
ddd	Dickeya dadantii 3937	45	GATCACCTCCTTACC	CCUCCUU	i
dde	Desulfovibrio alaskensis G20 (Desulfovibrio desulfuricans G20)	71.1	GATCACCTCCTTTAA	CCUCCUU	i
ddf	Deferribacter desulfuricans SSM1	54	GATCACCTCCTTTCT	ACCUCCUU	i
ddh	Desulfitobacterium dehalogenans ATCC 51507	84.8	GATCACCTCCTTTCT	ACCUCCUUU	i
ddl	Desulfitobacterium dichloroeliminans LMG P-21439	84.1	GATCACCTCCTTTCT	ACCUCCUUU	i
ddn	Pseudodesulfovibrio mercurii ND132 (Desulfovibrio desulfuricans ND132)	71.4	GATCACCTCCTTTAT	CCUCCUU	i
ddo	Dokdonia donghaensis DSW-1	0.7	GAACACCTCCTTTCT	mainly undetected	ii
ddq	Dickeya dianthicola RNS04.9	51.4	GATCACCTCCTTACC	CCUCCUU	i
ddr	Deinococcus deserti VCD115	39.7	GATCACCTCCTTTTA	ACCUCCU	i
dds	Desulfovibrio desulfuricans ATCC 27774	66.1	GATCACCTCCTTTAA	CCUCCUU	i
ddt	Denitrobacterium detoxificans NPOH1	59.9	GATCACCTCCTTTCT	CCUCCUUUC	i
dea	Devosia ginsengisoli Gsoil 520	49.1	GATCACCTCCTTTCT	CCUCCUU	i
deb	Dehalococcoides mccartyi BAV1	61.1	GATCACCTCCTTTCT	CCUCCUU	i
dec	Dehalobacter sp. CF	76	GATCACCTCCTTTCT	ACCUCCUUU	i
ded	Dehalobacter sp. DCA	75.3	GATCACCTCCTTTCT	ACCUCCUUU	i
dee	Deefgea sp. D17	39.5	GATCACCTCCTTTCA	ACCUCCUU	i
def	Desulfovibrio sp. G11	58.3	GATCACCTCCTTTAA	CCUCCUU	i
deg	Dehalococcoides mccartyi GT	64.1	GATCACCTCCTTTCT	CCUCCUUU	i
deh	Dehalococcoides mccartyi CBDB1	57.9	GATCACCTCCTTTCT	CCUCCUU	i
dei	Devosia sp. I507	49	GATCACCTCCTTTCT	CCUCCUU	i
dein	Deinococcus sp. AJ005	32.1	GATCACCTCCTTTAA	ACCUCCU	i
dej	Pseudodesulfovibrio indicus J2 (Desulfovibrio indicus J2)	62.6	GATCACCTCCTTTAT	CCUCCUU	i
del	Delftia sp. Cs1-4	37.9	GATCACCTCCTTTCT	CCUCCUU	i
den	Candidatus Doolittlea endobia DEMHIR endosymbiont of Maconellicoccus hirsutus (hibiscus mealybug)	35.9	GATCACCTCCTTACC	CCUCCUU	i
deo	Desulfobulbus oralis HOT041/ORNL	39.1	GATCACCTCCTTTTT	CCUCCUU	i
deq	Devosia sp. H5989	48	GATCACCTCCTTTCT	CCUCCUU	i
des	Desulfuromonas soudanensis WTL (Desulfuromonas sp. WTL)	77.8	GATCACCTCCTTTCT	CCUCCUUU	i
det	Dehalococcoides mccartyi 195 (Dehalococcoides ethenogenes 195)	58.3	GATCACCTCCTTTCT	ACCUCCUU	i
deu	Desulfuromonas sp. DDH964	74.2	GATCACCTCCTTTCT	CCUCCUU	i
dev	Dehalococcoides mccartyi VS	58.9	GATCACCTCCTTTCT	CCUCCUU	i
dew	Dehalogenimonas sp. WBC-2	50.6	GATCACCTCCTTTCT	CCUCCUU	i
dex	Defluviicoccus sp. SSA4	42.1	GATCACCTCCTTTCA	CCCUCCUU	i
dey	Dechloromonas sp. HYN0024	32.3	GATCACCTCCTTTCT	CCUCCUU	i
dez	Deinococcus irradiatisoli 17bor-2	33.4	GATCACCTCCTTTCA	ACCUCCU	i
dfc	Deinococcus ficus CC-FR2-10	40	GATCACCTCCTTTCT	ACCUCCU	i
dfd	Desulfurococcus amylolyticus DSM 16532 (Desulfurococcus fermentans DSM 16532)	71.4	GATCACCTCCTGC	UCACCUCCU	i
dfe	Dyadobacter fermentans DSM 18053	1.6	GAACACCTCCTTTCT	mainly undetected	ii
dfg	Desulfotomaculum ferrireducens GSS09	77.9	GATCACCTCCTTTCT	CACCUCCUU	i
dfi	Desulfovibrio fairfieldensis CCUG 45958	66.7	GATCACCTCCTTTAA	CCUCCUU	i
dfl	Desulfovibrio ferrophilus IS5	70.6	GATCACCTCCTTTAC	CCUCCUU	i
dfn	Dickeya fangzhongdai DSM 101947	58.4	GATCACCTCCTTACC	CCUCCUU	i
dfo	Dehalogenimonas formicexedens NSZ-14	57	GATCACCTCCTTTCT	CCUCCUUU	i
dfs	Dolichospermum flos-aquae CCAP 1403/13F	14.4	GATCACCTCCTTTTA	ACCUCCUU	i
dga	Deinococcus grandis ATCC 43672	43.6	GATCACCTCCTTTCT	CACCUCCU	i
dge	Deinococcus geothermalis DSM 11300	43.4	GATCACCTCCTTTCT	CACCUCCU	i
dgg	Desulfovibrio gigas DSM 1382 = ATCC 19364	51.8	GATCACCTCCTTTAC	CCUCCUU	i
dgi	Desulfallas gibsoniae DSM 7213	78.9	GATCACCTCCTTTCT	CACCUCCUUU	i
dgo	Deinococcus gobiensis I-0	33.4	GATCACCTCCTTTCT	CACCUCCU	i
dhd	Desulfitobacterium hafniense DCB-2	87.6	GATCACCTCCTTTCT	ACCUCCUUU	i
dhk	Delftia sp. HK171	35.5	GATCACCTCCTTTCT	CCUCCUU	i
dho	Dialister hominis 5BBH33	80.2	GATCACCTCCTTTCT	CCUCCUUU	i
dhy	Desulfovibrio hydrothermalis AM13 = DSM 14728	54.4	GATCACCTCCTTTAT	CCUCCUU	i
dia	Acidovorax ebreus TPSY	33.6	GATCACCTCCTTTCT	CCUCCUU	i
dic	Dickeya poaceiphila NCPPB 569	58.3	GATCACCTCCTTACC	CCUCCUU	i
dih	Diaphorobacter sp. HDW4A	35.8	GATCACCTCCTTTCT	CCUCCUU	i
din	Desulfurispirillum indicum S5	73.8	GATCACCTCCTTTCT	CCUCCUU	i
dit	Dietzia sp. oral taxon 368 W5195	51.6	GATCACCTCCTTTCT	CCCUCCUUU	i
diz	Dietzia sp. JS16-p6b	52	GATCACCTCCTTTCT	CCUCCUUU	i
dja	Dyella japonica A8	43.8	GATCACCTCCTTTCG	CCUCCU	i
dji	Dyella jiangningensis SBZ 3-12	43	GATCACCTCCTTTCG	CCUCCU	i
djj	Dermabacter jinjuensis 32T	52.2	GATCACCTCCTTTCT	CCUCCUUUC	i
dka	Desulfurococcus amylolyticus 1221n (Desulfurococcus kamchatkensis 1221n)	47.5	GATCACCTCCTGC	UCACCUCCU	i
dko	Dokdonella koreensis DS-123	42.2	GATCACCTCCTTTCG	CCUCCU	i
dku	Desulfofundulus kuznetsovii DSM 6115	82.6	GATCACCTCCTTTCT	UCACCUCCUU	i
dla	Delftia lacustris FDAARGOS 890	39.8	GATCACCTCCTTTCT	CCUCCUU	i
dlu	Dietzia lutea YIM 80766	50.8	GATCACCTCCTTTCT	CACCUCCUU	i
dly	Dehalogenimonas lykanthroporepellens BL-DC-9	57	GATCACCTCCTTTCT	ACCUCCUU	i
dma	Desulfovibrio magneticus RS-1	55.9	GATCACCTCCTTTTA	CCUCCUU	i
dmc	Dehalococcoides mccartyi BTF08	64.6	GATCACCTCCTTTCT	CCUCCUUU	i
dmd	Dehalococcoides mccartyi DCMB5	63.6	GATCACCTCCTTTCT	CCUCCUUU	i
dmi	Desulfosporosinus meridiei DSM 13257	82.8	GATCACCTCCTTTCT	ACCUCCUUU	i
dml	Desulfococcus multivorans DSM 2059	60.7	GATCACCTCCTTTCT	CCUCCUUU	i
dmr	Deinococcus maricopensis DSM 21211	40.8	GATCACCTCCTTTCT	ACCUCCU	i
dms	Desulfovibrio marinus CS1	53.7	GATCACCTCCTTTAA	CCUCCUU	i
dmt	Desulfitobacterium metallireducens DSM 15288	83	GATCACCTCCTTTCT	ACCUCCUUU	i
dmu	Desulfurococcus mucosus DSM 2162	78.4	GATCACCTCCTGC	UCACCUCCU	i
dmy	Dehalococcoides mccartyi CG4	58.8	GATCACCTCCTTTCT	CCUCCUU	i
dmz	Dehalococcoides mccartyi CG5	58.9	GATCACCTCCTTTCT	CCUCCUU	i
dni	Dermacoccus nishinomiyaensis M25	46.9	GATCACCTCCTTTCT	CACCUCCUUU	i
dno	Dichelobacter nodosus VCS1703A	48.3	GATCACCTCCTTTAA	CUCCUU	i
doa	Desulfomicrobium orale DSM 12838	55.1	GATCACCTCCTTATC	CCUCCUU	i
dod	Dokdonia sp. Dokd-P16	0.6	GAACACCTCCTTTCT	mainly undetected	ii
doe	Denitratisoma oestradiolicum DSM 16959	45.1	GATCACCTCCTTTCT	CCUCCUU	i
dog	Desulfobulbus oligotrophicus Prop6	45.1	GATCACCTCCTTTAT	ACCUCCUU	i
dok	Dokdonia sp. MED134	0.6	GAACACCTCCTTTCT	mainly undetected	ii
dol	Desulfococcus oleovorans Hxd3	62.4	GATCACCTCCTTTCT	CCUCCUUU	i
don	Marivivens sp. JLT3646	57.1	GATCACCTCCTTTCT	CCUCCUUU	i
dor	Desulfosporosinus orientis DSM 765	82.7	GATCACCTCCTTTCT	ACCUCCUUU	i
dori	Draconibacterium orientale FH5T	1.7	GAACACCTCCTTTCT	mainly undetected	ii
dou	Dolichospermum sp. UHCC 0315A	16.3	GATCACCTCCTTTTA	ACCUCCUU	i
dov	Desulfosarcina ovata subsp. sediminis 28bB2T	61.1	GATCACCTCCTTTCT	CCUCCUUU	i
dpb	Candidatus Babela massiliensis BABL1 (delta proteobacterium BABL1)	37.8	GATCACCTCCTTTCG	CUCCUUU	i
dpc	Dietzia psychralcaliphila ILA-1	50.6	GATCACCTCCTTTCT	CCUCCUU	i
dpd	Deinococcus peraridilitoris DSM 19664	45.9	GATCACCTCCTTTCT	ACCUCCUU	i
dpg	Desulfovibrio piger FI11049	63.6	GATCACCTCCTTTAA	CCUCCUU	i
dpi	Pseudodesulfovibrio piezophilus C1TLV30 (Desulfovibrio piezophilus C1TLV30)	60	GATCACCTCCTTTAT	CCUCCUU	i
dpm	Dolosigranulum pigrum 83VPs-KB5	78.5	GATCACCTCCTTTCT	CCUCCUUU	i
dpn	Dialister pneumosintes F0677	71.9	GATCACCTCCTTTCT	CCUCCUUU	i
dpr	Desulfobulbus propionicus DSM 2032	51.6	GATCACCTCCTTTAT	CCUCCUU	i
dps	Desulfotalea psychrophila LSv54	35	GATCACCTCCTTTTT	ACCUCCUU	i
dpt	Deinococcus proteolyticus MRP	36.5	GATCACCTCCTTTCT	CCUCCUU	i
dpu	Deinococcus puniceus DY1	26.1	GATCACCTCCTTTCT	CACCUCCU	i
dpy	Diaphorobacter polyhydroxybutyrativorans SL-205	32.8	GATCACCTCCTTTCT	CCUCCUU	i
dra	Deinococcus radiodurans R1	31.2	GATCACCTCCTTTCT	ACCUCCU	i
drc	Draconibacterium sp. M1	1.5	GAACACCTCCTTTCT	mainly undetected	ii
drg	Diaphorobacter ruginosibacter DSM 27467	33.6	GATCACCTCCTTTCT	CCUCCUU	i
drm	Desulfotomaculum reducens MI-1	79.8	GATCACCTCCTTTCT	CACCUCCUU	i
drs	Dehalobacter restrictus DSM 9455	76.2	GATCACCTCCTTTCT	ACCUCCUUU	i
drt	Desulfohalobium retbaense DSM 5692	69.4	GATCACCTCCTTTAA	CCUCCUU	i
dru	Desulfotomaculum ruminis DSM 2154	85.2	GATCACCTCCTTTCT	CACCUCCUU	i
dsa	Desulfovibrio salexigens DSM 2638	64.8	GATCACCTCCTTTAT	CCUCCUU	i
dsd	Desulfovibrio sulfodismutans DSM 3696	61.7	GATCACCTCCTTTTA	CCUCCUU	i
dsf	Desulfocapsa sulfexigens DSM 10523	42.2	GATCACCTCCTTTTA	CCUCCUU	i
dsh	Dinoroseobacter shibae DFL 12 = DSM 16493	64.8	GATCACCTCCTTTCT	CCUCCUUU	i
dsl	Dactylococcopsis salina PCC 8305	17.1	GATCACCTCCTTAAA	CCUCCUU	i
dso	Dickeya solani IPO 2222	59.7	GATCACCTCCTTACC	CCUCCUU	i
dsu	Azospira oryzae PS (Dechlorosoma suillum PS)	42.1	GATCACCTCCTTTCT	CCUCCUU	i
dsw	Deinococcus swuensis DY59	28.1	GATCACCTCCTTTAC	CACCUCCU	i
dsx	Desulfolutivibrio sulfoxidireducens DSM 107105	63.1	GATCACCTCCTTTTA	CCUCCUU	i
dsy	Desulfitobacterium hafniense Y51	57.5	GATCACCTCCTTTCT	ACCUCCUUU	i
dte	Desulfurobacterium thermolithotrophum DSM 11699	78.9	GATCACCTCCTTTTA	CCUCCUU	i
dth	Dictyoglomus thermophilum H-6-12	62.9	GATCACCTCCTTTCT	ACCUCCUUU	i
dti	Desulfomonile tiedjei DSM 6799	70.4	GATCACCTCCTTTCT	CCUCCUUU	i
dtm	Dietzia timorensis ID05-A0528	60	GATCACCTCCTTTCT	CCUCCUUU	i
dtn	Defluviitoga tunisiensis	79.7	GATCACCTCCTTTCT	CACCUCCUU	i
dto	Desulfobacula toluolica Tol2	55.1	GATCACCTCCTTTCA	CCUCCUUU	i
dtp	Dissulfurispira thermophila T55J	48.3	GATCACCTCCTTTCT	ACCUCCUUU	i
dtr	Candidatus Desulfovibrio trichonymphae Rs-N31 endosymbiont of Trichonympha agilis	44.9	GATCACCTCCTTTAA	CCUCCUU	i
dts	Delftia tsuruhatensis CM13	39.6	GATCACCTCCTTTCT	CCUCCUU	i
dtu	Dictyoglomus turgidum DSM 6724	64.4	GATCACCTCCTTTCT	ACCUCCUUU	i
dtx	Dyella thiooxydans ATSB10	45.2	GATCACCTCCTTTCG	CCUCCU	i
dug	Duganella sp. AF9R3	37.1	GATCACCTCCTTTCT	CCUCCUU	i
dun	Duncaniella sp. B8	1	GAACACCTCCTTTCT	mainly undetected	ii
dva	Dermabacter vaginalis AD1-86	57.7	GATCACCTCCTTTCT	CCUCCUUU	i
dvg	Desulfovibrio vulgaris RCH1	74.6	GATCACCTCCTTTAC	CCUCCUU	i
dvl	Desulfovibrio vulgaris DP4	69.7	GATCACCTCCTTTAC	CCUCCUU	i
dvm	Desulfovibrio vulgaris Miyazaki F	67.1	GATCACCTCCTTTAC	CCUCCUU	i
dvn	Defluviicoccus vanus Ben 114	41.8	GATCACCTCCTTTCA	UCCCUCCUUU	i
dvu	Desulfovibrio vulgaris Hildenborough	59.6	GATCACCTCCTTTAC	CCUCCUU	i
dwd	Desulfosarcina widdelii PP31	60.3	GATCACCTCCTTTCT	CCUCCUUU	i
dwu	Deinococcus wulumuqiensis NEB 479	29.2	GATCACCTCCTTTTA	CCUCCU	i
dye	Dyella sp. M7H15-1	36.1	GATCACCTCCTTTCG	ACCUCCUU	i
dys	Dysgonomonas sp. HDW5A	0.8	GAACACCTCCTTTCT	mainly undetected	ii
dzc	Dickeya zeae EC1	60.5	GATCACCTCCTTACC	CCUCCUU	i
dze	Dickeya chrysanthemi Ech1591	61.5	GATCACCTCCTTACC	CCUCCUU	i
eaa	Endosymbiont of Acanthamoeba sp. UWC8	19.4	GATTACCTCCTTTCA	ACCUCCUUU	i
eab	Escherichia coli ABU 83972	57.8	GATCACCTCCTTA	CCUCCUU	i
eac	Peptoclostridium acidaminophilum DSM 3953 (Eubacterium acidaminophilum DSM 3953)	78.7	GATCACCTCCTTTCT	CACCUCCUU	i
ead	Ensifer adhaerens OV14	45.3	GATCACCTCCTTTCT	CCUCCUUU	i
eae	Klebsiella aerogenes KCTC 2190 (Enterobacter aerogenes KCTC 2190)	62.6	GATCACCTCCTTACC	CCUCCUU	i
eah	Ensifer adhaerens Casida A	62.1	GATCACCTCCTTTCT	CCUCCUUU	i
eak	Ensifer alkalisoli YIC4027	58.9	GATCACCTCCTTTCT	CCUCCUUU	i
eal	Escherichia albertii KF1	47.1	GATCACCTCCTTACA	CCUCCUU	i
eam	Erwinia amylovora CFBP1430	48.9	GATCACCTCCTTACC	CCUCCUU	i
eame	Ewingella americana B6-1	56.3	GATCACCTCCTTACC	CCUCCUU	i
ean	Exiguobacterium antarcticum B7	77.6	GATCACCTCCTTTCT	CCUCCUUU	i
eao	Elizabethkingia anophelis NUHP1	0.8	GAACATCTCATTTTA	mainly undetected	iv
ear	Klebsiella aerogenes EA1509E (Enterobacter aerogenes EA1509E)	59	GATCACCTCCTTACC	CCUCCUU	i
eas	Enterobacter soli LF7a	61.6	GATCACCTCCTTACC	CCUCCUU	i
eat	Exiguobacterium sp. AT1b	86	GATCACCTCCTTTCT	CCUCCUUU	i
eau	Enterobacter asburiae L1	60.9	GATCACCTCCTTACC	CCUCCUU	i
eav	Enterococcus avium 352	83.8	GATCACCTCCTTTCT	CCUCCUUU	i
eay	Erwinia amylovora ATCC 49946	53.9	GATCACCTCCTTACC	CCUCCUU	i
eba	Aromatoleum aromaticum EbN1	54.4	GATCACCTCCTTTCA	CCUCCUU	i
ebc	Enterobacteriaceae bacterium ENNIH2	60.2	GATCACCTCCTTACC	CCUCCUU	i
ebd	Escherichia coli BL21-Gold(DE3)pLysS AG	58.4	GATCACCTCCTTA	CCUCCUU	i
ebe	Escherichia coli BL21(DE3)	56.4	GATCACCTCCTTA	CCUCCUU	i
ebf	Enterobacteriaceae bacterium FGI 57	61.6	GATCACCTCCTTACC	CCUCCUU	i
ebg	Enterobacter bugandensis 1367	61.1	GATCACCTCCTTACC	CCUCCUU	i
ebh	Endosymbiont of Bathymodiolus septemdierum isolate Myojin knoll	20.3	GATCACCTCCTTAAG	CCUCCUU	i
ebi	Erwinia billingiae Eb661	60.2	GATCACCTCCTTACC	CCUCCUU	i
[truncated: 4,458 more rows]
