# Supplementary material for: Unraveling the plasticity of translation initiation in prokaryotes: Beyond the invariant Shine-Dalgarno sequence
Source: PLoS One. 2024 Jan 11;19(1):e0289914. doi: 10.1371/journal.pone.0289914 (PMC10783764; doi:10.1371/journal.pone.0289914)
Supplement: S3 Table — The table includes information on the species identifiers in the KEGG database and their taxonomy annotations. (XLSX) [file pone.0289914.s003.xlsx]

## Sheet: Sheet1
Org_KeggID	Species	Kingdom	Phylum	Class	Order	Family	Genus
aaci	Acidipropionibacterium acidipropionici CGMCC 1.2230	Bacteria	Actinomycetota	Actinomycetia	Propionibacteriales	Propionibacteriaceae	Acidipropionibacterium
aae	Aquifex aeolicus VF5	Bacteria	Aquificota	Aquificae	Aquificales	Aquificaceae	Aquifex
aar	Acetohalobium arabaticum DSM 5501	Bacteria	Bacillota	Clostridia	Halanaerobiales	Halobacteroidaceae	Acetohalobium
aay	Altererythrobacter atlanticus 26DY36	Bacteria	Pseudomonadota	Alphaproteobacteria	Sphingomonadales	Erythrobacteraceae	Altererythrobacter
abac	Luteitalea pratensis DSM 100886	Bacteria	Acidobacteriota	Vicinamibacteria	-	Vicinamibacteraceae	Luteitalea
abai	Actinobacteria bacterium IMCC26256	Bacteria	Actinomycetota	Actinomycetia	-	-	-
abam	Candidatus Nanopelagicus limnes	Bacteria	Actinomycetota	Actinomycetia	Candidatus Nanopelagicales	Candidatus Nanopelagicaceae	Candidatus Nanopelagicus
aca	Acidobacterium capsulatum ATCC 51196	Bacteria	Acidobacteriota	Acidobacteriia	Acidobacteriales	Acidobacteriaceae	Acidobacterium
ace	Acidothermus cellulolyticus 11B	Bacteria	Actinomycetota	Actinomycetia	Acidothermales	Acidothermaceae	Acidothermus
acf	Aciduliprofundum sp. MAR08-339	Archaea	Candidatus Thermoplasmatota	-	-	-	Aciduliprofundum
acia	Acidilobus sp. 7A	Archaea	Thermoproteota	Thermoprotei	Acidilobales	Acidilobaceae	Acidilobus
acii	Acidiferrobacter sp. SPIII_3	Bacteria	Pseudomonadota	Gammaproteobacteria	Acidiferrobacterales	Acidiferrobacteraceae	Acidiferrobacter
acj	Aeropyrum camini SY1 = JCM 12091	Archaea	Thermoproteota	Thermoprotei	Desulfurococcales	Desulfurococcaceae	Aeropyrum
acl	Acholeplasma laidlawii PG-8A	Bacteria	Mycoplasmatota	Mollicutes	Acholeplasmatales	Acholeplasmataceae	Acholeplasma
acp	Anaeromyxobacter dehalogenans 2CP-1	Bacteria	Pseudomonadota	Deltaproteobacteria	Myxococcales	Anaeromyxobacteraceae	Anaeromyxobacter
acy	Anabaena cylindrica PCC 7122	Bacteria	Cyanobacteria	-	Nostocales	Nostocaceae	Anabaena
acz	Acidithiobacillus caldus ATCC 51756	Bacteria	Pseudomonadota	Acidithiobacillia	Acidithiobacillales	Acidithiobacillaceae	Acidithiobacillus
aeh	Alkalilimnicola ehrlichii MLHE-1	Bacteria	Pseudomonadota	Gammaproteobacteria	Chromatiales	Ectothiorhodospiraceae	Alkalilimnicola
afn	Acidaminococcus fermentans DSM 20731	Bacteria	Bacillota	Negativicutes	Acidaminococcales	Acidaminococcaceae	Acidaminococcus
afo	Acidimicrobium ferrooxidans DSM 10331	Bacteria	Actinomycetota	Acidimicrobiia	Acidimicrobiales	Acidimicrobiaceae	Acidimicrobium
afs	Actinoplanes friuliensis DSM 7358	Bacteria	Actinomycetota	Actinomycetia	Micromonosporales	Micromonosporaceae	Actinoplanes
afu	Archaeoglobus fulgidus DSM 4304 (VC-16)	Archaea	Euryarchaeota	Archaeoglobi	Archaeoglobales	Archaeoglobaceae	Archaeoglobus
agl	Akkermansia glycaniphila APytT	Bacteria	Verrucomicrobiota	Verrucomicrobiae	Verrucomicrobiales	Akkermansiaceae	Akkermansia
agw	Archaeon GW2011_AR10	Archaea	No-rank	No-rank	-	-	-
aha	Aeromonas hydrophila subsp. hydrophila ATCC 7966	Bacteria	Pseudomonadota	Gammaproteobacteria	Aeromonadales	Aeromonadaceae	Aeromonas
ahe	Arcanobacterium haemolyticum DSM 20595	Bacteria	Actinomycetota	Actinomycetia	Actinomycetales	Actinomycetaceae	Arcanobacterium
aho	Acidianus hospitalis W1	Archaea	Thermoproteota	Thermoprotei	Sulfolobales	Sulfolobaceae	Acidianus
amad	Alteromonas mediterranea UM4b (Alteromonas macleodii Ionian Sea UM4b)	Bacteria	Pseudomonadota	Gammaproteobacteria	Alteromonadales	Alteromonadaceae	Alteromonas
aman	Acidianus manzaensis YN-25	Archaea	Thermoproteota	Thermoprotei	Sulfolobales	Sulfolobaceae	Acidianus
amd	Amycolatopsis mediterranei U32	Bacteria	Actinomycetota	Actinomycetia	Pseudonocardiales	Pseudonocardiaceae	Amycolatopsis
aoa	Azoarcus olearius DQS4	Bacteria	Pseudomonadota	Betaproteobacteria	Rhodocyclales	Zoogloeaceae	Azoarcus
apb	Candidatus Puniceispirillum marinum IMCC1322	Bacteria	Pseudomonadota	Alphaproteobacteria	-	-	Candidatus Puniceispirillum
apm	Alpha proteobacterium HIMB5	Bacteria	Pseudomonadota	Alphaproteobacteria	Pelagibacterales	Pelagibacteraceae	-
app	Candidatus Accumulibacter phosphatis clade IIA UW-1	Bacteria	Pseudomonadota	Betaproteobacteria	-	-	Candidatus Accumulibacter
apr	Anaerococcus prevotii DSM 20548	Bacteria	Bacillota	Tissierellia	Tissierellales	Peptoniphilaceae	Anaerococcus
apv	Atopobium parvulum DSM 20469	Bacteria	Actinomycetota	Coriobacteriia	Coriobacteriales	Atopobiaceae	Lancefieldella
arg	Archaeon GW2011_AR20	Archaea	No-rank	No-rank	-	-	-
arp	Arthrospira platensis NIES-39	Bacteria	Cyanobacteria	-	Oscillatoriales	Microcoleaceae	Arthrospira
asc	Acidilobus saccharovorans 345-15	Archaea	Thermoproteota	Thermoprotei	Acidilobales	Acidilobaceae	Acidilobus
asul	Acidianus sulfidivorans JP7	Archaea	Thermoproteota	Thermoprotei	Sulfolobales	Sulfolobaceae	Acidianus
asx	Alkalitalea saponilacus SC/BZ-SP2	Bacteria	Bacteroidota	Bacteroidia	Marinilabiliales	Marinilabiliaceae	Alkalitalea
atm	Anaerolinea thermophila UNI-1	Bacteria	Chloroflexota	Anaerolineae	Anaerolineales	Anaerolineaceae	Anaerolinea
bana	Candidatus Bipolaricaulis anaerobius BARAN1 MAG	Bacteria	Candidatus Bipolaricaulota	-	-	-	Candidatus Bipolaricaulis
bba	Bdellovibrio bacteriovorus HD100	Bacteria	Pseudomonadota	Oligoflexia	Bdellovibrionales	Bdellovibrionaceae	Bdellovibrio
bbau	Bacteroidetes bacterium UKL13-3	Bacteria	Bacteroidota	-	-	-	-
bbg	Blattabacterium sp. BGIGA; endosymbiont of Blaberus giganteus (Central American giant cockroach)	Bacteria	Bacteroidota	Flavobacteriia	Flavobacteriales	Blattabacteriaceae	Blattabacterium
bbgw	Berkelbacteria bacterium GW2011_GWE1_39_12	Bacteria	Candidatus Berkelbacteria	-	-	-	-
bbl	Blattabacterium sp. Bge; endosymbiont of Blattella germanica (German cockroach)	Bacteria	Bacteroidota	Flavobacteriia	Flavobacteriales	Blattabacteriaceae	Blattabacterium
bbp	Bifidobacterium bifidum PRL2010	Bacteria	Actinomycetota	Actinomycetia	Bifidobacteriales	Bifidobacteriaceae	Bifidobacterium
bbq	Blattabacterium sp. Tarazona; endosymbiont of Blatta orientalis (oriental cockroach)	Bacteria	Bacteroidota	Flavobacteriia	Flavobacteriales	Blattabacteriaceae	Blattabacterium
bbu	Borreliella burgdorferi B31 (Borrelia burgdorferi B31)	Bacteria	Spirochaetota	Spirochaetia	Spirochaetales	Borreliaceae	Borreliella
bcac	Bacteroides caccae ATCC 43185	Bacteria	Bacteroidota	Bacteroidia	Bacteroidales	Bacteroidaceae	Bacteroides
bci	Baumannia cicadellinicola Hc; endosymbiont of Homalodisca coagulata (glassy-winged sharpshooter)	Bacteria	Pseudomonadota	Gammaproteobacteria	-	-	-
bcp	Blattabacterium sp. Cpu; endosymbiont of Cryptocercus punctulatus (brown-hooded cockroach)	Bacteria	Bacteroidota	Flavobacteriia	Flavobacteriales	Blattabacteriaceae	Blattabacterium
beb	Betaproteobacteria bacterium UKL13-2	Bacteria	Pseudomonadota	Betaproteobacteria	-	-	-
beba	Betaproteobacteria bacterium GR16-43	Bacteria	Pseudomonadota	Betaproteobacteria	-	-	-
bfa	Brachybacterium faecium DSM 4810	Bacteria	Actinomycetota	Actinomycetia	Micrococcales	Dermabacteraceae	Brachybacterium
bhd	Brachyspira hyodysenteriae ATCC 27164	Bacteria	Spirochaetota	Spirochaetia	Brachyspirales	Brachyspiraceae	Brachyspira
bhl	Bacteroides helcogenes P 36-108	Bacteria	Bacteroidota	Bacteroidia	Bacteroidales	Bacteroidaceae	Bacteroides
blck	Blattabacterium sp. CKYod; endosymbiont of Cryptocercus kyebangensis (roach)	Bacteria	Bacteroidota	Flavobacteriia	Flavobacteriales	Blattabacteriaceae	Blattabacterium
blp	Blattabacterium cuenoti BPAA; endosymbiont of Panesthia angustipennis	Bacteria	Bacteroidota	Flavobacteriia	Flavobacteriales	Blattabacteriaceae	Blattabacterium
blu	Blattabacterium sp. BNCIN; endosymbiont of Nauphoeta cinerea (gray cockroach)	Bacteria	Bacteroidota	Flavobacteriia	Flavobacteriales	Blattabacteriaceae	Blattabacterium
bmm	Blattabacterium sp. MADAR; endosymbiont of Mastotermes darwiniensis (giant northern termite)	Bacteria	Bacteroidota	Flavobacteriia	Flavobacteriales	Blattabacteriaceae	Blattabacterium
bmx	Halobacteriovorax marinus SJ (Bacteriovorax marinus)	Bacteria	Pseudomonadota	Oligoflexia	Bacteriovoracales	Halobacteriovoraceae	Halobacteriovorax
bpdz	Bordetella pseudohinzii HI4681	Bacteria	Pseudomonadota	Betaproteobacteria	Burkholderiales	Alcaligenaceae	Bordetella
bpi	Blattabacterium sp. BPLAN; endosymbiont of Periplaneta americana (American cockroach)	Bacteria	Bacteroidota	Flavobacteriia	Flavobacteriales	Blattabacteriaceae	Blattabacterium
bprc	Beta proteobacterium CB	Bacteria	Pseudomonadota	Betaproteobacteria	-	-	-
bsd	Blastococcus saxobsidens DD2	Bacteria	Actinomycetota	Actinomycetia	Geodermatophilales	Geodermatophilaceae	Blastococcus
bsed	Bradymonas sediminis FA350	Bacteria	Pseudomonadota	Deltaproteobacteria	Bradymonadales	Bradymonadaceae	Bradymonas
bsu	Bacillus subtilis subsp. subtilis 168	Bacteria	Bacillota	Bacilli	Bacillales	Bacillaceae	Bacillus
caa	Coraliomargarita akajimensis DSM 45221	Bacteria	Verrucomicrobiota	Opitutae	Puniceicoccales	Puniceicoccaceae	Coraliomargarita
caby	Caldithrix abyssi DSM 13497	Bacteria	Calditrichaeota	Calditrichae	Calditrichales	Calditrichaceae	Caldithrix
caci	Candidatus Cloacimonas acidaminovorans Evry	Bacteria	Candidatus Cloacimonetes	-	-	-	Candidatus Cloacimonas
cai	Catenulispora acidiphila DSM 44928	Bacteria	Actinomycetota	Actinomycetia	Catenulisporales	Catenulisporaceae	Catenulispora
can	Cyanobacterium aponinum PCC 10605	Bacteria	Cyanobacteria	-	Chroococcales	Geminocystaceae	Cyanobacterium
cap	Caldilinea aerophila DSM 14535 = NBRC 104270	Bacteria	Chloroflexota	Caldilineae	Caldilineales	Caldilineaceae	Caldilinea
caq	Candidatus Paracaedimonas acanthamoebae 30173	Bacteria	Pseudomonadota	Alphaproteobacteria	Holosporales	Caedimonadaceae	Candidatus Paracaedimonas
carh	Chryseobacterium arthrosphaerae FDAARGOS_519	Bacteria	Bacteroidota	Flavobacteriia	Flavobacteriales	Weeksellaceae	Chryseobacterium
cau	Chloroflexus aurantiacus J-10-fl	Bacteria	Chloroflexota	Chloroflexia	Chloroflexales	Chloroflexaceae	Chloroflexus
cbo	Clostridium botulinum A ATCC 3502	Bacteria	Bacillota	Clostridia	Eubacteriales	Clostridiaceae	Clostridium
cbu	Coxiella burnetii RSA 493	Bacteria	Pseudomonadota	Gammaproteobacteria	Legionellales	Coxiellaceae	Coxiella
ccr	Caulobacter vibrioides CB15 (Caulobacter crescentus CB15)	Bacteria	Pseudomonadota	Alphaproteobacteria	Caulobacterales	Caulobacteraceae	Caulobacter
ccu	Cryptobacterium curtum DSM 15641	Bacteria	Actinomycetota	Coriobacteriia	Eggerthellales	Eggerthellaceae	Cryptobacterium
ccz	Chthonomonas calidirosea T49	Bacteria	Armatimonadota	Chthonomonadetes	Chthonomonadales	Chthonomonadaceae	Chthonomonas
cdiv	Cuniculiplasma divulgatum PM4 (=JCM 30641;=VKM B-2940)	Archaea	Candidatus Thermoplasmatota	Thermoplasmata	Thermoplasmatales	Cuniculiplasmataceae	Cuniculiplasma
cgn	Chryseobacterium gallinarum DSM 27622	Bacteria	Bacteroidota	Flavobacteriia	Flavobacteriales	Weeksellaceae	Chryseobacterium
che	Cardinium sp. cEper1 (Cardinium hertigii cEper1); endosymbiont of Encarsia pergandiella	Bacteria	Bacteroidota	Cytophagia	Cytophagales	Amoebophilaceae	Candidatus Cardinium
cher	Candidatus Cardinium hertigii cHgTN10; endosymbiont of Heterodera glycines (soybean cyst nematode)	Bacteria	Bacteroidota	Cytophagia	Cytophagales	Amoebophilaceae	Candidatus Cardinium
chh	Chryseobacterium glaciei IHBB 10212	Bacteria	Bacteroidota	Flavobacteriia	Flavobacteriales	Weeksellaceae	Chryseobacterium
chrs	Chryseobacterium sp. 3008163	Bacteria	Bacteroidota	Flavobacteriia	Flavobacteriales	Weeksellaceae	Chryseobacterium
chry	Chryseobacterium sp. T16E-39	Bacteria	Bacteroidota	Flavobacteriia	Flavobacteriales	Weeksellaceae	Chryseobacterium
chrz	Chryseobacterium sp. 6424	Bacteria	Bacteroidota	Flavobacteriia	Flavobacteriales	Weeksellaceae	Chryseobacterium
chz	Chryseobacterium sp. StRB126	Bacteria	Bacteroidota	Flavobacteriia	Flavobacteriales	Weeksellaceae	Chryseobacterium
cih	Chryseobacterium sp. IHB B 17019	Bacteria	Bacteroidota	Flavobacteriia	Flavobacteriales	Weeksellaceae	Chryseobacterium
cio	Chryseobacterium indologenes FDAARGOS_337	Bacteria	Bacteroidota	Flavobacteriia	Flavobacteriales	Weeksellaceae	Chryseobacterium
cja	Cellvibrio japonicus Ueda107	Bacteria	Pseudomonadota	Gammaproteobacteria	Cellvibrionales	Cellvibrionaceae	Cellvibrio
cma	Caldivirga maquilingensis IC-167	Archaea	Thermoproteota	Thermoprotei	Thermoproteales	Thermoproteaceae	Caldivirga
cmu	Chlamydia muridarum Nigg (Chlamydia trachomatis MoPn)	Bacteria	Chlamydiota	Chlamydiia	Chlamydiales	Chlamydiaceae	Chlamydia
cni	Calditerrivibrio nitroreducens DSM 19672	Bacteria	Deferribacterota	Deferribacteres	Deferribacterales	Deferribacteraceae	Calditerrivibrio
cnr	Cloacibacterium normanense NRS-1	Bacteria	Bacteroidota	Flavobacteriia	Flavobacteriales	Weeksellaceae	Cloacibacterium
cpi	Chitinophaga pinensis DSM 2588	Bacteria	Bacteroidota	Chitinophagia	Chitinophagales	Chitinophagaceae	Chitinophaga
cpip	Chryseobacterium piperi ATCC BAA-1782	Bacteria	Bacteroidota	Flavobacteriia	Flavobacteriales	Weeksellaceae	Chryseobacterium
cpo	Coprothermobacter proteolyticus DSM 5265	Bacteria	Coprothermobacterota	Coprothermobacteria	Coprothermobacterales	Coprothermobacteraceae	Coprothermobacter
cprv	Candidatus Cyclonatronum proteinivorum Omega	Bacteria	Balneolota	-	-	-	Candidatus Cyclonatronum
crc	Candidatus Carsonella ruddii CS; endosymbiont of Ctenarytaina spatulata	Bacteria	Pseudomonadota	Gammaproteobacteria	Oceanospirillales	Halomonadaceae	Candidatus Carsonella
csu	Candidatus Caldiarchaeum subterraneum	Archaea	Thaumarchaeota	-	-	-	Candidatus Caldiarchaeum
csy	Cenarchaeum symbiosum A	Archaea	Thaumarchaeota	-	Cenarchaeales	Cenarchaeaceae	Cenarchaeum
ctak	Chryseobacterium taklimakanense NCTC13490	Bacteria	Bacteroidota	Flavobacteriia	Flavobacteriales	Weeksellaceae	Planobacterium
cte	Chlorobaculum tepidum TLS (Chlorobium tepidum TLS)	Bacteria	Chlorobiota	Chlorobia	Chlorobiales	Chlorobiaceae	Chlorobaculum
cthe	Chroococcidiopsis thermalis PCC 7203	Bacteria	Cyanobacteria	-	Chroococcidiopsidales	Chroococcidiopsidaceae	Chroococcidiopsis
cthi	Caldimicrobium thiodismutans TF1	Bacteria	Thermodesulfobacteriota	Thermodesulfobacteria	Thermodesulfobacteriales	Thermodesulfobacteriaceae	Caldimicrobium
ctm	Chloracidobacterium thermophilum B	Bacteria	Acidobacteriota	Blastocatellia	-	-	Chloracidobacterium
cwo	Conexibacter woesei DSM 14684	Bacteria	Actinomycetota	Thermoleophilia	Solirubrobacterales	Conexibacteraceae	Conexibacter
dak	Desulfurivibrio alkaliphilus AHT 2	Bacteria	Pseudomonadota	Deltaproteobacteria	Desulfobacterales	Desulfobulbaceae	Desulfurivibrio
dao	Desulfobacca acetoxidans DSM 11109	Bacteria	Pseudomonadota	Deltaproteobacteria	Syntrophobacterales	Syntrophaceae	Desulfobacca
dav	Desulfurella acetivorans A63	Bacteria	Pseudomonadota	Deltaproteobacteria	Desulfurellales	Desulfurellaceae	Desulfurella
dbr	Desulfarculus baarsii DSM 2075	Bacteria	Pseudomonadota	Deltaproteobacteria	Desulfarculales	Desulfarculaceae	Desulfarculus
det	Dehalococcoides mccartyi 195 (Dehalococcoides ethenogenes 195)	Bacteria	Chloroflexota	Dehalococcoidia	Dehalococcoidales	Dehalococcoidaceae	Dehalococcoides
dew	Dehalogenimonas sp. WBC-2	Bacteria	Chloroflexota	Dehalococcoidia	-	-	Dehalogenimonas
dfo	Dehalogenimonas formicexedens NSZ-14	Bacteria	Chloroflexota	Dehalococcoidia	-	-	Dehalogenimonas
din	Desulfurispirillum indicum S5	Bacteria	Chrysiogenota	Chrysiogenetes	Chrysiogenales	Chrysiogenaceae	Desulfurispirillum
dly	Dehalogenimonas lykanthroporepellens BL-DC-9	Bacteria	Chloroflexota	Dehalococcoidia	-	-	Dehalogenimonas
dno	Dichelobacter nodosus VCS1703A	Bacteria	Pseudomonadota	Gammaproteobacteria	Cardiobacteriales	Cardiobacteriaceae	Dichelobacter
dpb	Candidatus Babela massiliensis BABL1 (delta proteobacterium BABL1)	Bacteria	No-rank	Candidatus Babeliae	Candidatus Babeliales	Candidatus Babeliaceae	Candidatus Babela
dpn	Dialister pneumosintes F0677	Bacteria	Bacillota	Negativicutes	Veillonellales	Veillonellaceae	Dialister
dra	Deinococcus radiodurans R1	Bacteria	Deinococcota	Deinococci	Deinococcales	Deinococcaceae	Deinococcus
dte	Desulfurobacterium thermolithotrophum DSM 11699	Bacteria	Aquificota	Aquificae	Desulfurobacteriales	Desulfurobacteriaceae	Desulfurobacterium
dtn	Defluviitoga tunisiensis	Bacteria	Thermotogota	Thermotogae	Petrotogales	Petrotogaceae	Defluviitoga
dtu	Dictyoglomus turgidum DSM 6724	Bacteria	Dictyoglomota	Dictyoglomia	Dictyoglomales	Dictyoglomaceae	Dictyoglomus
dvu	Desulfovibrio vulgaris Hildenborough	Bacteria	Pseudomonadota	Deltaproteobacteria	Desulfovibrionales	Desulfovibrionaceae	Desulfovibrio
eao	Elizabethkingia anophelis NUHP1	Bacteria	Bacteroidota	Flavobacteriia	Flavobacteriales	Weeksellaceae	Elizabethkingia
ebh	Endosymbiont of Bathymodiolus septemdierum isolate Myojin knoll	Bacteria	Pseudomonadota	Gammaproteobacteria	-	-	-
eco	Escherichia coli K-12 MG1655	Bacteria	Pseudomonadota	Gammaproteobacteria	Enterobacterales	Enterobacteriaceae	Escherichia
efa	Enterococcus faecalis V583	Bacteria	Bacillota	Bacilli	Lactobacillales	Enterococcaceae	Enterococcus
egm	Elizabethkingia bruuniana G0146	Bacteria	Bacteroidota	Flavobacteriia	Flavobacteriales	Weeksellaceae	Elizabethkingia
ego	Elizabethkingia ursingii G4123	Bacteria	Bacteroidota	Flavobacteriia	Flavobacteriales	Weeksellaceae	Elizabethkingia
elb	Elizabethkingia miricola BM10 (Elizabethkingia sp. BM10)	Bacteria	Bacteroidota	Flavobacteriia	Flavobacteriales	Weeksellaceae	Elizabethkingia
elv	Candidatus Walczuchella monophlebidarum; endosymbiont of Llaveia axin axin	Bacteria	Bacteroidota	Flavobacteriia	Flavobacteriales	-	Candidatus Walczuchella
emg	Elizabethkingia meningoseptica G4076	Bacteria	Bacteroidota	Flavobacteriia	Flavobacteriales	Weeksellaceae	Elizabethkingia
emi	Elusimicrobium minutum Pei191	Bacteria	Elusimicrobiota	Elusimicrobia	Elusimicrobiales	Elusimicrobiaceae	Elusimicrobium
enm	Endosymbiont of unidentified scaly snail isolate Monju	Bacteria	Pseudomonadota	Gammaproteobacteria	-	-	-
epo	Endomicrobium proavitum Rsa215 (Candidatus Endomicrobium sp. Rsa215)	Bacteria	Elusimicrobiota	Endomicrobia	Endomicrobiales	Endomicrobiaceae	Endomicrobium
erh	Erysipelothrix rhusiopathiae Fujisawa	Bacteria	Bacillota	Erysipelotrichia	Erysipelotrichales	Erysipelotrichaceae	Erysipelothrix
fac	Ferroplasma acidarmanus fer1	Archaea	Candidatus Thermoplasmatota	Thermoplasmata	Thermoplasmatales	Ferroplasmaceae	Ferroplasma
fae	Fibrella aestuarina BUZ 2	Bacteria	Bacteroidota	Cytophagia	Cytophagales	Cytophagaceae	Fibrella
fal	Frankia alni ACN14a; endosymbiont of Alnus viridis	Bacteria	Actinomycetota	Actinomycetia	Frankiales	Frankiaceae	Frankia
fam	Ferriphaselus amnicola OYT1	Bacteria	Pseudomonadota	Betaproteobacteria	Nitrosomonadales	Gallionellaceae	Ferriphaselus
fba	Flavobacteriaceae bacterium 3519-10	Bacteria	Bacteroidota	Flavobacteriia	Flavobacteriales	Flavobacteriaceae	-
fbu	Flavobacteriaceae bacterium UJ101	Bacteria	Bacteroidota	Flavobacteriia	Flavobacteriales	Flavobacteriaceae	-
ffo	Fervidicoccus fontis Kam940	Archaea	Thermoproteota	Thermoprotei	Fervidicoccales	Fervidicoccaceae	Fervidicoccus
fgi	Fimbriimonas ginsengisoli Gsoil 348	Bacteria	Armatimonadota	Fimbriimonadia	Fimbriimonadales	Fimbriimonadaceae	Fimbriimonas
fib	Fibrella sp. ES10-3-2-2	Bacteria	Bacteroidota	Cytophagia	Cytophagales	Cytophagaceae	Fibrella
fjo	Flavobacterium johnsoniae UW101	Bacteria	Bacteroidota	Flavobacteriia	Flavobacteriales	Flavobacteriaceae	Flavobacterium
flu	Candidatus Fluviicola riflensis RIFCSPHIGHO2_02_FULL_43_260	Bacteria	Bacteroidota	Flavobacteriia	Flavobacteriales	Crocinitomicaceae	Fluviicola
fno	Fervidobacterium nodosum Rt17-B1	Bacteria	Thermotogota	Thermotogae	Thermotogales	Fervidobacteriaceae	Fervidobacterium
fnu	Fusobacterium nucleatum subsp. nucleatum ATCC 25586	Bacteria	Fusobacteriota	Fusobacteriia	Fusobacteriales	Fusobacteriaceae	Fusobacterium
fpp	Frischella perrara PEB0191	Bacteria	Pseudomonadota	Gammaproteobacteria	Orbales	Orbaceae	Frischella
fsc	Fibrobacter succinogenes subsp. succinogenes S85	Bacteria	Fibrobacterota	Fibrobacteria	Fibrobacterales	Fibrobacteraceae	Fibrobacter
fso	Candidatus Fokinia solitaria Rio ETE_ALG 3VII; endosymbiont of Paramecium sp. Rio ETE_ALG 3VII	Bacteria	Pseudomonadota	Alphaproteobacteria	Rickettsiales	Candidatus Midichloriaceae	Candidatus Fokinia
fte	Fluviicola taffensis DSM 16823	Bacteria	Bacteroidota	Flavobacteriia	Flavobacteriales	Crocinitomicaceae	Fluviicola
fty	Francisella tularensis subsp. novicida DPG 3A-IS (Francisella tularensis subsp. tularensis WY96)	Bacteria	Pseudomonadota	Gammaproteobacteria	Thiotrichales	Francisellaceae	Francisella
gau	Gemmatimonas aurantiaca T-27	Bacteria	Gemmatimonadota	Gemmatimonadetes	Gemmatimonadales	Gemmatimonadaceae	Gemmatimonas
gbi	Immundisolibacter cernigliae TR3.2 (Gammaproteobacteria bacterium TR3.2)	Bacteria	Pseudomonadota	Gammaproteobacteria	Immundisolibacterales	Immundisolibacteraceae	Immundisolibacter
gpb	Gamma proteobacterium HdN1	Bacteria	Pseudomonadota	Gammaproteobacteria	-	-	-
gsu	Geobacter sulfurreducens PCA	Bacteria	Pseudomonadota	Deltaproteobacteria	Desulfuromonadales	Geobacteraceae	Geobacter
gvi	Gloeobacter violaceus PCC 7421	Bacteria	Cyanobacteria	Gloeobacteria	Gloeobacterales	Gloeobacteraceae	Gloeobacter
hae	Halohasta litchfieldiae True-ADL	Archaea	Euryarchaeota	Halobacteria	Haloferacales	Halorubraceae	Halohasta
hal	Halobacterium salinarum NRC-1 (Halobacterium sp. NRC-1)	Archaea	Euryarchaeota	Halobacteria	Halobacteriales	Halobacteriaceae	Halobacterium
hau	Herpetosiphon aurantiacus DSM 785	Bacteria	Chloroflexota	Chloroflexia	Herpetosiphonales	Herpetosiphonaceae	Herpetosiphon
hcc	Candidatus Hodgkinia cicadicola TETUND1	Bacteria	Pseudomonadota	Alphaproteobacteria	Rhizobiales	-	Candidatus Hodgkinia
hda	Haloterrigena daqingensis JX313	Archaea	Euryarchaeota	Halobacteria	Natrialbales	Natrialbaceae	Haloterrigena
hhsr	Haloarchaeon HSR6	Archaea	Euryarchaeota	Halobacteria	Halobacteriales	Halobacteriaceae	Halodesulfurarchaeum
hhy	Haliscomenobacter hydrossis DSM 1100	Bacteria	Bacteroidota	Saprospiria	Saprospirales	Haliscomenobacteraceae	Haliscomenobacter
hin	Haemophilus influenzae Rd KW20 (serotype d)	Bacteria	Pseudomonadota	Gammaproteobacteria	Pasteurellales	Pasteurellaceae	Haemophilus
hje	Halalkalicoccus jeotgali B3	Archaea	Euryarchaeota	Halobacteria	Halobacteriales	Halobacteriaceae	Halalkalicoccus
hpy	Helicobacter pylori 26695	Bacteria	Pseudomonadota	Epsilonproteobacteria	Campylobacterales	Helicobacteraceae	Helicobacter
htl	Hydrogenophilus thermoluteolus TH-1	Bacteria	Pseudomonadota	Hydrogenophilalia	Hydrogenophilales	Hydrogenophilaceae	Hydrogenophilus
ial	Ignavibacterium album JCM 16511	Bacteria	Ignavibacteriota	Ignavibacteria	Ignavibacteriales	Ignavibacteriaceae	Ignavibacterium
iho	Ignicoccus hospitalis KIN4/I	Archaea	Thermoproteota	Thermoprotei	Desulfurococcales	Desulfurococcaceae	Ignicoccus
iis	Ignicoccus islandicus DSM 13165	Archaea	Thermoproteota	Thermoprotei	Desulfurococcales	Desulfurococcaceae	Ignicoccus
ise	Ichthyobacterium seriolicida JBKA-6	Bacteria	Bacteroidota	Flavobacteriia	Flavobacteriales	Ichthyobacteriaceae	Ichthyobacterium
kbl	Candidatus Kinetoplastibacterium blastocrithidii; endosymbiont of Strigomonas culicis	Bacteria	Pseudomonadota	Betaproteobacteria	-	-	Candidatus Kinetoplastibacterium
kcr	Candidatus Korarchaeum cryptofilum OPF8	Archaea	Candidatus Korarchaeota	-	-	-	Candidatus Korarchaeum
kct	Candidatus Kinetoplastibacterium crithidii TCC036E; endosymbiont of Angomonas deanei	Bacteria	Pseudomonadota	Betaproteobacteria	-	-	Candidatus Kinetoplastibacterium
kde	Candidatus Kinetoplastibacterium desouzaii TCC079E; endosymbiont of Angomonas desouzai	Bacteria	Pseudomonadota	Betaproteobacteria	-	-	Candidatus Kinetoplastibacterium
kga	Candidatus Kinetoplastibacterium galatii TCC219; endosymbiont of Strigomonas galati	Bacteria	Pseudomonadota	Betaproteobacteria	-	-	Candidatus Kinetoplastibacterium
kol	Kosmotoga olearia TBF 19.5.1	Bacteria	Thermotogota	Thermotogae	Kosmotogales	Kosmotogaceae	Kosmotoga
kon	Candidatus Kinetoplastibacterium oncopeltii TCC290E; endosymbiont of Strigomonas oncopelti	Bacteria	Pseudomonadota	Betaproteobacteria	-	-	Candidatus Kinetoplastibacterium
kra	Kineococcus radiotolerans SRS30216 = ATCC BAA-149	Bacteria	Actinomycetota	Actinomycetia	Kineosporiales	Kineosporiaceae	Kineococcus
kso	Candidatus Kinetoplastibacterium sorsogonicusi MF-08; endosymbiont of Kentomonas sorsogonicus (Trypanosomatidae)	Bacteria	Pseudomonadota	Betaproteobacteria	-	-	Candidatus Kinetoplastibacterium
kst	Candidatus Kuenenia stuttgartiensis kuenenia_mbr1_ru-nijmegen	Bacteria	Planctomycetota	Candidatus Brocadiae	Candidatus Brocadiales	Candidatus Brocadiaceae	Candidatus Kuenenia
kvl	Ketogulonicigenium vulgare WSH-001	Bacteria	Pseudomonadota	Alphaproteobacteria	Rhodobacterales	Rhodobacteraceae	Ketogulonicigenium
lil	Leptospira interrogans serovar Lai 56601	Bacteria	Spirochaetota	Spirochaetia	Leptospirales	Leptospiraceae	Leptospira
lpil	Limnochorda pilosa HC45	Bacteria	Bacillota	Limnochordia	Limnochordales	Limnochordaceae	Limnochorda
mac	Methanosarcina acetivorans C2A	Archaea	Euryarchaeota	Methanomicrobia	Methanosarcinales	Methanosarcinaceae	Methanosarcina
mae	Methanococcus aeolicus Nankai-3	Archaea	Euryarchaeota	Methanococci	Methanococcales	Methanococcaceae	Methanococcus
maes	Mariprofundus aestuarium CP-5	Bacteria	Pseudomonadota	Zetaproteobacteria	Mariprofundales	Mariprofundaceae	Mariprofundus
mah	Methylotuvimicrobium alcaliphilum 20Z	Bacteria	Pseudomonadota	Gammaproteobacteria	Methylococcales	Methylococcaceae	Methylomicrobium
mai	Micavibrio aeruginosavorus ARL-13	Bacteria	Pseudomonadota	Alphaproteobacteria	-	-	Micavibrio
marb	Maribacter cobaltidurans B1	Bacteria	Bacteroidota	Flavobacteriia	Flavobacteriales	Flavobacteriaceae	Maribacter
marc	Methanogenic archaeon ISO4-H5	Archaea	Candidatus Thermoplasmatota	Thermoplasmata	-	-	-
max	Candidatus Methanomethylophilus alvus Mx1201	Archaea	Candidatus Thermoplasmatota	Thermoplasmata	Methanomassiliicoccales	Candidatus Methanomethylophilaceae	Candidatus Methanomethylophilus
mbb	Mycobacterium tuberculosis variant bovis BCG Pasteur 1173P2 (Mycobacterium bovis BCG Pasteur 1173P2)	Bacteria	Actinomycetota	Actinomycetia	Corynebacteriales	Mycobacteriaceae	Mycobacterium
mbf	Candidatus Melainabacteria bacterium MEL.A1	Bacteria	Candidatus Melainabacteria	-	-	-	-
mbg	Methanoculleus bourgensis MS2	Archaea	Euryarchaeota	Methanomicrobia	Methanomicrobiales	Methanomicrobiaceae	Methanoculleus
mbj	Candidatus Izimaplasma sp. HR1	Bacteria	Mycoplasmatota	-	-	-	Candidatus Izimaplasma
mcn	Metallosphaera cuprina Ar-4	Archaea	Thermoproteota	Thermoprotei	Sulfolobales	Sulfolobaceae	Metallosphaera
mcub	Methanobacterium congolense isolate Buetzberg	Archaea	Euryarchaeota	Methanobacteria	Methanobacteriales	Methanobacteriaceae	Methanobacterium
mez	Methanocella conradii HZ254	Archaea	Euryarchaeota	Methanomicrobia	Methanocellales	Methanocellaceae	Methanocella
mfl	Mesoplasma florum L1	Bacteria	Mycoplasmatota	Mollicutes	Entomoplasmatales	Entomoplasmataceae	Mesoplasma
mgm	Magnetococcus marinus MC-1	Bacteria	Pseudomonadota	Alphaproteobacteria	Magnetococcales	Magnetococcaceae	Magnetococcus
mha	Mycoplasma haemofelis Langford 1	Bacteria	Mycoplasmatota	Mollicutes	Mycoplasmatales	Mycoplasmataceae	Mycoplasma
mhb	Candidatus Mycoplasma haemominutum 'Birmingham 1'	Bacteria	Mycoplasmatota	Mollicutes	Mycoplasmatales	Mycoplasmataceae	Mycoplasma
mhe	Mycoplasma haemocanis Illinois	Bacteria	Mycoplasmatota	Mollicutes	Mycoplasmatales	Mycoplasmataceae	Mycoplasma
mhk	Metallosphaera hakonensis JCM 8857 = DSM 7519 HO1-1	Archaea	Thermoproteota	Thermoprotei	Sulfolobales	Sulfolobaceae	Metallosphaera
mhl	Candidatus Mycoplasma haemolamae Purdue	Bacteria	Mycoplasmatota	Mollicutes	Mycoplasmatales	Mycoplasmataceae	Mycoplasma
mib	Candidatus Beckwithbacteria bacterium GW2011_GWC1_49_16	Bacteria	Candidatus Beckwithbacteria	-	-	-	-
mif	Methanocaldococcus infernus ME	Archaea	Euryarchaeota	Methanococci	Methanococcales	Methanocaldococcaceae	Methanocaldococcus
min	Methylacidiphilum infernorum V4	Bacteria	Verrucomicrobiota	Methylacidiphilae	Methylacidiphilales	Methylacidiphilaceae	Methylacidiphilum
mka	Methanopyrus kandleri AV19	Archaea	Euryarchaeota	Methanopyri	Methanopyrales	Methanopyraceae	Methanopyrus
mov	Mycoplasma ovis Michigan	Bacteria	Mycoplasmatota	Mollicutes	Mycoplasmatales	Mycoplasmataceae	Mycoplasma
mox	Candidatus Methylomirabilis oxyfera	Bacteria	candidate division NC10	-	-	-	Candidatus Methylomirabilis
mpn	Mycoplasma pneumoniae M129	Bacteria	Mycoplasmatota	Mollicutes	Mycoplasmatales	Mycoplasmataceae	Mycoplasma
mpv	Mycoplasma parvum Indiana	Bacteria	Mycoplasmatota	Mollicutes	Mycoplasmatales	Mycoplasmataceae	Mycoplasma
mse	Metallosphaera sedula DSM 5348	Archaea	Thermoproteota	Thermoprotei	Sulfolobales	Sulfolobaceae	Metallosphaera
mss	Mycoplasma suis Illinois	Bacteria	Mycoplasmatota	Mollicutes	Mycoplasmatales	Mycoplasmataceae	Mycoplasma
mta	Moorella thermoacetica ATCC 39073	Bacteria	Bacillota	Clostridia	Thermoanaerobacterales	Thermoanaerobacteraceae	Moorella
mwe	Mycoplasma wenyonii Massachusetts	Bacteria	Mycoplasmatota	Mollicutes	Mycoplasmatales	Mycoplasmataceae	Mycoplasma
naa	Candidatus Nanopusillus acidilobi	Archaea	Nanoarchaeota	-	Nanoarchaeales	Nanopusillaceae	Candidatus Nanopusillus
nac	Nanohaloarchaea archaeon SG9	Archaea	Euryarchaeota	Nanohaloarchaea	-	-	-
nal	Nocardiopsis alba ATCC BAA-2165	Bacteria	Actinomycetota	Actinomycetia	Streptosporangiales	Nocardiopsaceae	Nocardiopsis
nam	Nautilia profundicola AmH	Bacteria	Pseudomonadota	Epsilonproteobacteria	Nautiliales	Nautiliaceae	Nautilia
nbv	Candidatus Nitrosopelagicus brevis CN25	Archaea	Thaumarchaeota	-	-	-	Candidatus Nitrosopelagicus
nct	Candidatus Nitrosomarinus catalina SPOT01	Archaea	Thaumarchaeota	-	Nitrosopumilales	Nitrosopumilaceae	Candidatus Nitrosomarinus
ncv	Candidatus Nitrosocaldus cavascurensis SCU2	Archaea	Thaumarchaeota	Nitrososphaeria	Candidatus Nitrosocaldales	Candidatus Nitrosocaldaceae	Candidatus Nitrosocaldus
ndl	Candidatus Nasuia deltocephalinicola NAS-ALF	Bacteria	Pseudomonadota	Betaproteobacteria	-	-	Candidatus Nasuia
ndv	Candidatus Nitrosotalea devanaterra	Archaea	Thaumarchaeota	-	-	-	Candidatus Nitrosotalea
nge	Natronobacterium gregoryi SP2	Archaea	Euryarchaeota	Halobacteria	Natrialbales	Natrialbaceae	Natronobacterium
ngo	Neisseria gonorrhoeae FA 1090	Bacteria	Pseudomonadota	Betaproteobacteria	Neisseriales	Neisseriaceae	Neisseria
nmg	Natrialba magadii ATCC 43099	Archaea	Euryarchaeota	Halobacteria	Natrialbales	Natrialbaceae	Natrialba
nml	Nakamurella multipartita DSM 44233	Bacteria	Actinomycetota	Actinomycetia	Nakamurellales	Nakamurellaceae	Nakamurella
nth	Natranaerobius thermophilus JW/NM-WN-LF	Bacteria	Bacillota	Clostridia	Natranaerobiales	Natranaerobiaceae	Natranaerobius
nvn	Nitrososphaera viennensis EN76	Archaea	Thaumarchaeota	Nitrososphaeria	Nitrososphaerales	Nitrososphaeraceae	Nitrososphaera
obg	Lacunisphaera limnophila IG16b	Bacteria	Verrucomicrobiota	Opitutae	Opitutales	Opitutaceae	Lacunisphaera
orh	Ornithobacterium rhinotracheale DSM 15997	Bacteria	Bacteroidota	Flavobacteriia	Flavobacteriales	Weeksellaceae	Ornithobacterium
pab	Pyrococcus abyssi GE5	Archaea	Euryarchaeota	Thermococci	Thermococcales	Thermococcaceae	Pyrococcus
pae	Pseudomonas aeruginosa PAO1	Bacteria	Pseudomonadota	Gammaproteobacteria	Pseudomonadales	Pseudomonadaceae	Pseudomonas
pbf	Candidatus Promineofilum breve Cfx-K	Bacteria	Chloroflexota	Ardenticatenia	Ardenticatenales	Ardenticatenaceae	Candidatus Promineofilum
pbp	Sedimentisphaera salicampi ST-PulAB-D4	Bacteria	Planctomycetota	Phycisphaerae	Sedimentisphaerales	Sedimentisphaeraceae	Sedimentisphaera
pbr	Parvularcula bermudensis HTCC2503	Bacteria	Pseudomonadota	Alphaproteobacteria	Parvularculales	Parvularculaceae	Parvularcula
pcm	Pedobacter cryoconitis PAMC 27485	Bacteria	Bacteroidota	Sphingobacteriia	Sphingobacteriales	Sphingobacteriaceae	Pedobacter
pcq	Pseudomonas citronellolis P3B5	Bacteria	Pseudomonadota	Gammaproteobacteria	Pseudomonadales	Pseudomonadaceae	Pseudomonas
pdt	Prevotella dentalis DSM 3688	Bacteria	Bacteroidota	Bacteroidia	Bacteroidales	Prevotellaceae	Prevotella
pft	Pelosinus fermentans JBW45	Bacteria	Bacillota	Negativicutes	Selenomonadales	Sporomusaceae	Pelosinus
pgp	Paraburkholderia graminis PHS1	Bacteria	Pseudomonadota	Betaproteobacteria	Burkholderiales	Burkholderiaceae	Paraburkholderia
pgv	Polymorphum gilvum SL003B-26A1	Bacteria	Pseudomonadota	Alphaproteobacteria	Rhodobacterales	Rhodobacteraceae	Polymorphum
phm	Phycisphaera mikurensis NBRC 102666	Bacteria	Planctomycetota	Phycisphaerae	Phycisphaerales	Phycisphaeraceae	Phycisphaera
phr	Phreatobacter cathodiphilus S-12	Bacteria	Pseudomonadota	Alphaproteobacteria	-	-	Phreatobacter
pis	Pyrobaculum islandicum DSM 4184	Archaea	Thermoproteota	Thermoprotei	Thermoproteales	Thermoproteaceae	Pyrobaculum
pma	Prochlorococcus marinus subsp. marinus CCMP1375 (Prochlorococcus marinus SS120)	Bacteria	Cyanobacteria	-	Synechococcales	Prochloraceae	Prochlorococcus
pnl	Candidatus Protochlamydia naegleriophila KNic	Bacteria	Chlamydiota	Chlamydiia	Parachlamydiales	Parachlamydiaceae	Candidatus Protochlamydia
prf	Candidatus Peribacter riflensis RIFOXYA2_FULL_PER-ii_58_14	Bacteria	Candidatus Peregrinibacteria	Candidatus Peribacteria	Candidatus Peribacterales	-	Candidatus Peribacter
pspi	Pseudohongiella spirulinae KCTC 32221	Bacteria	Pseudomonadota	Gammaproteobacteria	-	-	Pseudohongiella
ptc	Candidatus Phycorickettsia trachydisci CCALA 838; endosymbiont of Trachydiscus minutus	Bacteria	Pseudomonadota	Alphaproteobacteria	Rickettsiales	Rickettsiaceae	Candidatus Phycorickettsia
pwo	Candidatus Wolfebacteria bacterium GW2011_GWB1_47_1	Bacteria	Candidatus Wolfebacteria	-	-	-	-
ran	Riemerella anatipestifer ATCC 11845 = DSM 15868	Bacteria	Bacteroidota	Flavobacteriia	Flavobacteriales	Weeksellaceae	Riemerella
rba	Rhodopirellula baltica SH 1 (Pirellula sp. strain 1)	Bacteria	Planctomycetota	Planctomycetia	Pirellulales	Pirellulaceae	Rhodopirellula
rma	Candidatus Ruthia magnifica Cm; endosymbiont of Calyptogena magnifica (hydrothermal vent clam)	Bacteria	Pseudomonadota	Gammaproteobacteria	-	-	Candidatus Ruthia
rrd	Rubrobacter radiotolerans RSPS-4	Bacteria	Actinomycetota	Rubrobacteria	Rubrobacterales	Rubrobacteraceae	Rubrobacter
rru	Rhodospirillum rubrum ATCC 11170	Bacteria	Pseudomonadota	Alphaproteobacteria	Rhodospirillales	Rhodospirillaceae	Rhodospirillum
rsd	Candidatus Endomicrobium trichonymphae Rs-D17 (Uncultured Termite group 1 bacterium phylotype Rs-D17)	Bacteria	Elusimicrobiota	Endomicrobia	Endomicrobiales	Endomicrobiaceae	Endomicrobium
saal	Candidatus Saccharimonas aalborgensis	Bacteria	Candidatus Saccharibacteria	-	-	-	Candidatus Saccharimonas
sai	Sulfolobus acidocaldarius DSM 639	Archaea	Thermoproteota	Thermoprotei	Sulfolobales	Sulfolobaceae	Sulfolobus
sali	Salinarchaeum sp. Harcht-Bsk1	Archaea	Euryarchaeota	Halobacteria	Natrialbales	Natrialbaceae	Salinarchaeum
saln	Salinisphaera sp. LB1	Bacteria	Pseudomonadota	Gammaproteobacteria	Salinisphaerales	Salinisphaeraceae	Salinisphaera
sbag	Candidatus Saccharibacteria bacterium GW2011_GWC2_44_17	Bacteria	Candidatus Saccharibacteria	-	-	-	-
sbe	Candidatus Saccharibacteria bacterium RAAC3_TM7_1	Bacteria	Candidatus Saccharibacteria	-	-	-	-
sco	Streptomyces coelicolor A3(2)	Bacteria	Actinomycetota	Actinomycetia	Streptomycetales	Streptomycetaceae	Streptomyces
scs	Stanieria cyanosphaera PCC 7437	Bacteria	Cyanobacteria	-	Pleurocapsales	Dermocarpellaceae	Stanieria
sdf	Steroidobacter denitrificans DSM 18526	Bacteria	Pseudomonadota	Gammaproteobacteria	Nevskiales	Steroidobacteraceae	Steroidobacter
seds	Sedimenticola thiotaurini SIP-G1 (Sedimenticola sp. SIP-G1)	Bacteria	Pseudomonadota	Gammaproteobacteria	-	-	Sedimenticola
shc	Staphylothermus hellenicus DSM 12710	Archaea	Thermoproteota	Thermoprotei	Desulfurococcales	Desulfurococcaceae	Staphylothermus
sis	Sulfolobus islandicus L.S.2.15	Archaea	Thermoproteota	Thermoprotei	Sulfolobales	Sulfolobaceae	Sulfolobus
slh	Sulfurovum lithotrophicum ATCC BAA-797	Bacteria	Pseudomonadota	Epsilonproteobacteria	Campylobacterales	Sulfurovaceae	Sulfurovum
sll	Spiroplasma litorale TN-1	Bacteria	Mycoplasmatota	Mollicutes	Entomoplasmatales	Spiroplasmataceae	Spiroplasma
smg	Candidatus Sulcia muelleri GWSS	Bacteria	Bacteroidota	Flavobacteriia	Flavobacteriales	-	Candidatus Sulcia
smr	Staphylothermus marinus F1	Archaea	Thermoproteota	Thermoprotei	Desulfurococcales	Desulfurococcaceae	Staphylothermus
sna	Stackebrandtia nassauensis DSM 44728	Bacteria	Actinomycetota	Actinomycetia	Glycomycetales	Glycomycetaceae	Stackebrandtia
son	Shewanella oneidensis MR-1	Bacteria	Pseudomonadota	Gammaproteobacteria	Alteromonadales	Shewanellaceae	Shewanella
sox	Candidatus Nanosynbacter lyticus TM7x (Candidatus Saccharibacteria oral taxon TM7x)	Bacteria	Candidatus Saccharibacteria	Candidatus Saccharimonia	Candidatus Nanosynbacterales	Candidatus Nanosynbacteraceae	Candidatus Nanosynbacter
srb	Candidate division SR1 bacterium RAAC1_SR1_1	Bacteria	Candidatus Absconditabacteria	-	-	-	-
srg	Candidate division SR1 bacterium Aalborg_AAW-1	Bacteria	Candidatus Absconditabacteria	-	-	-	-
sru	Salinibacter ruber DSM 13855	Bacteria	Bacteroidota	-	Bacteroidetes Order II. Incertae sedis	Rhodothermaceae	Salinibacter
ssdc	Candidatus Profftella armatura DC	Bacteria	Pseudomonadota	Betaproteobacteria	-	-	Candidatus Profftella
ssoa	Saccharolobus solfataricus SULA	Archaea	Thermoproteota	Thermoprotei	Sulfolobales	Sulfolobaceae	Saccharolobus
sti	Sphaerobacter thermophilus DSM 20745	Bacteria	Chloroflexota	Thermomicrobia	Sphaerobacterales	Sphaerobacteraceae	Sphaerobacter
sto	Sulfurisphaera tokodaii 7 (Sulfolobus tokodaii 7)	Archaea	Thermoproteota	Thermoprotei	Sulfolobales	Sulfolobaceae	Sulfurisphaera
sula	Sulfolobus sp. A20	Archaea	Thermoproteota	Thermoprotei	Sulfolobales	Sulfolobaceae	Sulfolobus
sum	Candidatus Sulcia muelleri CARI	Bacteria	Bacteroidota	Flavobacteriia	Flavobacteriales	-	Candidatus Sulcia
sun	Sulfurovum sp. NBC37-1	Bacteria	Pseudomonadota	Epsilonproteobacteria	Campylobacterales	Sulfurovaceae	Sulfurovum
sus	Candidatus Solibacter usitatus Ellin6076	Bacteria	Acidobacteriota	Acidobacteriia	Bryobacterales	Solibacteraceae	Candidatus Solibacter
tah	Candidatus Nitrosotenuis cloacae SAT1	Archaea	Thaumarchaeota	-	-	-	Candidatus Nitrosotenuis
tai	Thermanaerovibrio acidaminovorans DSM 6589	Bacteria	Synergistota	Synergistia	Synergistales	Synergistaceae	Thermanaerovibrio
tbi	Thermobispora bispora DSM 43833	Bacteria	Actinomycetota	Actinomycetia	Streptosporangiales	Streptosporangiaceae	Thermobispora
tbn	Thiolapillus brandeum Hiromi 1	Bacteria	Pseudomonadota	Gammaproteobacteria	-	-	Thiolapillus
tho	Candidatus Thioglobus autotrophicus EF1 (Candidatus Thioglobus autotrophica)	Bacteria	Pseudomonadota	Gammaproteobacteria	-	-	Candidatus Thioglobus
tmg	Candidate division TM6 bacterium GW2011_GWF2_28_16	Bacteria	No-rank	No-rank	-	-	-
tro	Thermomicrobium roseum DSM 5159	Bacteria	Chloroflexota	Thermomicrobia	Thermomicrobiales	Thermomicrobiaceae	Thermomicrobium
tsn	Candidatus Thioglobus singularis PS1	Bacteria	Pseudomonadota	Gammaproteobacteria	-	-	Candidatus Thioglobus
ttj	Thermus thermophilus HB8	Bacteria	Deinococcota	Deinococci	Thermales	Thermaceae	Thermus
ttr	Thermobaculum terrenum ATCC BAA-798	Bacteria	Chloroflexota	-	-	-	Thermobaculum
tvo	Thermoplasma volcanium GSS1	Archaea	Candidatus Thermoplasmatota	Thermoplasmata	Thermoplasmatales	Thermoplasmataceae	Thermoplasma
tye	Thermodesulfovibrio yellowstonii DSM 11347	Bacteria	Nitrospirota	Thermodesulfovibrionia	Thermodesulfovibrionales	Thermodesulfovibrionaceae	Thermodesulfovibrio
udi	Candidatus Uzinura diaspidicola ASNER; endosymbiont of armoured scale insects	Bacteria	Bacteroidota	Flavobacteriia	Flavobacteriales	-	-
vba	Verrucomicrobia bacterium IMCC26134	Bacteria	Verrucomicrobiota	-	-	-	-
vbl	Kiritimatiella glycovorans L21-Fru-AB (Verrucomicrobia bacterium L21-Fru-AB)	Bacteria	Kiritimatiellaeota	Kiritimatiellae	Kiritimatiellales	Kiritimatiellaceae	Kiritimatiella
vch	Vibrio cholerae O1 El Tor N16961	Bacteria	Pseudomonadota	Gammaproteobacteria	Vibrionales	Vibrionaceae	Vibrio
vok	Candidatus Vesicomyosocius okutanii HA; endosymbiont of Calyptogena okutanii (deep-sea clam)	Bacteria	Pseudomonadota	Gammaproteobacteria	-	-	Candidatus Vesicomyosocius
wvi	Weeksella virosa DSM 16922	Bacteria	Bacteroidota	Flavobacteriia	Flavobacteriales	Weeksellaceae	Weeksella
wwe	Candidate division WWE3 bacterium RAAC2_WWE3_1	Bacteria	candidate division WWE3	-	-	-	-
xcc	Xanthomonas campestris pv. campestris ATCC 33913	Bacteria	Pseudomonadota	Gammaproteobacteria	Xanthomonadales	Xanthomonadaceae	Xanthomonas
xii	Candidatus Xiphinematobacter sp. Idaho Grape; endosymbiont of Xiphinema americanum (nematode)	Bacteria	Verrucomicrobiota	Spartobacteria	-	-	Candidatus Xiphinematobacter
zin	Candidatus Zinderia insecticola CARI; endosymbiont of Clastoptera arizonana	Bacteria	Pseudomonadota	Betaproteobacteria	Burkholderiales	Oxalobacteraceae	Candidatus Zinderia
