# Supplementary material for: Unraveling the plasticity of translation initiation in prokaryotes: Beyond the invariant Shine-Dalgarno sequence
Source: PLoS One. 2024 Jan 11;19(1):e0289914. doi: 10.1371/journal.pone.0289914 (PMC10783764; doi:10.1371/journal.pone.0289914)
Supplement: S4 Table — The table includes information on the species name, the last bases of the 16S rRNA, the assembly accession number, the taxonomy annotations until the class level, and a column “Reference” indicating if it was previously reported or if it is a species reported in our study. (XLSX) [file pone.0289914.s004.xlsx]

## Sheet: Sheet1
Species	16S (last_bases)	Assembly_Accession	Domain	Phylum	Class	Reference
Sulfodiicoccus_acidiphilus_HS-1	GATCACCTCACAG	GCA_003967175.1	Archaea	Crenarchaeota	Thermoprotei	(this work)
Acidianus_ambivalens_LEI_10	GATCACCTCACAT	GCA_009729015.1	Archaea	Crenarchaeota	Thermoprotei	(this work)
Acidianus_brierleyi_DSM_1651	GATCACCTCACAT	GCA_003201835.2	Archaea	Crenarchaeota	Thermoprotei	(this work)
Stygiolobus_azoricus_FC6	GATCACCTCACAT	GCA_009729035.1	Archaea	Crenarchaeota	Thermoprotei	(this work)
Sulfuracidifex_tepidarius_IC-006	GATCACCTCACAT	GCA_008326425.1	Archaea	Crenarchaeota	Thermoprotei	(this work)
Sulfurisphaera_ohwakuensis_TA-1	GATCACCTCACAT	GCA_009729055.1	Archaea	Crenarchaeota	Thermoprotei	(this work)
Candidatus_Nanopusillus_acidilobi	GATCTAGTTAATTCC	GCA_001552015.1	Archaea	Nanoarchaeota	Candidatus_Nanoarchaeia	(this work)
Acidianus_manzaensis_YN-25	GATCACCTCACAATC	GCA_002116695.1	Archaea	Thermoproteota	Thermoprotei	(this work)
Acidianus_sulfidivorans_JP7	GATCACCTCACAATC	GCA_003201765.2	Archaea	Thermoproteota	Thermoprotei	(this work)
Metallosphaera_tengchongensis_Ric-A	GATCACCTCACAATT	GCA_013343295.1	Archaea	Thermoproteota	Thermoprotei	(this work)
Sulfurisphaera_tokodaii_7_(Sulfolobus_tokodaii_7)	GATCACCTCACATAA	GCA_000011205.1	Archaea	Thermoproteota	Thermoprotei	(this work)
Sulfolobus_sp._A20	GATCACCTCACATCA	GCA_001719125.1	Archaea	Thermoproteota	Thermoprotei	(this work)
Acidianus_hospitalis_W1	GATCACCTCACATTC	GCA_000213215.1	Archaea	Thermoproteota	Thermoprotei	(this work)
Metallosphaera_cuprina_Ar-4	GATCACCTCACATTT	GCA_000204925.1	Archaea	Thermoproteota	Thermoprotei	(this work)
Metallosphaera_hakonensis_JCM_8857_=_DSM_7519_HO1-1	GATCACCTCACATTT	GCA_003201675.2	Archaea	Thermoproteota	Thermoprotei	(this work)
Metallosphaera_prunae_Ron_12/II	GATCACCTCACATTT	GCA_005222525.1	Archaea	Thermoproteota	Thermoprotei	(this work)
Metallosphaera_sedula_DSM_5348	GATCACCTCACATTT	GCA_000016605.1	Archaea	Thermoproteota	Thermoprotei	(this work)
Saccharolobus_solfataricus_98/2	GATCACCTCATAGTT	GCA_000175555.1	Archaea	Thermoproteota	Thermoprotei	(this work)
Saccharolobus_solfataricus_P2	GATCACCTCATAGTT	GCA_000007005.1	Archaea	Thermoproteota	Thermoprotei	(this work)
Saccharolobus_solfataricus_SULA	GATCACCTCATAGTT	GCA_000968435.2	Archaea	Thermoproteota	Thermoprotei	(this work)
Saccharolobus_solfataricus_SULB	GATCACCTCATAGTT	GCA_000968355.1	Archaea	Thermoproteota	Thermoprotei	(this work)
Saccharolobus_solfataricus_SULC	GATCACCTCATAGTT	GCA_000968395.1	Archaea	Thermoproteota	Thermoprotei	(this work)
Sulfolobus_islandicus_HVE10/4	GATCACCTCATAGTT	GCA_000189575.1	Archaea	Thermoproteota	Thermoprotei	(this work)
Sulfolobus_islandicus_LAL14/1	GATCACCTCATAGTT	GCA_000364745.1	Archaea	Thermoproteota	Thermoprotei	(this work)
Sulfolobus_islandicus_L.D.8.5	GATCACCTCATAGTT	GCA_000024305.1	Archaea	Thermoproteota	Thermoprotei	(this work)
Sulfolobus_islandicus_L.S.2.15	GATCACCTCATAGTT	GCA_000022385.1	Archaea	Thermoproteota	Thermoprotei	(this work)
Sulfolobus_islandicus_M.14.25	GATCACCTCATAGTT	GCA_000022405.1	Archaea	Thermoproteota	Thermoprotei	(this work)
Sulfolobus_islandicus_M.16.27	GATCACCTCATAGTT	GCA_000022425.1	Archaea	Thermoproteota	Thermoprotei	(this work)
Sulfolobus_islandicus_M.16.4	GATCACCTCATAGTT	GCA_000022445.1	Archaea	Thermoproteota	Thermoprotei	(this work)
Sulfolobus_islandicus_REY15A	GATCACCTCATAGTT	GCA_000189555.1	Archaea	Thermoproteota	Thermoprotei	(this work)
Sulfolobus_islandicus_Y.G.57.14	GATCACCTCATAGTT	GCA_000022465.1	Archaea	Thermoproteota	Thermoprotei	(this work)
Sulfolobus_islandicus_Y.N.15.51	GATCACCTCATAGTT	GCA_000022485.1	Archaea	Thermoproteota	Thermoprotei	(this work)
Sulfolobus_sp._E5-1-F	GATCACCTCATAGTT	GCA_009601705.1	Archaea	Thermoproteota	Thermoprotei	(this work)
Sulfolobus_acidocaldarius_DSM_639	GATCACCTCATATAT	GCA_000012285.1	Archaea	Thermoproteota	Thermoprotei	(this work)
Sulfolobus_acidocaldarius_N8	GATCACCTCATATAT	GCA_000340315.1	Archaea	Thermoproteota	Thermoprotei	(this work)
Sulfolobus_acidocaldarius_Ron12/I	GATCACCTCATATAT	GCA_000338775.1	Archaea	Thermoproteota	Thermoprotei	(this work)
Sulfolobus_acidocaldarius_SUSAZ	GATCACCTCATATAT	GCA_000508305.1	Archaea	Thermoproteota	Thermoprotei	(this work)
Acidilobus_saccharovorans_345-15	GATCACCTCTCGAAT	GCA_000144915.1	Archaea	Thermoproteota	Thermoprotei	(this work)
Acidilobus_sp._7A	GATCACCTCTCGACG	GCA_003431325.1	Archaea	Thermoproteota	Thermoprotei	(this work)
Lactobacillus_kisonensis_F0435	AAGTAGGGGATAA	GCA_000242275.1	Bacteria	Bacillota	Bacilli	(Amin,Mohammad Ruhul,et al. 2018)
Bacillus_azotoformans_LMG_9581	AGCGGGGGACAAC	GCA_000307855.1	Bacteria	Bacillota	Bacilli	(Amin,Mohammad Ruhul,et al. 2018)
Bacillus_bataviensis_LMG_21833	AGCGGGGGACAAC	GCA_000307875.1	Bacteria	Bacillota	Bacilli	(Amin,Mohammad Ruhul,et al. 2018)
Lactococcus_lactis_subsp._lactis_bv._diacetylactis	AGCGGGGGACAAC	GCA_001455265.1	Bacteria	Bacillota	Bacilli	(Amin,Mohammad Ruhul,et al. 2018)
Enterococcus_faecalis_TX0645	GATCACCCCCTTT	GCA_000148205.1	Bacteria	Bacillota	Bacilli	(Amin,Mohammad Ruhul,et al. 2018)
Streptococcus_parasanguinis	GATCACCTTCTTT	GCA_000963275.1	Bacteria	Bacillota	Bacilli	(Amin,Mohammad Ruhul,et al. 2018)
Enterococcus_faecium_UC7256	GTCACCTCCTTTC	GCA_000499925.1	Bacteria	Bacillota	Bacilli	(Amin,Mohammad Ruhul,et al. 2018)
Bacteroidales_bacterium_KA00251	GAACAACTCCTTT	GCA_001552775.1	Bacteria	Bacteroidota	Bacteroidia	(Amin,Mohammad Ruhul,et al. 2018)
Candidatus_Sulcia_muelleri_PSPU	GAACATCTCTGTTTT	GCA_000829155.1	Bacteria	Bacteroidota	Bacteroidia	(this work)
Candidatus_Sulcia_muelleri_TETUND	GAACATCTCTGTTTT	GCA_000831465.1	Bacteria	Bacteroidota	Bacteroidia	(this work)
Candidatus_Sulcia_muelleri_SMDSEM	GAACATCTCTGTTTT	GCA_000022945.1	Bacteria	Bacteroidota	Bacteroidia	(Kyungtaek,Lim,et al. 2012)
Candidatus_Sulcia_muelleri_BGSS	GAACATTTCTGTTTT	GCA_000754305.1	Bacteria	Bacteroidota	Bacteroidia	(this work)
Candidatus_Sulcia_muelleri_DMIN	GAACATTTCTGTTTT	GCA_000025785.1	Bacteria	Bacteroidota	Bacteroidia	(Kyungtaek,Lim,et al. 2012)
Candidatus_Sulcia_muelleri_GWSS	GAACATTTCTGTTTT	GCA_000017525.1	Bacteria	Bacteroidota	Bacteroidia	(Kyungtaek,Lim,et al. 2012)
Candidatus_Sulcia_muelleri_CARI	GAATATCTCTGTTTT	GCA_000147035.1	Bacteria	Bacteroidota	Bacteroidia	(this work)
Candidatus_Sulcia_muelleri_Sulcia-ALF	GAATATTTCTGTT	GCA_000442635.1	Bacteria	Bacteroidota	Bacteroidia	(Amin,Mohammad Ruhul,et al. 2018)
Candidatus_Sulcia_muelleri_M	GAATATTTCTGTTTT	GCA_001447915.1	Bacteria	Bacteroidota	Bacteroidia	(Kyungtaek,Lim,et al. 2012)
Fibrella_aestuarina_BUZ_2	GAACATCTCCTTT	GCA_000331105.1	Bacteria	Bacteroidota	Cytophagia	(Amin,Mohammad Ruhul,et al. 2018)
Fibrisoma_limi_BUZ_3	GAACATCTCCTTT	GCA_000296815.2	Bacteria	Bacteroidota	Cytophagia	(Amin,Mohammad Ruhul,et al. 2018)
Fibrella_sp._ES10-3-2-2	GAACATCTCCTTTTT	GCA_002108455.1	Bacteria	Bacteroidota	Cytophagia	(this work)
Cardinium_endosymbiont_of_Bemisia_tabaci	GAATATCTCTTTT	GCA_000689375.1	Bacteria	Bacteroidota	Cytophagia	(Amin,Mohammad Ruhul,et al. 2018)
Cardinium_sp._cEper1_(Cardinium_hertigii_cEper1),_endosymbiont_of_Encarsia_pergandiella	GAATATCTCTTTTAT	GCA_000304455.1	Bacteria	Bacteroidota	Cytophagia	(this work)
Flavobacteriaceae_bacterium_UJ101	GAACAACTCCTTATT	GCA_001880285.1	Bacteria	Bacteroidota	Flavobacteriia	(this work)
Ichthyobacterium_seriolicida_JBKA-6	GAACACCTCATTTAT	GCA_002369955.1	Bacteria	Bacteroidota	Flavobacteriia	(this work)
Empedobacter_brevis_SE1-3	GAACATCTCATATTT	GCA_008705155.1	Bacteria	Bacteroidota	Flavobacteriia	(this work)
Empedobacter_falsenii_1681-1	GAACATCTCATATTT	GCA_013488205.1	Bacteria	Bacteroidota	Flavobacteriia	(this work)
Empedobacter_stercoris_ES183	GAACATCTCATATTT	GCA_014621655.1	Bacteria	Bacteroidota	Flavobacteriia	(this work)
Vaginella_massiliensis	GAACATCTCATATTT	GCA_900089075.1	Bacteria	Bacteroidota	Flavobacteriia	(this work)
Weeksella_massiliensis	GAACATCTCATATTT	GCA_000751595.1	Bacteria	Bacteroidota	Flavobacteriia	(this work)
Weeksella_sp._HMSC059D05	GAACATCTCATATTT	GCA_001809725.1	Bacteria	Bacteroidota	Flavobacteriia	(this work)
Weeksella_virosa_DSM_16922	GAACATCTCATATTT	GCA_000189415.1	Bacteria	Bacteroidota	Flavobacteriia	(Kyungtaek,Lim,et al. 2012)
Bergeyella_zoohelcum_ATCC_43767	GAACATCTCATTT	GCA_000301075.1	Bacteria	Bacteroidota	Flavobacteriia	(Amin,Mohammad Ruhul,et al. 2018)
Bergeyella_zoohelcum_CCUG_30536	GAACATCTCATTT	GCA_000301095.1	Bacteria	Bacteroidota	Flavobacteriia	(Amin,Mohammad Ruhul,et al. 2018)
Chryseobacterium_angstadtii	GAACATCTCATTT	GCA_001045465.1	Bacteria	Bacteroidota	Flavobacteriia	(Amin,Mohammad Ruhul,et al. 2018)
Chryseobacterium_antarcticum_strain_LMG	GAACATCTCATTT	GCA_000729985.1	Bacteria	Bacteroidota	Flavobacteriia	(Amin,Mohammad Ruhul,et al. 2018)
Chryseobacterium_aquaticum_strain_KCTC	GAACATCTCATTT	GCA_001420285.1	Bacteria	Bacteroidota	Flavobacteriia	(Amin,Mohammad Ruhul,et al. 2018)
Chryseobacterium_formosense_LMG	GAACATCTCATTT	GCA_000737665.1	Bacteria	Bacteroidota	Flavobacteriia	(Amin,Mohammad Ruhul,et al. 2018)
Chryseobacterium_gallinarum_DSM	GAACATCTCATTT	GCA_001021975.1	Bacteria	Bacteroidota	Flavobacteriia	(Amin,Mohammad Ruhul,et al. 2018)
Chryseobacterium_gleum_ATCC_35910	GAACATCTCATTT	GCA_000143785.1	Bacteria	Bacteroidota	Flavobacteriia	(Amin,Mohammad Ruhul,et al. 2018)
Chryseobacterium_greenlandense_UMB34	GAACATCTCATTT	GCA_001507325.1	Bacteria	Bacteroidota	Flavobacteriia	(Amin,Mohammad Ruhul,et al. 2018)
Chryseobacterium_indologenes_CI_885	GAACATCTCATTT	GCA_001295265.1	Bacteria	Bacteroidota	Flavobacteriia	(Amin,Mohammad Ruhul,et al. 2018)
Chryseobacterium_indologenes_NBRC_14944	GAACATCTCATTT	GCA_000520835.1	Bacteria	Bacteroidota	Flavobacteriia	(Amin,Mohammad Ruhul,et al. 2018)
Chryseobacterium_jeonii	GAACATCTCATTT	GCA_000812865.1	Bacteria	Bacteroidota	Flavobacteriia	(Amin,Mohammad Ruhul,et al. 2018)
Chryseobacterium_koreense	GAACATCTCATTT	GCA_001045435.1	Bacteria	Bacteroidota	Flavobacteriia	(Amin,Mohammad Ruhul,et al. 2018)
Chryseobacterium_kwangjuense	GAACATCTCATTT	GCA_001563495.1	Bacteria	Bacteroidota	Flavobacteriia	(Amin,Mohammad Ruhul,et al. 2018)
Chryseobacterium_luteum	GAACATCTCATTT	GCA_000737785.1	Bacteria	Bacteroidota	Flavobacteriia	(Amin,Mohammad Ruhul,et al. 2018)
Chryseobacterium_oranimense_G311	GAACATCTCATTT	GCA_000820645.1	Bacteria	Bacteroidota	Flavobacteriia	(Amin,Mohammad Ruhul,et al. 2018)
Chryseobacterium_piperi	GAACATCTCATTT	GCA_000737775.1	Bacteria	Bacteroidota	Flavobacteriia	(Amin,Mohammad Ruhul,et al. 2018)
Chryseobacterium_soli	GAACATCTCATTT	GCA_000737705.1	Bacteria	Bacteroidota	Flavobacteriia	(Amin,Mohammad Ruhul,et al. 2018)
Chryseobacterium_solincola	GAACATCTCATTT	GCA_000812875.1	Bacteria	Bacteroidota	Flavobacteriia	(Amin,Mohammad Ruhul,et al. 2018)
Chryseobacterium_sp._BGARF1	GAACATCTCATTT	GCA_001677955.1	Bacteria	Bacteroidota	Flavobacteriia	(Amin,Mohammad Ruhul,et al. 2018)
Chryseobacterium_sp._BLS98	GAACATCTCATTT	GCA_001045445.1	Bacteria	Bacteroidota	Flavobacteriia	(Amin,Mohammad Ruhul,et al. 2018)
Chryseobacterium_sp._CF314	GAACATCTCATTT	GCA_000282115.1	Bacteria	Bacteroidota	Flavobacteriia	(Amin,Mohammad Ruhul,et al. 2018)
Chryseobacterium_sp._ERMR1:04	GAACATCTCATTT	GCA_001297705.1	Bacteria	Bacteroidota	Flavobacteriia	(Amin,Mohammad Ruhul,et al. 2018)
Chryseobacterium_sp._FH2	GAACATCTCATTT	GCA_001045455.1	Bacteria	Bacteroidota	Flavobacteriia	(Amin,Mohammad Ruhul,et al. 2018)
Chryseobacterium_sp._GSE06	GAACATCTCATTT	GCA_001593385.1	Bacteria	Bacteroidota	Flavobacteriia	(Amin,Mohammad Ruhul,et al. 2018)
Chryseobacterium_sp._Hurlbut01	GAACATCTCATTT	GCA_001187685.1	Bacteria	Bacteroidota	Flavobacteriia	(Amin,Mohammad Ruhul,et al. 2018)
Chryseobacterium_sp._IHB_B_10212	GAACATCTCATTT	GCA_001648155.1	Bacteria	Bacteroidota	Flavobacteriia	(Amin,Mohammad Ruhul,et al. 2018)
Chryseobacterium_sp._IHB_B_17019	GAACATCTCATTT	GCA_001456155.1	Bacteria	Bacteroidota	Flavobacteriia	(Amin,Mohammad Ruhul,et al. 2018)
Chryseobacterium_sp._JAH	GAACATCTCATTT	GCA_001507335.1	Bacteria	Bacteroidota	Flavobacteriia	(Amin,Mohammad Ruhul,et al. 2018)
Chryseobacterium_sp._JM1	GAACATCTCATTT	GCA_000737715.1	Bacteria	Bacteroidota	Flavobacteriia	(Amin,Mohammad Ruhul,et al. 2018)
Chryseobacterium_sp._Leaf180	GAACATCTCATTT	GCA_001424585.1	Bacteria	Bacteroidota	Flavobacteriia	(Amin,Mohammad Ruhul,et al. 2018)
Chryseobacterium_sp._Leaf201	GAACATCTCATTT	GCA_001421435.1	Bacteria	Bacteroidota	Flavobacteriia	(Amin,Mohammad Ruhul,et al. 2018)
Chryseobacterium_sp._Leaf394	GAACATCTCATTT	GCA_001424105.1	Bacteria	Bacteroidota	Flavobacteriia	(Amin,Mohammad Ruhul,et al. 2018)
Chryseobacterium_sp._Leaf404	GAACATCTCATTT	GCA_001424145.1	Bacteria	Bacteroidota	Flavobacteriia	(Amin,Mohammad Ruhul,et al. 2018)
Chryseobacterium_sp._Leaf405	GAACATCTCATTT	GCA_001425355.1	Bacteria	Bacteroidota	Flavobacteriia	(Amin,Mohammad Ruhul,et al. 2018)
Chryseobacterium_sp._MOF25P	GAACATCTCATTT	GCA_001677935.1	Bacteria	Bacteroidota	Flavobacteriia	(Amin,Mohammad Ruhul,et al. 2018)
Chryseobacterium_sp._P1-3	GAACATCTCATTT	GCA_000738495.1	Bacteria	Bacteroidota	Flavobacteriia	(Amin,Mohammad Ruhul,et al. 2018)
Chryseobacterium_sp._StRB126	GAACATCTCATTT	GCA_000829375.1	Bacteria	Bacteroidota	Flavobacteriia	(Amin,Mohammad Ruhul,et al. 2018)
Chryseobacterium_taiwanense	GAACATCTCATTT	GCA_000813825.1	Bacteria	Bacteroidota	Flavobacteriia	(Amin,Mohammad Ruhul,et al. 2018)
Chryseobacterium_vrystaatense	GAACATCTCATTT	GCA_000737765.1	Bacteria	Bacteroidota	Flavobacteriia	(Amin,Mohammad Ruhul,et al. 2018)
Elizabethkingia_anophelis_0422	GAACATCTCATTT	GCA_001521815.1	Bacteria	Bacteroidota	Flavobacteriia	(Amin,Mohammad Ruhul,et al. 2018)
Elizabethkingia_anophelis_502	GAACATCTCATTT	GCA_000447375.1	Bacteria	Bacteroidota	Flavobacteriia	(Amin,Mohammad Ruhul,et al. 2018)
Elizabethkingia_anophelis_FMS-007_(Elizabethkingia_meningoseptica_FMS-007)	GAACATCTCATTT	GCA_001011675.1	Bacteria	Bacteroidota	Flavobacteriia	(Amin,Mohammad Ruhul,et al. 2018)
Elizabethkingia_anophelis_NUHP1	GAACATCTCATTT	GCA_000495935.2	Bacteria	Bacteroidota	Flavobacteriia	(Amin,Mohammad Ruhul,et al. 2018)
Elizabethkingia_genomosp._2	GAACATCTCATTT	GCA_001521745.1	Bacteria	Bacteroidota	Flavobacteriia	(Amin,Mohammad Ruhul,et al. 2018)
Elizabethkingia_genomosp._3	GAACATCTCATTT	GCA_001521735.1	Bacteria	Bacteroidota	Flavobacteriia	(Amin,Mohammad Ruhul,et al. 2018)
Elizabethkingia_genomosp._4	GAACATCTCATTT	GCA_001521765.1	Bacteria	Bacteroidota	Flavobacteriia	(Amin,Mohammad Ruhul,et al. 2018)
Epilithonimonas_lactis	GAACATCTCATTT	GCA_000735105.1	Bacteria	Bacteroidota	Flavobacteriia	(Amin,Mohammad Ruhul,et al. 2018)
Epilithonimonas_sp._FH1	GAACATCTCATTT	GCA_000735135.1	Bacteria	Bacteroidota	Flavobacteriia	(Amin,Mohammad Ruhul,et al. 2018)
Epilithonimonas_sp._J200	GAACATCTCATTT	GCA_001643375.1	Bacteria	Bacteroidota	Flavobacteriia	(Amin,Mohammad Ruhul,et al. 2018)
Riemerella_anatipestifer_CH3	GAACATCTCATTT	GCA_000734055.1	Bacteria	Bacteroidota	Flavobacteriia	(Amin,Mohammad Ruhul,et al. 2018)
Riemerella_anatipestifer_RA-CH-1	GAACATCTCATTT	GCA_000295655.1	Bacteria	Bacteroidota	Flavobacteriia	(Amin,Mohammad Ruhul,et al. 2018)
Riemerella_anatipestifer_RA-CH-2	GAACATCTCATTT	GCA_000331695.1	Bacteria	Bacteroidota	Flavobacteriia	(Amin,Mohammad Ruhul,et al. 2018)
Riemerella_anatipestifer_RA-GD	GAACATCTCATTT	GCA_000191565.1	Bacteria	Bacteroidota	Flavobacteriia	(Amin,Mohammad Ruhul,et al. 2018)
Riemerella_anatipestifer_RCAD0131	GAACATCTCATTT	GCA_001670865.1	Bacteria	Bacteroidota	Flavobacteriia	(Amin,Mohammad Ruhul,et al. 2018)
Riemerella_anatipestifer_Yb2	GAACATCTCATTT	GCA_001077795.1	Bacteria	Bacteroidota	Flavobacteriia	(Amin,Mohammad Ruhul,et al. 2018)
Elizabethkingia_meningoseptica_Endophthalmitis	GAACATCTCATTT	GCA_000773465.1	Bacteria	Bacteroidota	Flavobacteriia	(Amin,Mohammad Ruhul,et al. 2018)
Bergeyella_cardium_HPQL	GAACATCTCATTTTA	GCA_009914665.1	Bacteria	Bacteroidota	Flavobacteriia	(this work)
Chryseobacterium_aquaticum_strain_C-174	GAACATCTCATTTTA	GCA_012952015.1	Bacteria	Bacteroidota	Flavobacteriia	(this work)
Chryseobacterium_arachidis_strain_DSM	GAACATCTCATTTTA	GCA_900129245.1	Bacteria	Bacteroidota	Flavobacteriia	(this work)
Chryseobacterium_arthrosphaerae_FDAARGOS_519	GAACATCTCATTTTA	GCA_003812705.1	Bacteria	Bacteroidota	Flavobacteriia	(this work)
Chryseobacterium_artocarpi	GAACATCTCATTTTA	GCA_001684975.1	Bacteria	Bacteroidota	Flavobacteriia	(this work)
Chryseobacterium_balustinum	GAACATCTCATTTTA	GCA_003815995.1	Bacteria	Bacteroidota	Flavobacteriia	(this work)
Chryseobacterium_bernardetii_G0229	GAACATCTCATTTTA	GCA_003815975.1	Bacteria	Bacteroidota	Flavobacteriia	(this work)
Chryseobacterium_caeni	GAACATCTCATTTTA	GCA_000426465.1	Bacteria	Bacteroidota	Flavobacteriia	(this work)
Chryseobacterium_carnipullorum_G0188	GAACATCTCATTTTA	GCA_003815695.1	Bacteria	Bacteroidota	Flavobacteriia	(this work)
Chryseobacterium_contaminans	GAACATCTCATTTTA	GCA_900142615.1	Bacteria	Bacteroidota	Flavobacteriia	(this work)
Chryseobacterium_cucumeris	GAACATCTCATTTTA	GCA_003729985.1	Bacteria	Bacteroidota	Flavobacteriia	(this work)
Chryseobacterium_daeguense	GAACATCTCATTTTA	GCA_000430825.1	Bacteria	Bacteroidota	Flavobacteriia	(this work)
Chryseobacterium_formosense	GAACATCTCATTTTA	GCA_900116415.1	Bacteria	Bacteroidota	Flavobacteriia	(this work)
Chryseobacterium_gambrini	GAACATCTCATTTTA	GCA_900156825.1	Bacteria	Bacteroidota	Flavobacteriia	(this work)
Chryseobacterium_gleum_NCTC11432	GAACATCTCATTTTA	GCA_900636535.1	Bacteria	Bacteroidota	Flavobacteriia	(this work)
Chryseobacterium_gregarium	GAACATCTCATTTTA	GCA_000430845.1	Bacteria	Bacteroidota	Flavobacteriia	(this work)
Chryseobacterium_haifense	GAACATCTCATTTTA	GCA_000735695.2	Bacteria	Bacteroidota	Flavobacteriia	(this work)
Chryseobacterium_hispalense	GAACATCTCATTTTA	GCA_000708615.2	Bacteria	Bacteroidota	Flavobacteriia	(this work)
Chryseobacterium_indologenes_-_DSM_16777	GAACATCTCATTTTA	GCA_900113975.1	Bacteria	Bacteroidota	Flavobacteriia	(this work)
Chryseobacterium_indologenes_FDAARGOS_337	GAACATCTCATTTTA	GCA_002208925.2	Bacteria	Bacteroidota	Flavobacteriia	(this work)
Chryseobacterium_indoltheticum_ATCC_27950	GAACATCTCATTTTA	GCA_003815915.1	Bacteria	Bacteroidota	Flavobacteriia	(this work)
Chryseobacterium_joostei_DSM_16927	GAACATCTCATTTTA	GCA_003815775.1	Bacteria	Bacteroidota	Flavobacteriia	(this work)
Chryseobacterium_lactis_KC_1864	GAACATCTCATTTTA	GCA_003815875.1	Bacteria	Bacteroidota	Flavobacteriia	(this work)
Chryseobacterium_limigenitum	GAACATCTCATTTTA	GCA_900114875.1	Bacteria	Bacteroidota	Flavobacteriia	(this work)
Chryseobacterium_nakagawai_G0041	GAACATCTCATTTTA	GCA_003815735.1	Bacteria	Bacteroidota	Flavobacteriia	(this work)
Chryseobacterium_piperi_ATCC_BAA-1782	GAACATCTCATTTTA	GCA_002285635.2	Bacteria	Bacteroidota	Flavobacteriia	(this work)
Chryseobacterium_piscicola	GAACATCTCATTTTA	GCA_900156685.1	Bacteria	Bacteroidota	Flavobacteriia	(this work)
Chryseobacterium_polytrichastri	GAACATCTCATTTTA	GCA_900142445.1	Bacteria	Bacteroidota	Flavobacteriia	(this work)
Chryseobacterium_shandongense_G0239	GAACATCTCATTTTA	GCA_003815615.1	Bacteria	Bacteroidota	Flavobacteriia	(this work)
Chryseobacterium_shigense	GAACATCTCATTTTA	GCA_900156575.1	Bacteria	Bacteroidota	Flavobacteriia	(this work)
Chryseobacterium_sp._3008163	GAACATCTCATTTTA	GCA_003669035.1	Bacteria	Bacteroidota	Flavobacteriia	(this work)
Chryseobacterium_sp._6424	GAACATCTCATTTTA	GCA_003692615.1	Bacteria	Bacteroidota	Flavobacteriia	(this work)
Chryseobacterium_sp._CBo1	GAACATCTCATTTTA	GCA_001693475.1	Bacteria	Bacteroidota	Flavobacteriia	(this work)
Chryseobacterium_sp._CCH4-E10	GAACATCTCATTTTA	GCA_001556235.1	Bacteria	Bacteroidota	Flavobacteriia	(this work)
Chryseobacterium_sp._FF12	GAACATCTCATTTTA	GCA_001403755.1	Bacteria	Bacteroidota	Flavobacteriia	(this work)
Chryseobacterium_sp._RU33C	GAACATCTCATTTTA	GCA_900156015.1	Bacteria	Bacteroidota	Flavobacteriia	(this work)
Chryseobacterium_sp._RU37D	GAACATCTCATTTTA	GCA_900156075.1	Bacteria	Bacteroidota	Flavobacteriia	(this work)
Chryseobacterium_sp._T16E-39	GAACATCTCATTTTA	GCA_002216065.1	Bacteria	Bacteroidota	Flavobacteriia	(this work)
Chryseobacterium_sp._UNC8MFCol	GAACATCTCATTTTA	GCA_000482305.1	Bacteria	Bacteroidota	Flavobacteriia	(this work)
Chryseobacterium_taihuense_3012STDY6944375	GAACATCTCATTTTA	GCA_900683625.1	Bacteria	Bacteroidota	Flavobacteriia	(this work)
Chryseobacterium_taklimakanense_NCTC13490	GAACATCTCATTTTA	GCA_900187185.1	Bacteria	Bacteroidota	Flavobacteriia	(this work)
Chryseobacterium_timonianum_G972	GAACATCTCATTTTA	GCA_900078205.2	Bacteria	Bacteroidota	Flavobacteriia	(this work)
Chryseobacterium_ureilyticum	GAACATCTCATTTTA	GCA_900156735.1	Bacteria	Bacteroidota	Flavobacteriia	(this work)
Cloacibacterium_normanense_NRS-1	GAACATCTCATTTTA	GCA_003860565.1	Bacteria	Bacteroidota	Flavobacteriia	(this work)
Cruoricaptor_ignavus_M1214	GAACATCTCATTTTA	GCA_014961145.1	Bacteria	Bacteroidota	Flavobacteriia	(this work)
Elizabethkingia_anophelis_JM-87	GAACATCTCATTTTA	GCA_002022045.1	Bacteria	Bacteroidota	Flavobacteriia	(this work)
Elizabethkingia_bruuniana_G0146	GAACATCTCATTTTA	GCA_002024805.1	Bacteria	Bacteroidota	Flavobacteriia	(this work)
Elizabethkingia_meningoseptica_G4076	GAACATCTCATTTTA	GCA_002022105.1	Bacteria	Bacteroidota	Flavobacteriia	(this work)
Elizabethkingia_meningoseptica	GAACATCTCATTTTA	GCF_002022145.1	Bacteria	Bacteroidota	Flavobacteriia	(this work)
Elizabethkingia_miricola_BM10_(Elizabethkingia_sp._BM10)	GAACATCTCATTTTA	GCA_000955665.1	Bacteria	Bacteroidota	Flavobacteriia	(this work)
Elizabethkingia_sp._2-6	GAACATCTCATTTTA	GCA_005234115.1	Bacteria	Bacteroidota	Flavobacteriia	(this work)
Elizabethkingia_sp._JS20170427COW	GAACATCTCATTTTA	GCA_006088815.1	Bacteria	Bacteroidota	Flavobacteriia	(this work)
Elizabethkingia_ursingii_G4123	GAACATCTCATTTTA	GCA_002022125.1	Bacteria	Bacteroidota	Flavobacteriia	(this work)
Epilithonimonas_mollis	GAACATCTCATTTTA	GCA_900142325.1	Bacteria	Bacteroidota	Flavobacteriia	(this work)
Epilithonimonas_tenax	GAACATCTCATTTTA	GCA_000428485.1	Bacteria	Bacteroidota	Flavobacteriia	(this work)
Epilithonimonas_vandammei_H6466	GAACATCTCATTTTA	GCA_003860605.1	Bacteria	Bacteroidota	Flavobacteriia	(this work)
Epilithonimonas_zeae	GAACATCTCATTTTA	GCA_900141765.1	Bacteria	Bacteroidota	Flavobacteriia	(this work)
Flavobacterium_sp._B17	GAACATCTCATTTTA	GCA_000333355.1	Bacteria	Bacteroidota	Flavobacteriia	(this work)
Riemerella_columbina	GAACATCTCATTTTA	GCA_000374405.1	Bacteria	Bacteroidota	Flavobacteriia	(this work)
Soonwooa_buanensis	GAACATCTCATTTTA	GCA_900167905.1	Bacteria	Bacteroidota	Flavobacteriia	(this work)
Flavobacteriaceae_bacterium_3519-10	GAACATCTCATTTTA	GCA_000023725.1	Bacteria	Bacteroidota	Flavobacteriia	(Kyungtaek,Lim,et al. 2012)
Riemerella_anatipestifer_ATCC_11845_=_DSM_15868	GAACATCTCATTTTA	GCA_000183155.1	Bacteria	Bacteroidota	Flavobacteriia	(Kyungtaek,Lim,et al. 2012)
Chryseobacterium_antarcticum_strain_DSM	GAACATCTCATTTTT	GCA_900109615.1	Bacteria	Bacteroidota	Flavobacteriia	(this work)
Chryseobacterium_antarcticum_strain_NCTC13489	GAACATCTCATTTTT	GCF_900637895.1	Bacteria	Bacteroidota	Flavobacteriia	(this work)
Chryseobacterium_palustre	GAACATCTCATTTTT	GCA_000422265.1	Bacteria	Bacteroidota	Flavobacteriia	(this work)
Kaistella_carnis_G0081	GAACATCTCATTTTT	GCA_003860585.1	Bacteria	Bacteroidota	Flavobacteriia	(this work)
Kaistella_daneshvariae_H3001	GAACATCTCATTTTT	GCA_003860505.1	Bacteria	Bacteroidota	Flavobacteriia	(this work)
Fluviicola_taffensis_DSM_16823	GAACATCTCCTTT	GCA_000194605.1	Bacteria	Bacteroidota	Flavobacteriia	(Amin,Mohammad Ruhul,et al. 2018)
Candidatus_Fluviicola_riflensis_RIFCSPHIGHO2_02_FULL_43_260	GAACATCTCCTTTCT	GCA_002243285.1	Bacteria	Bacteroidota	Flavobacteriia	(this work)
Moheibacter_sediminis	GAACATCTCTTATAT	GCA_900176425.1	Bacteria	Bacteroidota	Flavobacteriia	(this work)
Apibacter_mensalis	GAACATCTCTTTT	GCA_900018365.1	Bacteria	Bacteroidota	Flavobacteriia	(Amin,Mohammad Ruhul,et al. 2018)
Blattabacterium_cuenoti_BPAA,_endosymbiont_of_Panesthia_angustipennis	GAACATCTCTTTT	GCA_000348805.1	Bacteria	Bacteroidota	Flavobacteriia	(Amin,Mohammad Ruhul,et al. 2018)
Blattabacterium_sp._BNCIN,_endosymbiont_of_Nauphoeta_cinerea_(gray_cockroach)	GAACATCTCTTTT	GCA_000471965.1	Bacteria	Bacteroidota	Flavobacteriia	(Amin,Mohammad Ruhul,et al. 2018)
Blattabacterium_sp._Cpu,_endosymbiont_of_Cryptocercus_punctulatus_(brown-hooded_cockroach)	GAACATCTCTTTT	GCA_000236405.1	Bacteria	Bacteroidota	Flavobacteriia	(Amin,Mohammad Ruhul,et al. 2018)
Blattabacterium_sp._MADAR,_endosymbiont_of_Mastotermes_darwiniensis_(giant_northern_termite)	GAACATCTCTTTT	GCA_000233435.1	Bacteria	Bacteroidota	Flavobacteriia	(Amin,Mohammad Ruhul,et al. 2018)
Blattabacterium_sp._Tarazona,_endosymbiont_of_Blatta_orientalis_(oriental_cockroach)	GAACATCTCTTTT	GCA_000334405.1	Bacteria	Bacteroidota	Flavobacteriia	(Amin,Mohammad Ruhul,et al. 2018)
Ornithobacterium_rhinotracheale_DSM_15997	GAACATCTCTTTT	GCA_000265465.1	Bacteria	Bacteroidota	Flavobacteriia	(Amin,Mohammad Ruhul,et al. 2018)
Ornithobacterium_rhinotracheale_H06-030791	GAACATCTCTTTT	GCA_000764515.1	Bacteria	Bacteroidota	Flavobacteriia	(Amin,Mohammad Ruhul,et al. 2018)
Ornithobacterium_rhinotracheale_ORT-UMN_88_(serotype_A)	GAACATCTCTTTT	GCA_000756505.1	Bacteria	Bacteroidota	Flavobacteriia	(Amin,Mohammad Ruhul,et al. 2018)
Apibacter_sp._B2966	GAACATCTCTTTTTT	GCA_011082485.1	Bacteria	Bacteroidota	Flavobacteriia	(this work)
Blattabacterium_sp._BGIGA,_endosymbiont_of_Blaberus_giganteus_(Central_American_giant_cockroach)	GAACATCTCTTTTTT	GCA_000262715.1	Bacteria	Bacteroidota	Flavobacteriia	(this work)
Blattabacterium_sp._CKYod,_endosymbiont_of_Cryptocercus_kyebangensis_(roach)	GAACATCTCTTTTTT	GCA_003226855.1	Bacteria	Bacteroidota	Flavobacteriia	(this work)
Blattabacterium_sp._Bge,_endosymbiont_of_Blattella_germanica_(German_cockroach)	GAACATCTCTTTTTT	GCA_000022605.2	Bacteria	Bacteroidota	Flavobacteriia	(Kyungtaek,Lim,et al. 2012)
Blattabacterium_sp._BPLAN,_endosymbiont_of_Periplaneta_americana_(American_cockroach)	GAACATCTCTTTTTT	CP001429.2	Bacteria	Bacteroidota	Flavobacteriia	(Kyungtaek,Lim,et al. 2012)
Candidatus_Uzinura_diaspidicola_ASNER,_endosymbiont_of_armoured_scale_insects	GAATATCTCCTTT	GCA_000331975.1	Bacteria	Bacteroidota	Flavobacteriia	(Amin,Mohammad Ruhul,et al. 2018)
Candidatus_Walczuchella_monophlebidarum,_endosymbiont_of_Llaveia_axin	GAATATCTCCTTTTT	GCA_000709555.1	Bacteria	Bacteroidota	Flavobacteriia	(this work)
Bacteroidetes_bacterium_OLB9	GAACATCTCCTTT	GCA_001567255.1	Bacteria	Bacteroidota	NA	(Amin,Mohammad Ruhul,et al. 2018)
Candidatus_Campbellbacteria_bacterium_GW2011_OD1_34_28	GAATATTTCAAAATG	GCA_001029775.1	Bacteria	Candidatus Campbellbacteria	NA	(this work)
Candidate_division_SR1_bacterium_Aalborg_AAW-1	AATCACCTTTGTACA	GCA_001007975.1	Bacteria	Candidatus_Absconditabacteria	NA	(this work)
Candidate_division_SR1_bacterium_RAAC1_SR1_1	GACCACCACCCTAAA	GCA_000503875.1	Bacteria	Candidatus_Absconditabacteria	NA	(this work)
Candidatus_Azambacteria_bacterium_GW2011_GWC2_45_7b	GATCATCTCCTTT	GCA_001001895.1	Bacteria	Candidatus_Azambacteria	NA	(Amin,Mohammad Ruhul,et al. 2018)
Candidatus_Peribacteria_bacterium_GW2011_GWB1_54_5	GAACACTTCCTTA	GCA_001004735.1	Bacteria	Candidatus_Peregrinibacteria	Candidatus_Peribacteria	(Amin,Mohammad Ruhul,et al. 2018)
Candidatus_Peribacteria_bacterium_GW2011_GWC2_54_8	GAACACTTCCTTA	GCA_001004775.1	Bacteria	Candidatus_Peregrinibacteria	Candidatus_Peribacteria	(Amin,Mohammad Ruhul,et al. 2018)
Candidatus_Peribacter_riflensis	GAACACTTCCTTA	GCA_001430885.1	Bacteria	Candidatus_Peregrinibacteria	Candidatus_Peribacteria	(Amin,Mohammad Ruhul,et al. 2018)
Candidatus_Peregrinibacteria_bacterium_GW2011_GWF2_33_10	GAACATTCCCTTA	GCA_000989585.1	Bacteria	Candidatus_Peregrinibacteria	NA	(Amin,Mohammad Ruhul,et al. 2018)
Candidatus_Peregrinibacteria_bacterium_GW2011_GWA2_44_7	GATTACCTCTTTT	GCA_000999445.1	Bacteria	Candidatus_Peregrinibacteria	NA	(Amin,Mohammad Ruhul,et al. 2018)
Candidatus_Wolfebacteria_bacterium_GW2011_GWB1_47_1	GATTAATTAAATATT	GCA_001029635.1	Bacteria	Candidatus_Wolfebacteria	NA	(this work)
Candidatus_Yanofskybacteria_bacterium_GW2011_GWC1_48_11	GATCACTACATTT	GCA_001003505.1	Bacteria	Candidatus_Yanofskybacteria	NA	(Amin,Mohammad Ruhul,et al. 2018)
Microcystis_aeruginosa_SPC777	GATCACCTTCCTT	GCA_000412595.1	Bacteria	Cyanobacteriota	Cyanophyceae	(Amin,Mohammad Ruhul,et al. 2018)
Candidatus_Mycoplasma_haemominutum_Birmingham1	GAAAACTTTATAT	GCA_000319365.1	Bacteria	Mycoplasmatota	Mollicutes	(Amin,Mohammad Ruhul,et al. 2018)
Mycoplasma_wenyonii_Massachusetts	GAAAACTTTTATA	GCA_000277795.1	Bacteria	Mycoplasmatota	Mollicutes	(Amin,Mohammad Ruhul,et al. 2018)
Candidatus_Mycoplasma_haemolamae_Purdue	GAAAACTTTTTAT	GCA_000281235.1	Bacteria	Mycoplasmatota	Mollicutes	(Amin,Mohammad Ruhul,et al. 2018)
Mycoplasma_parvum_Indiana	GATAACTTTAATT	GCA_000477415.1	Bacteria	Mycoplasmatota	Mollicutes	(Amin,Mohammad Ruhul,et al. 2018)
Mycoplasma_suis_Illinois	GATAACTTTTTATTT	GCA_000179035.2	Bacteria	Mycoplasmatota	Mollicutes	(Kyungtaek,Lim,et al. 2012)
Mycoplasma_suis_KI3806	GATAACTTTTTATTT	GCA_000203215.1	Bacteria	Mycoplasmatota	Mollicutes	(Kyungtaek,Lim,et al. 2012)
Mycoplasma_haemocanis_Illinois	GATAATCTTCAAA	GCA_000238995.1	Bacteria	Mycoplasmatota	Mollicutes	(Amin,Mohammad Ruhul,et al. 2018)
Mycoplasma_haemofelis_Ohio2	GATAATCTTCAAG	GCA_000186985.3	Bacteria	Mycoplasmatota	Mollicutes	(Amin,Mohammad Ruhul,et al. 2018)
Mycoplasma_haemofelis_Langford1	GATAATCTTCAAGTT	GCA_000200735.1	Bacteria	Mycoplasmatota	Mollicutes	(Kyungtaek,Lim,et al. 2012)
Candidatus_Mycoplasma_haemobos	GATAATCTTCTGT	GCA_001645765.1	Bacteria	Mycoplasmatota	Mollicutes	(Amin,Mohammad Ruhul,et al. 2018)
Mycoplasma_ovis_Michigan	TAAAACCTTTAAT	GCA_000508245.1	Bacteria	Mycoplasmatota	Mollicutes	(Amin,Mohammad Ruhul,et al. 2018)
Parcubacteria_group_bacterium_GW2011_GWA1_45_7	GAAAATTTCTTTA	GCA_001001785.1	Bacteria	Parcubacteria_group	NA	(Amin,Mohammad Ruhul,et al. 2018)
Parcubacteria_group_bacterium_GW2011_GWA2_46_7	GAAAATTTCTTTA	GCA_001002825.1	Bacteria	Parcubacteria_group	NA	(Amin,Mohammad Ruhul,et al. 2018)
Parcubacteria_group_bacterium_GW2011_GWB1_46_8	GAAAATTTCTTTA	GCA_001002925.1	Bacteria	Parcubacteria_group	NA	(Amin,Mohammad Ruhul,et al. 2018)
Parcubacteria_group_bacterium_GW2011_GWA2_40_23	GAAACAACTCCTT	GCA_000996245.1	Bacteria	Parcubacteria_group	NA	(Amin,Mohammad Ruhul,et al. 2018)
Parcubacteria_group_bacterium_GW2011_GWC2_39_14	GAAACAACTCCTT	GCA_000993485.1	Bacteria	Parcubacteria_group	NA	(Amin,Mohammad Ruhul,et al. 2018)
Parcubacteria_group_bacterium_GW2011_GWA2_38_13b	GATCAATTTTACT	GCA_000992445.1	Bacteria	Parcubacteria_group	NA	(Amin,Mohammad Ruhul,et al. 2018)
Candidatus_Hodgkinia_cicadicola_Dsem	AAACTTTTGAAATCG	GCA_000021505.1	Bacteria	Pseudomonadota	Alphaproteobacteria	(this work)
Candidatus_Hodgkinia_cicadicola_HCMAGTRE	AACACAACAAACATA	GCA_001273995.1	Bacteria	Pseudomonadota	Alphaproteobacteria	(Kyungtaek,Lim,et al. 2012)
Candidatus_Hodgkinia_cicadicola_TETULN	GAATTTTAGAAATCG	GCA_000699475.1	Bacteria	Pseudomonadota	Alphaproteobacteria	(this work)
Candidatus_Hodgkinia_cicadicola_TETUND1	GAATTTTAGAAATCG	GCA_000831405.1	Bacteria	Pseudomonadota	Alphaproteobacteria	(this work)
Candidatus_Hodgkinia_cicadicola_TETUND2	GAATTTTAGAAATCG	GCA_000831425.1	Bacteria	Pseudomonadota	Alphaproteobacteria	(this work)
Erythrobacter_litoralis_DSM_8509	GATCAACTCCTTT	GCA_000714795.1	Bacteria	Pseudomonadota	Alphaproteobacteria	(Amin,Mohammad Ruhul,et al. 2018)
Mesorhizobium_huakuii_7653R	GATCACCTCTTAG	GCA_000709395.1	Bacteria	Pseudomonadota	Alphaproteobacteria	(Amin,Mohammad Ruhul,et al. 2018)
Candidatus_Phycorickettsia_trachydisci_CCALA_838	GATTACCTAAAATAT	GCA_003015145.1	Bacteria	Pseudomonadota	Alphaproteobacteria	(this work)
Candidatus_Fokinia_solitaria_Rio_ETE_ALG_3VII	GATTACTTTACAGTA	GCA_003072485.1	Bacteria	Pseudomonadota	Alphaproteobacteria	(this work)
Candidatus_Nasuia_deltocephalinicola_NAS-ALF	GATCACAAATTAA	CP006059.1	Bacteria	Pseudomonadota	Betaproteobacteria	(Amin,Mohammad Ruhul,et al. 2018)
Candidatus_Nasuia_deltocephalinicola_PUNC	GATCACAAATTAA	GCA_001447885.1	Bacteria	Pseudomonadota	Betaproteobacteria	(Amin,Mohammad Ruhul,et al. 2018)
Candidatus_Zinderia_insecticola_CARI	GATTACATTTTAAAT	GCA_000147015.1	Bacteria	Pseudomonadota	Betaproteobacteria	(Kyungtaek,Lim,et al. 2012)
Candidatus_Vidania_fulgoroideae_OLIH	GATTTTATATATATA	GCA_003391315.1	Bacteria	Pseudomonadota	Betaproteobacteria	(this work)
Candidatus_Carsonella_ruddii_PV,_endosymbiont_of_Pachypsylla_venusta_(hackberry_petiole_gall_psyllid)	GAAAATTTTTAAAAA	GCA_000010365.1	Bacteria	Pseudomonadota	Gammaproteobacteria	(Kyungtaek,Lim,et al. 2012)
Candidatus_Carsonella_ruddii_HC,_endosymbiont_of_Heteropsylla_cubana	GATAAAAATATAT	GCA_000287275.1	Bacteria	Pseudomonadota	Gammaproteobacteria	(Amin,Mohammad Ruhul,et al. 2018)
Candidatus_Carsonella_ruddii_HT,_endosymbiont_of_Heteropsylla_texana	GATAATTATATAT	GCA_000287295.1	Bacteria	Pseudomonadota	Gammaproteobacteria	(Amin,Mohammad Ruhul,et al. 2018)
Candidatus_Carsonella_ruddii_PC_isolate_NHV,_endosymbiont_of_Pachypsylla_celtidis_(hackberry_nipplegall_maker)	GATAATTATTTTT	GCA_000287315.1	Bacteria	Pseudomonadota	Gammaproteobacteria	(Amin,Mohammad Ruhul,et al. 2018)
Candidatus_Carsonella_ruddii_CE,_endosymbiont_of_Ctenarytaina_eucalypti	GATATAAATTATA	GCA_000287235.1	Bacteria	Pseudomonadota	Gammaproteobacteria	(Amin,Mohammad Ruhul,et al. 2018)
Candidatus_Carsonella_ruddii_CS,_endosymbiont_of_Ctenarytaina_spatulata	GATATAAATTATA	GCA_000287255.1	Bacteria	Pseudomonadota	Gammaproteobacteria	(Amin,Mohammad Ruhul,et al. 2018)
Candidatus_Carsonella_ruddii_DC,_endosymbiont_of_Diaphorina_citri_(Asian_citrus_psyllid)	GATATAATAATAT	GCA_000441575.1	Bacteria	Pseudomonadota	Gammaproteobacteria	(Amin,Mohammad Ruhul,et al. 2018)
Candidatus_Carsonella_ruddii	GATATAATAATAT	GCA_001274515.1	Bacteria	Pseudomonadota	Gammaproteobacteria	(Amin,Mohammad Ruhul,et al. 2018)
Pseudomonas_brenneri	GATCACTCCTTAA	GCA_001641345.1	Bacteria	Pseudomonadota	Gammaproteobacteria	(Amin,Mohammad Ruhul,et al. 2018)
Klebsiella_pneumoniae_subsp._pneumoniae_UKKV901664	NNNNTTTGCTCTT	GCA_000439185.1	Bacteria	Pseudomonadota	Gammaproteobacteria	(Amin,Mohammad Ruhul,et al. 2018)
